# Supplementary material for: A phenome-wide association study of uterine fibroids reveals a marked burden of comorbidities
Source: Commun Med (Lond). 2025 May 15;5:174. doi: 10.1038/s43856-025-00884-w (PMC12081880; doi:10.1038/s43856-025-00884-w)
Supplement: Supplementary file 3 — Supplementary Data 1 [file 43856_2025_884_MOESM3_ESM.xlsx]

## Sheet: S1. BlackFemales SD-GHS Replic
			Discovery (Vanderbilt Sythetic Derivative)						Validation (Geisinger Health Systems)						Meta-Analysis
Phecode	Description	Diagnosis Group	OR	95% CI	P-value	N phecode cases	N phecode control		OR	95% CI	P-value	N cases	N control		OR	95% CI	P-value	N cases	N control
8	Intestinal infection	infectious diseases	0.710412	[ 0.48, 1.05 ]	0.0867626	147	9615
8.5	Bacterial enteritis	infectious diseases	0.642394	[ 0.38, 1.09 ]	0.0990126	78	9615
8.51	Intestinal e.coli	infectious diseases	2.6118e-05	[ 0, 1.29E+97 ]	0.929613	1	9615
8.52	Intestinal infection due to C. difficile	infectious diseases	0.674885	[ 0.39, 1.17 ]	0.158481	69	9615
8.6	Viral Enteritis	infectious diseases	0.609014	[ 0.28, 1.33 ]	0.213071	46	9615
8.7	Intestinal infection due to protozoa	infectious diseases	267009	[ 0, 1.71E+123 ]	0.928062	2	9615
10	Tuberculosis	infectious diseases	0.922463	[ 0.4, 2.1 ]	0.847913	26	8435
31	Diseases due to other mycobacteria	infectious diseases	1.65231	[ 0.38, 7.09 ]	0.499341	8	8435
38	Septicemia	infectious diseases	0.53708	[ 0.43, 0.68 ]	1.664e-07	448	8435		0.280043	[ 0.06, 1.31 ]	0.105055	11	780		0.5293	[ 0.42, 0.67 ]	6.062e-08	459	9215
38.1	Gram negative septicemia	infectious diseases	0.394321	[ 0.22, 0.72 ]	0.00254664	74	8435
38.2	Gram positive septicemia	infectious diseases	0.441616	[ 0.24, 0.83 ]	0.0108586	66	8435
38.3	Bacteremia	infectious diseases	0.530137	[ 0.4, 0.71 ]	2.09922e-05	280	8435		172589	[ 0, INF ]	0.982031	1	780
41	Bacterial infection NOS	infectious diseases	0.683851	[ 0.57, 0.82 ]	2.90295e-05	755	8435		2.40973	[ 0.86, 6.79 ]	0.0959439	38	780
41.1	Staphylococcus infections	infectious diseases	0.691269	[ 0.5, 0.95 ]	0.0212003	222	8435
41.11	Methicillin sensitive Staphylococcus aureus	infectious diseases	0.863089	[ 0.56, 1.33 ]	0.506938	105	8435
41.12	Methicillin resistant Staphylococcus aureus	infectious diseases	0.581242	[ 0.33, 1.01 ]	0.0546517	76	8435
41.2	Streptococcus infection	infectious diseases	0.662559	[ 0.44, 0.99 ]	0.0456225	136	8435
41.21	Rheumatic fever / chorea	infectious diseases	2.59024e-05	[ 0, 7.80E+113 ]	0.939517	2	8435
41.4	E. coli	infectious diseases	0.492664	[ 0.34, 0.7 ]	9.92908e-05	193	8435
41.8	H. pylori	infectious diseases	1.11719	[ 0.48, 2.58 ]	0.795548	24	8435
41.9	Infection with drug-resistant microorganisms	infectious diseases	0.95415	[ 0.61, 1.5 ]	0.838053	95	8435
53	Herpes zoster	infectious diseases	1.21506	[ 0.74, 2 ]	0.443516	72	7429
53.1	Herpes zoster with nervous system complications	infectious diseases	2.75691	[ 0.71, 10.66 ]	0.141645	9	7429
54	Herpes simplex	infectious diseases	1.2087	[ 0.91, 1.61 ]	0.194243	245	7429
70	Viral hepatitis	infectious diseases	0.811521	[ 0.59, 1.12 ]	0.203967	191	7429
70.1	Viral hepatitis A	infectious diseases	2.97319e-05	[ 0, 8.46E+112 ]	0.939785	2	7429
70.2	Viral hepatitis B	infectious diseases	0.951088	[ 0.52, 1.74 ]	0.871151	52	7429
70.3	Viral hepatitis C	infectious diseases	0.800478	[ 0.56, 1.15 ]	0.229507	147	7429
70.4	Chronic hepatitis	infectious diseases	0.244332	[ 0.09, 0.7 ]	0.00845961	38	7429
70.9	Hepatitis NOS	infectious diseases	0.776942	[ 0.38, 1.57 ]	0.48291	41	7429
71	Human immunodeficiency virus [HIV] disease	infectious diseases	1.0585	[ 0.8, 1.4 ]	0.690159	246	7429
71.1	HIV infection, symptomatic	infectious diseases	1.05701	[ 0.8, 1.4 ]	0.701338	239	7429
78	Viral warts & HPV	infectious diseases	1.36421	[ 0.95, 1.96 ]	0.0916756	144	7429
79	Viral infection	infectious diseases	0.758208	[ 0.59, 0.97 ]	0.0271757	445	7429
79.1	Varicella infection	infectious diseases	4.38897e-05	[ 0, 2.02+163 ]	0.959372	1	7429
79.2	Infectious mononucleosis	infectious diseases	1.35218	[ 0.34, 5.35 ]	0.667433	10	7429
79.9	Viremia, NOS	infectious diseases	0.592692	[ 0.07, 5.17 ]	0.635983	6	7429
80	Postoperative infection	infectious diseases	1.5611	[ 1.06, 2.3 ]	0.0242764	112	9603
81	Infection/inflammation of internal prosthetic device; implant; and graft	infectious diseases	0.55093	[ 0.38, 0.81 ]	0.00218428	165	9603
81.1	Graft-versus-host disease	infectious diseases	0.648708	[ 0.07, 6.01 ]	0.703258	5	9603
81.11	Acute graft-versus-host disease	infectious diseases	2.63819e-05	[ 0, 6.04E+89 ]	0.92423	3	9603
81.12	Chronic graft-versus-host disease	infectious diseases	1.08795	[ 0.09, 12.61 ]	0.946239	3	9603
90	Sexually transmitted infections (not HIV or hepatitis)	infectious diseases	0.750711	[ 0.48, 1.18 ]	0.2166	132	9647
90.2	Gonococcal infections	infectious diseases	0.879129	[ 0.44, 1.75 ]	0.714162	57	9647
90.3	Venereal diseases due to Chlamydia trachomatis	infectious diseases	0.649164	[ 0.23, 1.86 ]	0.421711	31	9647
110	Dermatophytosis / Dermatomycosis	infectious diseases	1.27139	[ 1.02, 1.59 ]	0.0364908	370	7759
110.1	Dermatophytosis	infectious diseases	1.28178	[ 1.01, 1.63 ]	0.0410038	326	7759
110.11	Dermatophytosis of nail	infectious diseases	1.23601	[ 0.93, 1.64 ]	0.143887	221	7759
110.12	Althete's foot	infectious diseases	1.4544	[ 0.77, 2.75 ]	0.249897	41	7759
110.13	Dermatophytosis of the body	infectious diseases	1.47722	[ 0.75, 2.93 ]	0.263147	40	7759
110.2	Dermatomycoses	infectious diseases	1.34604	[ 0.62, 2.93 ]	0.454141	31	7759
112	Candidiasis	infectious diseases	1.21228	[ 1.01, 1.46 ]	0.0408452	617	7759
112.3	Candidiasis of skin and nails	infectious diseases	1.46499	[ 0.51, 4.24 ]	0.481546	15	7759
117	Mycoses	infectious diseases	1.31888	[ 0.77, 2.26 ]	0.313401	62	7759
117.1	Histoplasmosis	infectious diseases	2.80336	[ 1.21, 6.49 ]	0.0160675	23	7759
117.3	Blastomycotic infection	infectious diseases	4.41027e-05	[ 0, 2.03E+163 ]	0.959392	1	7759
117.4	Aspergillosis	infectious diseases	1.54099	[ 0.13, 17.92 ]	0.729746	3	7759
131	Protozoan infection	infectious diseases	1.14204	[ 0.86, 1.51 ]	0.351321	274	8870
132	Infestation (lice, mites)	infectious diseases	2.15238	[ 0.6, 7.78 ]	0.242152	10	8870
132.1	Pediculosis and phthirus infestation	infectious diseases	0.000113628	[ 0, 5.61E+97 ]	0.939399	1	8870
133	Arthropod-borne diseases	infectious diseases	2.05591	[ 0.13, 33.53 ]	0.612871	2	8870
134	Helminthiases	infectious diseases	0.462186	[ 0.05, 4.02 ]	0.484504	7	8870
134.1	Intestinal helminthiases	infectious diseases	0.707437	[ 0.08, 6.15 ]	0.753687	6	8870
136	Other infectious and parasitic diseases	infectious diseases	1.12396	[ 0.53, 2.37 ]	0.758246	33	8870
145	Cancer of mouth	neoplasms	0.153474	[ 0.02, 1.22 ]	0.0761845	11	9983
145.2	Cancer of tongue	neoplasms	4.6559e-06	[ 0, 2.51E+116 ]	0.931585	5	9983
145.3	Cancer of major salivary glands	neoplasms	1.45849	[ 0.13, 16.73 ]	0.761767	3	9983
145.4	Cancer of the gums	neoplasms	4.9112e-05	[ 0, 2.42E+97 ]	0.933815	1	9983
145.5	Cancer of the mouth floor	neoplasms	3.29855e-05	[ 0, 1.63E+97 ]	0.931166	1	9983
149	Cancer of larynx, pharynx, nasal cavities	neoplasms	0.247149	[ 0.07, 0.86 ]	0.0282687	20	9983
149.1	Cancer of oropharynx	neoplasms	4.00674e-06	[ 0, 4.76E+115 ]	0.930376	5	9983
149.2	Cancer of nasopharynx	neoplasms	6.08681e-06	[ 0, 9.40E+99 ]	0.922581	6	9983
149.3	Cancer of hypopharynx	neoplasms	1.19714e-05	[ 0, 3.17E+113 ]	0.935075	2	9983
149.4	Cancer of larynx	neoplasms	0.59932	[ 0.15, 2.36 ]	0.464032	10	9983
149.5	Hx of malignant neoplasm of oral cavity and pharynx	neoplasms	0.206582	[ 0.02, 1.77 ]	0.149982	7	9983
149.9	Cancer of of nasal cavities	neoplasms	6.50453e-06	[ 0, 6.01E+99 ]	0.922844	6	9983
150	Cancer of esophagus	neoplasms	0.203496	[ 0.02, 1.86 ]	0.158173	6	9673
151	Cancer of stomach	neoplasms	0.229455	[ 0.08, 0.7 ]	0.00932551	23	9673
153	Colorectal cancer	neoplasms	0.472758	[ 0.29, 0.77 ]	0.00273676	87	9353
153.2	Colon cancer	neoplasms	0.395602	[ 0.23, 0.69 ]	0.000980759	71	9353
153.3	Malignant neoplasm of rectum, rectosigmoid junction, and anus	neoplasms	0.744899	[ 0.37, 1.51 ]	0.412942	37	9353
155	Cancer of liver and intrahepatic bile duct	neoplasms	0.306876	[ 0.11, 0.83 ]	0.0205086	25	9673
155.1	Malignant neoplasm of liver, primary	neoplasms	0.28105	[ 0.09, 0.86 ]	0.0257201	20	9673
157	Pancreatic cancer	neoplasms	0.288902	[ 0.11, 0.78 ]	0.014828	27	9673
158	Neoplasm of unspecified nature of digestive system	neoplasms	0.997362	[ 0.45, 2.2 ]	0.994763	28	9673
159	Malignant neoplasm of other and ill-defined sites within the digestive organs and peritoneum	neoplasms	0.346904	[ 0.15, 0.81 ]	0.0139761	37	9673
159.2	Malignant neoplasm of small intestine, including duodenum	neoplasms	0.191398	[ 0.04, 0.87 ]	0.0319058	15	9673
159.3	Malignant neoplasm of gallbladder and extrahepatic bile ducts	neoplasms	0.31488	[ 0.03, 2.91 ]	0.308703	5	9673
159.4	Malignant neoplasm of retroperitoneum and peritoneum	neoplasms	0.590389	[ 0.06, 6.06 ]	0.657368	5	9673
164	Cancer of intrathoracic organs	neoplasms	7.02287e-06	[ 0, 1.80E+116 ]	0.933695	5	9963
165	Cancer within the respiratory system	neoplasms	0.55643	[ 0.32, 0.96 ]	0.0335202	64	9963
165.1	Cancer of bronchus; lung	neoplasms	0.552913	[ 0.32, 0.96 ]	0.036004	61	9963
170	Cancer of bone and connective tissue	neoplasms	0.802187	[ 0.44, 1.46 ]	0.469547	56	9989
170.1	Bone cancer	neoplasms	0.346689	[ 0.1, 1.21 ]	0.0962115	22	9989
170.2	Cancer of connective tissue	neoplasms	0.757683	[ 0.39, 1.47 ]	0.409595	46	9989
172	Skin cancer	neoplasms	0.531235	[ 0.23, 1.23 ]	0.139338	31	9753
172.1	Melanomas of skin, dx or hx	neoplasms	0.1834	[ 0.02, 1.62 ]	0.126583	7	9753
172.11	Melanomas of skin	neoplasms	0.1834	[ 0.02, 1.62 ]	0.126583	7	9753
172.2	Other non-epithelial cancer of skin	neoplasms	0.794247	[ 0.29, 2.15 ]	0.650052	20	9753
172.21	Basal cell carcinoma	neoplasms	1.67891e-05	[ 0, 8.29E+96 ]	0.926673	1	9753
172.22	Squamous cell carcinoma	neoplasms	1.04655e-05	[ 0, 2.34E+102 ]	0.927551	6	9753
172.3	Carcinoma in situ of skin	neoplasms	1.5397	[ 0.21, 11.42 ]	0.672898	4	9753
173	Neoplasm of uncertain behavior of skin	neoplasms	2.35944	[ 1.43, 3.89 ]	0.00078225	66	9753
174	Breast cancer	neoplasms	0.895409	[ 0.68, 1.18 ]	0.438971	241	8011
174.1	Breast cancer [female]	neoplasms	0.870016	[ 0.65, 1.16 ]	0.339268	232	8011
174.11	Malignant neoplasm of female breast	neoplasms	0.844161	[ 0.63, 1.13 ]	0.251145	227	8011
174.3	Neoplasm of uncertain behavior of breast	neoplasms	10.0793	[ 2.15, 47.36 ]	0.00342405	11	8011
175	Acquired absence of breast	neoplasms	2.15238	[ 1.23, 3.76 ]	0.00706231	52	7581
180	Cervical cancer and dysplasia	neoplasms	7.2156	[ 5.9, 8.82 ]	1.26499e-82	752	5611		11.7965	[ 2.19, 63.68 ]	0.00412211	15	358		7.26523	[ 5.95, 8.87 ]	2.401e-84	767	5969
180.1	Cervical cancer	neoplasms	9.08032	[ 5.15, 16 ]	2.30464e-14	56	5611		1.49694e+08	[ 0, INF ]	0.984426	2	358		9.08023	[ 5.15, 16 ]	2.305e-14	58	5969
180.3	Cervical intraepithelial neoplasia [CIN] [Cervical dysplasia]	neoplasms	7.1936	[ 5.84, 8.86 ]	8.9992e-77	705	5611		4.87303	[ 0.89, 26.69 ]	0.0679398	13	358		7.15206	[ 5.81, 8.8 ]	1.87e-77	718	5969
182	Malignant neoplasm of uterus	neoplasms	247.619	[ 59, 1039.31 ]	5.01795e-14	39	6452		1.55992e+08	[ 0, INF ]	0.984011	2	378		247.621	[ 59, 1039.22 ]	5.017e-14	41	6830
184	Cancer of other female genital organs	neoplasms	2.75706	[ 1.74, 4.37 ]	1.58029e-05	81	8250		5.12657e+06	[ 0, INF ]	0.976825	7	788		2.75716	[ 1.74, 4.37 ]	1.58e-05	88	9038
184.1	Malignant neoplasm of ovary and other uterine adnexa	neoplasms	3.45052	[ 1.8, 6.63 ]	0.00019918	43	8250
184.11	Malignant neoplasm of ovary	neoplasms	7.25416	[ 2.85, 18.48 ]	3.26493e-05	27	8250
184.2	Cancer of other female genital organs, excluding uterus and ovary	neoplasms	1.09752	[ 0.49, 2.44 ]	0.819051	29	8250
189	Cancer of urinary organs (incl. kidney and bladder)	neoplasms	0.715629	[ 0.41, 1.23 ]	0.229338	62	9978
189.1	Cancer of kidney and renal pelvis	neoplasms	0.638423	[ 0.34, 1.21 ]	0.169546	46	9978
189.11	Malignant neoplasm of kidney, except pelvis	neoplasms	0.589269	[ 0.28, 1.22 ]	0.154796	37	9978
189.12	Malignant neoplasm of renal pelvis	neoplasms	1.23342	[ 0.29, 5.3 ]	0.777778	8	9978
189.2	Cancer of bladder	neoplasms	0.663791	[ 0.24, 1.82 ]	0.426847	17	9978
189.21	Malignant neoplasm of bladder	neoplasms	0.693899	[ 0.25, 1.94 ]	0.485725	16	9978
189.4	Malignant neoplasm of other urinary organs	neoplasms	0.764577	[ 0.23, 2.49 ]	0.65591	12	9978
190	Cancer of eye	neoplasms	1.04849	[ 0.17, 6.41 ]	0.959101	6	9940
191	Manlignant and unknown neoplasms of brain and nervous system	neoplasms	0.612224	[ 0.29, 1.28 ]	0.192785	41	9940
191.1	Cancer of brain and nervous system	neoplasms	0.596765	[ 0.23, 1.54 ]	0.286418	25	9940
191.11	Cancer of brain	neoplasms	0.631925	[ 0.23, 1.76 ]	0.380275	22	9940
193	Thyroid cancer	neoplasms	1.76548	[ 0.96, 3.23 ]	0.0651404	45	9858
194	Cancer of other endocrine glands	neoplasms	1.24971	[ 0.27, 5.76 ]	0.774907	8	9858
195	Cancer, suspected or other	neoplasms	0.498613	[ 0.34, 0.73 ]	0.000359484	151	9178
195.1	Malignant neoplasm, other	neoplasms	0.452629	[ 0.27, 0.76 ]	0.00280237	80	9178
195.3	Malignant neoplasm of head, face, and neck	neoplasms	0.694262	[ 0.24, 2.04 ]	0.507324	17	10055
196	Radiotherapy	neoplasms	0.976824	[ 0.53, 1.81 ]	0.940739	45	9178
197	Chemotherapy	neoplasms	0.534162	[ 0.4, 0.71 ]	2.16054e-05	272	9178		0.307768	[ 0.1, 0.92 ]	0.0343624	17	824		0.5152	[ 0.39, 0.68 ]	3.353e-06	289	10002
198	Secondary malignant neoplasm	neoplasms	0.389246	[ 0.29, 0.52 ]	1.67855e-10	294	9178		0.508411	[ 0.08, 3.18 ]	0.469647	7	824		0.391801	[ 0.29, 0.52 ]	1.338e-10	301	10002
198.1	Secondary malignancy of lymph nodes	neoplasms	0.37559	[ 0.24, 0.58 ]	1.25715e-05	124	9178		0.320886	[ 0.03, 3.65 ]	0.359607	3	824		0.373738	[ 0.24, 0.58 ]	8.168e-06	127	10002
198.2	Secondary malignancy of respiratory organs	neoplasms	0.422924	[ 0.26, 0.68 ]	0.000425609	94	9178
198.3	Secondary malignant neoplasm of digestive systems	neoplasms	0.502493	[ 0.26, 0.98 ]	0.0424164	48	9178
198.4	Secondary malignant neoplasm of liver	neoplasms	0.187039	[ 0.1, 0.34 ]	5.61342e-08	92	9178		162366	[ 0, INF ]	0.982122	1	824
198.5	Secondary malignancy of brain/spine	neoplasms	0.194297	[ 0.09, 0.44 ]	9.72388e-05	48	9178
198.6	Secondary malignancy of bone	neoplasms	0.213838	[ 0.12, 0.38 ]	1.36895e-07	92	9178		4.05426e-06	[ 0, INF ]	0.983755	2	824		0.213846	[ 0.12, 0.38 ]	1.369e-07	94	10002
198.7	Secondary malignant neoplasm of skin	neoplasms	0.812743	[ 0.3, 2.19 ]	0.682024	18	9178
199	Neoplasm of uncertain behavior	neoplasms	0.973028	[ 0.72, 1.32 ]	0.859044	207	9178
199.4	Neurofibromatosis	neoplasms	4.25438	[ 1.2, 15.1 ]	0.0250478	10	9178
200	Myeloproliferative disease	neoplasms	1.08254	[ 0.48, 2.42 ]	0.84694	28	9792
200.1	Polycythemia vera	neoplasms	3.49408	[ 0.62, 19.83 ]	0.157818	6	8897
201	Hodgkin's disease	neoplasms	0.521844	[ 0.19, 1.4 ]	0.195505	29	9792
202	Cancer of other lymphoid, histiocytic tissue	neoplasms	0.475617	[ 0.27, 0.82 ]	0.00807568	85	9792
202.2	Non-Hodgkins lymphoma	neoplasms	0.615331	[ 0.34, 1.11 ]	0.108653	61	9792
202.21	Nodular lymphoma	neoplasms	0.481467	[ 0.09, 2.48 ]	0.381882	8	9792
202.22	Reticulosarcoma	neoplasms	0.401443	[ 0.11, 1.48 ]	0.171308	15	9792
202.23	Lymphosarcoma	neoplasms	1.46744	[ 0.19, 11.38 ]	0.713688	4	9792
202.24	Large cell lymphoma	neoplasms	1.64525	[ 0.51, 5.32 ]	0.405437	12	9792
204	Leukemia	neoplasms	0.726236	[ 0.45, 1.17 ]	0.190941	87	9792
204.1	Lymphoid leukemia	neoplasms	1.71747	[ 0.69, 4.26 ]	0.242981	21	9792
204.11	Lymphoid leukemia, acute	neoplasms	1.90659	[ 0.64, 5.71 ]	0.249098	14	9792
204.12	Lymphoid leukemia, chronic	neoplasms	1.10706	[ 0.34, 3.63 ]	0.86667	12	9792
204.2	Myeloid leukemia	neoplasms	1.16038	[ 0.51, 2.66 ]	0.725148	26	9792
204.21	Myeloid leukemia, acute	neoplasms	1.27401	[ 0.49, 3.28 ]	0.616151	20	9792
204.22	Myeloid leukemia, chronic	neoplasms	2.20849	[ 0.69, 7.03 ]	0.179789	12	9792
204.3	Monocytic leukemia	neoplasms	0.588552	[ 0.06, 6.29 ]	0.660977	4	9792
204.4	Multiple myeloma	neoplasms	0.537678	[ 0.28, 1.04 ]	0.0669902	46	9792
208	Benign neoplasm of colon	neoplasms	1.55915	[ 1.18, 2.06 ]	0.0018126	223	9473
209	Neuroendocrine tumors	neoplasms	3.27003	[ 0.57, 18.83 ]	0.184654	6	10078
210	Benign neoplasm of lip, oral cavity, and pharynx	neoplasms	1.55774	[ 0.52, 4.68 ]	0.429725	14	9983
211	Benign neoplasm of other parts of digestive system	neoplasms	1.30871	[ 0.64, 2.69 ]	0.464784	32	9758
212	Benign neoplasm of respiratory and intrathoracic organs	neoplasms	1.83663	[ 0.54, 6.23 ]	0.329593	11	10055
213	Benign neoplasm of bone and articular cartilage	neoplasms	3.55352	[ 1.01, 12.45 ]	0.0474115	17	6885
214	Lipoma	neoplasms	2.14641	[ 1.24, 3.71 ]	0.00614763	55	9905
214.1	Lipoma of skin and subcutaneous tissue	neoplasms	2.49026	[ 1.23, 5.05 ]	0.0115256	33	9905
215	Other benign neoplasm of connective and other soft tissue	neoplasms	1.34826	[ 0.5, 3.65 ]	0.556986	18	9905
216	Benign neoplasm of skin	neoplasms	2.41961	[ 1.53, 3.83 ]	0.000167311	79	9758
217	Vascular hamartomas and non-neoplastic nevi	neoplasms	1.43105e-05	[ 0, 3.21E+90 ]	0.920678	3	9758
217.1	Nevus, non-neoplastic	neoplasms	1.43105e-05	[ 0, 3.21E+90 ]	0.920678	3	9758
218	Benign neoplasm of uterus	neoplasms	12853	[ 3197.19, 51669.92 ]	1.57681e-40	1581	6487		8315.36	[ 548.65, 126028.17 ]	7.63e-11	315	391		11741.7	[ 3402.88, 40514.86 ]	9.386e-50	1896	6878
218.2	Other benign neoplasm of uterus	neoplasms	105.338	[ 23.74, 467.46 ]	9.03014e-10	16	6487
220	Benign neoplasm of ovary	neoplasms	22.2361	[ 14.23, 34.75 ]	3.23634e-42	84	6314		1.15366	[ 0.1, 13.44 ]	0.909152	4	375		20.2266	[ 13.04, 31.38 ]	4.856e-41	88	6689
221	Benign neoplasm of other female genital organs	neoplasms	12.4849	[ 6.39, 24.39 ]	1.47788e-13	36	6305
223	Benign neoplasm of kidney and other urinary organs	neoplasms	4.64347	[ 0.48, 44.98 ]	0.185078	4	6885
224	Benign neoplasm of eye	neoplasms	1.2901	[ 0.46, 3.6 ]	0.62685	16	9940
224.1	Benign neoplasm of eye, uveal	neoplasms	6.96109	[ 0.69, 69.97 ]	0.0993601	4	9940
225	Benign neoplasm of brain and other parts of nervous system	neoplasms	1.69499	[ 0.77, 3.75 ]	0.193246	27	9940
225.1	Benign neoplasm of brain, cranial nerves, meninges	neoplasms	1.99924	[ 0.88, 4.52 ]	0.0962279	25	9940
225.2	Benign neoplasm of spinal cord, meninges	neoplasms	4.95922e-05	[ 0, 1.77E+114 ]	0.943265	2	9940
226	Benign neoplasm of thyroid glands	neoplasms	4.05892	[ 1.53, 10.79 ]	0.00496563	20	9858
227	Benign neoplasm of other endocrine glands and related structures	neoplasms	0.798691	[ 0.47, 1.35 ]	0.401874	65	9858
227.1	Benign neoplasm of adrenal gland	neoplasms	1.19164	[ 0.49, 2.88 ]	0.696721	21	9858
227.2	Benign neoplasm of parathyroid gland	neoplasms	2.39019	[ 0.55, 10.38 ]	0.244877	8	9858
227.3	Benign neoplasm of pituitary gland and craniopharyngeal duct (pouch)	neoplasms	0.518295	[ 0.22, 1.25 ]	0.142097	28	9858
228	Hemangioma and lymphangioma, any site	neoplasms	2.64449	[ 1.28, 5.44 ]	0.0082928	31	10004
228.1	Hemangioma of skin and subcutaneous tissue	neoplasms	7.9642	[ 0.72, 88.7 ]	0.0915501	3	10004
229	Benign neoplasm of unspecified sites	neoplasms	2.32156	[ 0.46, 11.78 ]	0.309553	6	10031
229.1	Benign neoplasm of lymph nodes	neoplasms	146165	[ 0, 7.21E+106 ]	0.920705	1	10031
240	Simple and unspecified goiter	endocrine/metabolic	1.8497	[ 1.35, 2.54 ]	0.000147011	169	8642
241	Nontoxic nodular goiter	endocrine/metabolic	1.99351	[ 1.58, 2.52 ]	8.31943e-09	314	8642		1.73776	[ 0.72, 4.18 ]	0.216809	37	683		1.97526	[ 1.57, 2.48 ]	3.974e-09	351	9325
241.1	Nontoxic uninodular goiter	endocrine/metabolic	2.0212	[ 1.36, 3.01 ]	0.000537973	105	8642
241.2	Nontoxic multinodular goiter	endocrine/metabolic	2.09222	[ 1.59, 2.76 ]	1.63001e-07	222	8642		2.31368	[ 0.6, 8.98 ]	0.225434	17	683		2.10055	[ 1.6, 2.75 ]	7.709e-08	239	9325
242	Thyrotoxicosis with or without goiter	endocrine/metabolic	1.74216	[ 1.3, 2.33 ]	0.000202782	202	8642
242.1	Graves' disease	endocrine/metabolic	2.00035	[ 1.35, 2.96 ]	0.000550334	109	8642
242.2	Toxic multinodular goiter	endocrine/metabolic	2.54519	[ 1.34, 4.84 ]	0.00444337	40	8642
242.3	Exophthalmos	endocrine/metabolic	1.36013	[ 0.44, 4.24 ]	0.596143	14	8642
242.31	Thyrotoxic exophthalmos	endocrine/metabolic	2.48634	[ 0.22, 27.54 ]	0.457899	3	8642
244	Hypothyroidism	endocrine/metabolic	1.56676	[ 1.29, 1.9 ]	5.81723e-06	485	8642		0.822218	[ 0.48, 1.42 ]	0.483542	87	683
244.1	Secondary hypothyroidism	endocrine/metabolic	2.69759	[ 1.96, 3.72 ]	1.41561e-09	165	8642		0.451519	[ 0.12, 1.74 ]	0.247728	10	683
244.2	Acquired hypothyroidism	endocrine/metabolic	2.12838	[ 0.96, 4.72 ]	0.0630458	26	8642
244.4	Hypothyroidism NOS	endocrine/metabolic	1.45087	[ 1.17, 1.79 ]	0.000558026	408	8642
244.5	Congenital hypothyroidism	endocrine/metabolic	5.75249	[ 0.48, 69.39 ]	0.16846	3	8642
245	Thyroiditis	endocrine/metabolic	1.79874	[ 1.05, 3.07 ]	0.0316166	59	8642
245.1	Thyroiditis, acute and subacute	endocrine/metabolic	2.12897	[ 0.35, 13.06 ]	0.414159	5	8642
245.2	Chronic thyroiditis	endocrine/metabolic	2.27537	[ 1.09, 4.76 ]	0.0288039	32	8642
245.21	Chronic lymphocytic thyroiditis	endocrine/metabolic	2.27537	[ 1.09, 4.76 ]	0.0288039	32	8642
246	Other disorders of thyroid	endocrine/metabolic	1.97759	[ 1.25, 3.14 ]	0.00372526	79	8642
246.2	Thyroid cyst	endocrine/metabolic	1.15305	[ 0.18, 7.39 ]	0.880576	5	8642
249	Secondary diabetes mellitus	endocrine/metabolic	0.739824	[ 0.3, 1.82 ]	0.51183	25	8287
250	Diabetes mellitus	endocrine/metabolic	0.840881	[ 0.74, 0.96 ]	0.0104489	1409	8287
250.1	Type 1 diabetes	endocrine/metabolic	0.732971	[ 0.58, 0.92 ]	0.00756607	424	8287
250.11	Type 1 diabetes with ketoacidosis	endocrine/metabolic	0.563894	[ 0.28, 1.14 ]	0.112611	62	8287
250.12	Type 1 diabetes with renal manifestations	endocrine/metabolic	0.803647	[ 0.44, 1.46 ]	0.471115	60	8287
250.13	Type 1 diabetes with ophthalmic manifestations	endocrine/metabolic	1.17438	[ 0.63, 2.2 ]	0.616589	46	8287
250.14	Type 1 diabetes with neurological manifestations	endocrine/metabolic	1.11547	[ 0.68, 1.82 ]	0.661193	78	8287
250.15	Diabetes type 1 with peripheral circulatory disorders	endocrine/metabolic	1.62921	[ 0.44, 5.97 ]	0.461597	10	8287
250.2	Type 2 diabetes	endocrine/metabolic	0.835073	[ 0.73, 0.96 ]	0.0088433	1356	8287
250.21	Type 2 diabetes with ketoacidosis	endocrine/metabolic	0.734809	[ 0.39, 1.4 ]	0.347014	54	8287
250.22	Type 2 diabetes with renal manifestations	endocrine/metabolic	0.60434	[ 0.46, 0.8 ]	0.000456495	255	8287
250.23	Type 2 diabetes with ophthalmic manifestations	endocrine/metabolic	0.652047	[ 0.46, 0.92 ]	0.0153503	163	8287
250.24	Type 2 diabetes with neurological manifestations	endocrine/metabolic	0.822345	[ 0.63, 1.07 ]	0.144086	282	8287
250.25	Diabetes type 2 with peripheral circulatory disorders	endocrine/metabolic	0.888406	[ 0.51, 1.55 ]	0.676491	56	8287
250.3	Insulin pump user	endocrine/metabolic	0.769455	[ 0.6, 0.99 ]	0.0405558	335	8287
250.5	Glycosuria or Acetonuria	endocrine/metabolic	0.411183	[ 0.05, 3.38 ]	0.408565	10	8287
250.6	Polyneuropathy in diabetes	endocrine/metabolic	0.840214	[ 0.62, 1.15 ]	0.272045	195	8287
250.7	Diabetic retinopathy	endocrine/metabolic	0.90328	[ 0.65, 1.25 ]	0.543548	174	9071
251	Other disorders of pancreatic internal secretion	endocrine/metabolic	1.04612	[ 0.58, 1.87 ]	0.879356	53	8730
251.1	Hypoglycemia	endocrine/metabolic	0.814639	[ 0.54, 1.24 ]	0.338221	123	7539
252	Disorders of parathyroid gland	endocrine/metabolic	1.18732	[ 0.8, 1.76 ]	0.392374	112	8730
252.1	Hyperparathyroidism	endocrine/metabolic	1.28917	[ 0.84, 1.98 ]	0.243791	93	8730
252.2	Hypoparathyroidism	endocrine/metabolic	2.73062	[ 0.8, 9.28 ]	0.107495	11	8730
253	Disorders of the pituitary gland and its hypothalamic control	endocrine/metabolic	1.24857	[ 0.8, 1.95 ]	0.326628	91	8730
253.1	Pituitary hyperfunction	endocrine/metabolic	1.45992	[ 0.86, 2.49 ]	0.164528	60	8730
253.11	Acromegaly and gigantism	endocrine/metabolic	0.359328	[ 0.04, 3.19 ]	0.358061	6	8730
253.2	Pituitary hypofunction	endocrine/metabolic	0.629816	[ 0.16, 2.42 ]	0.501293	12	8730
253.3	Diabetes insipidus	endocrine/metabolic	0.62387	[ 0.12, 3.16 ]	0.568581	8	8730
253.4	Anterior pituitary disorders	endocrine/metabolic	1.06989	[ 0.38, 2.99 ]	0.897382	17	8730
253.5	Pituitary dwarfism	endocrine/metabolic	1.09417e-05	[ 0, 7.24E+126 ]	0.941199	4	8730
253.7	Other disorders of neurohypophysis	endocrine/metabolic	4.7593e-05	[ 0, 2.35E+97 ]	0.933605	1	8730
254	Diseases of thymus gland	endocrine/metabolic	1.09292e-05	[ 0, 6.77E+132 ]	0.943738	4	8730
255	Disorders of adrenal glands	endocrine/metabolic	0.858644	[ 0.56, 1.32 ]	0.486136	105	8730
255.1	Adrenal hyperfunction	endocrine/metabolic	1.20504	[ 0.6, 2.41 ]	0.597223	35	8730
255.11	Cushing's syndrome	endocrine/metabolic	2.01905	[ 0.66, 6.18 ]	0.218358	13	8730
255.12	Hyperaldosteronism	endocrine/metabolic	1.69307	[ 0.58, 4.97 ]	0.337939	14	8730
255.13	Medulloadrenal hyperfunction	endocrine/metabolic	1.05157	[ 0.16, 6.89 ]	0.95819	5	8730
255.2	Adrenal hypofunction	endocrine/metabolic	0.715108	[ 0.36, 1.4 ]	0.328642	48	8730
255.21	Glucocorticoid deficiency	endocrine/metabolic	0.520181	[ 0.22, 1.22 ]	0.132117	35	8730
255.22	Mineralocorticoid deficiency	endocrine/metabolic	3.71139e-05	[ 0, 1.83E+97 ]	0.93195	1	8730
255.3	Adrenogenital disorders	endocrine/metabolic	1.27167e-05	[ 0, 4.53E+113 ]	0.93549	2	8730
256	Ovarian dysfunction	endocrine/metabolic	1.21746	[ 0.92, 1.6 ]	0.162556	265	8730
256.4	Polycystic ovaries	endocrine/metabolic	1.25923	[ 0.95, 1.68 ]	0.114259	246	8730
258	Iatrogenic endocrine disorders	endocrine/metabolic	1.28402	[ 0.11, 14.46 ]	0.839613	3	8730
258.1	Postablative ovarian failure	endocrine/metabolic	3.59988	[ 0.32, 41 ]	0.302059	3	8730
259	Other endocrine disorders	endocrine/metabolic	1.66137	[ 0.92, 3 ]	0.0926349	48	8730
259.2	Carcinoid syndrome	endocrine/metabolic	0.221313	[ 0.03, 1.95 ]	0.174482	6	8730
259.3	Delay in sexual development and puberty NEC	endocrine/metabolic	0.000107129	[ 0, 5.29E+97 ]	0.939007	1	8730
259.4	Precocious sexual development and puberty NEC	endocrine/metabolic	1.82937e-05	[ 0, 5.16E+118 ]	0.94004	5	8730
260	Protein-calorie malnutrition	endocrine/metabolic	0.437863	[ 0.33, 0.57 ]	2.82591e-09	359	8304		3.2306	[ 0.7, 14.88 ]	0.132322	15	634
260.1	Cachexia	endocrine/metabolic	1.51608	[ 0.59, 3.88 ]	0.38513	19	8304
260.2	severe protein-calorie malnutrition	endocrine/metabolic	0.550607	[ 0.35, 0.87 ]	0.0103476	112	8304
260.21	Kwashiorkor	endocrine/metabolic	0.000115645	[ 0, 5.71E+97 ]	0.939516	1	8304
260.22	Nutritional marasmus	endocrine/metabolic	0.512538	[ 0.1, 2.53 ]	0.41201	11	8304
260.3	Adult failure to thrive	endocrine/metabolic	0.345357	[ 0.21, 0.58 ]	4.61073e-05	88	8304
260.6	Anorexia	endocrine/metabolic	0.46387	[ 0.25, 0.87 ]	0.016821	57	8304
260.7	Polyphagia	endocrine/metabolic	0.000127099	[ 0, 6.27E+97 ]	0.940145	1	8304
261	Vitamin deficiency	endocrine/metabolic	2.03038	[ 1.74, 2.37 ]	2.21549e-19	801	8304		1.17513	[ 0.75, 1.85 ]	0.48746	165	634		1.91938	[ 1.66, 2.22 ]	2.145e-18	966	8938
261.1	Vitamin A deficiency	endocrine/metabolic	159996	[ 0, 7.90E+106 ]	0.920104	1	8304
261.2	Vitamin B-complex deficiencies	endocrine/metabolic	1.66491	[ 1.18, 2.34 ]	0.00351188	150	8304
261.4	Vitamin D deficiency	endocrine/metabolic	2.14964	[ 1.83, 2.53 ]	2.13582e-20	713	8304		1.09791	[ 0.69, 1.74 ]	0.691442	158	634		1.99671	[ 1.71, 2.33 ]	7.744e-19	871	8938
261.41	Rickets or osteomalacia	endocrine/metabolic	5.125	[ 0.44, 59.54 ]	0.191555	3	8304
262	Mineral deficiency NEC	endocrine/metabolic	0.869012	[ 0.17, 4.55 ]	0.867939	8	8304
263	Other nutritional deficiency	endocrine/metabolic	1.39836	[ 0.76, 2.59 ]	0.285078	48	8304
264	Lack of normal physiological development	endocrine/metabolic	0.225686	[ 0.06, 0.83 ]	0.0253737	26	8304
264.1	Short stature	endocrine/metabolic	1.90923e-05	[ 0, 9.49E+132 ]	0.946444	4	8304
264.2	Failure to thrive (childhood)	endocrine/metabolic	0.12094	[ 0.01, 1.13 ]	0.0642271	7	8304
264.3	Delayed milestones	endocrine/metabolic	1.0822e-05	[ 0, 1.22E+121 ]	0.938455	4	8304
264.9	Lack of normal physiological development, unspecified	endocrine/metabolic	0.544001	[ 0.06, 4.66 ]	0.578666	8	8304
269	Proteinuria	endocrine/metabolic	0.965161	[ 0.72, 1.3 ]	0.814333	228	9435
270	Disorders of protein plasma/amino-acid transport and metabolism	endocrine/metabolic	0.50778	[ 0.31, 0.85 ]	0.00911817	84	9435
270.1	Disturbances of amino-acid transport	endocrine/metabolic	3.10928e-05	[ 0, 6.04E+113 ]	0.940465	2	9435
270.11	Disturbances of sulphur-bearing amino-acid metabolism	endocrine/metabolic	9.55724e-05	[ 0, 4.72E+97 ]	0.938247	1	9435
270.2	Disorders of amino-acid metabolism	endocrine/metabolic	2.40804	[ 0.29, 20.16 ]	0.417537	4	9435
270.21	Disorders of urea cycle metabolism	endocrine/metabolic	4.05857	[ 0.3, 54.04 ]	0.288906	3	9435
270.3	Disorders of plasma protein metabolism	endocrine/metabolic	0.483984	[ 0.28, 0.82 ]	0.00754193	77	9435
270.31	Polyclonal hypergammaglobulinemia	endocrine/metabolic	71910.8	[ 0, 3.55E+106 ]	0.92542	1	9435
270.32	Paraproteinemia	endocrine/metabolic	0.385723	[ 0.2, 0.75 ]	0.00523596	51	9435
270.33	Amyloidosis	endocrine/metabolic	0.19258	[ 0.02, 1.67 ]	0.134568	7	9435
270.35	Macroglobulinemia	endocrine/metabolic	2.77419e-05	[ 0, 1.37E+97 ]	0.930014	1	9435
270.38	Other specified disorders of plasma protein metabolism	endocrine/metabolic	0.844636	[ 0.32, 2.22 ]	0.731461	21	9435
271	Disorders of carbohydrate transport and metabolism	endocrine/metabolic	1.70952	[ 0.31, 9.43 ]	0.53829	6	10055
271.3	Intestinal disaccharidase deficiencies and disaccharide malabsorption	endocrine/metabolic	1.11953	[ 0.11, 10.92 ]	0.922593	4	10055
271.9	Other disorders of carbohydrate transport and metabolism	endocrine/metabolic	3.51747	[ 0.22, 56.7 ]	0.375226	2	10055
272	Disorders of lipoid metabolism	endocrine/metabolic	1.36171	[ 1.19, 1.55 ]	4.45166e-06	1391	8154		1.58799	[ 1.05, 2.4 ]	0.0289621	280	527		1.38099	[ 1.22, 1.57 ]	4.779e-07	1671	8681
272.1	Hyperlipidemia	endocrine/metabolic	1.35462	[ 1.19, 1.55 ]	7.32044e-06	1373	8154		1.58217	[ 1.04, 2.4 ]	0.0303498	279	527		1.37424	[ 1.21, 1.56 ]	8.203e-07	1652	8681
272.11	Hypercholesterolemia	endocrine/metabolic	1.37523	[ 1.12, 1.69 ]	0.00270532	461	8154
272.12	Hyperglyceridemia	endocrine/metabolic	0.699544	[ 0.21, 2.29 ]	0.554516	14	8154
272.13	Mixed hyperlipidemia	endocrine/metabolic	1.35292	[ 1.14, 1.6 ]	0.000468776	735	8154
272.14	Hyperchylomicronemia	endocrine/metabolic	2.84561e-05	[ 0, 1.31E+163 ]	0.957619	1	8154
272.9	Unspecified disorder of lipoid metabolism	endocrine/metabolic	0.244727	[ 0.02, 2.71 ]	0.251513	4	8154
274	Gout and other crystal arthropathies	endocrine/metabolic	1.00894	[ 0.72, 1.41 ]	0.958388	156	9845
274.1	Gout	endocrine/metabolic	1.05383	[ 0.75, 1.49 ]	0.765585	146	9845
274.11	Gouty arthropathy	endocrine/metabolic	1.19689	[ 0.65, 2.21 ]	0.56698	44	9845
274.2	Crystal arthropathies	endocrine/metabolic	0.592678	[ 0.14, 2.55 ]	0.481857	8	9845
274.21	Chondrocalcinosis	endocrine/metabolic	0.511117	[ 0.09, 2.88 ]	0.446457	6	9845
275	Disorders of mineral metabolism	endocrine/metabolic	0.852537	[ 0.67, 1.08 ]	0.184531	362	9437
275.1	Disorders of iron metabolism	hematopoietic	0.454483	[ 0.16, 1.32 ]	0.146517	31	9437
275.11	Hereditary hemochromatosis	hematopoietic	4.78031e-05	[ 0, 1.68E+114 ]	0.943052	2	9437
275.3	Disorders of magnesium metabolism	endocrine/metabolic	0.691406	[ 0.43, 1.12 ]	0.13643	87	9437
275.5	Disorders of calcium/phosphorus metabolism	endocrine/metabolic	0.971006	[ 0.7, 1.35 ]	0.860755	175	9437
275.51	Hypocalcemia	endocrine/metabolic	1.31074	[ 0.8, 2.15 ]	0.284826	73	9437
275.53	Disorders of phosphorus metabolism	endocrine/metabolic	0.901237	[ 0.57, 1.44 ]	0.66215	89	9437
275.6	Hypercalcemia	endocrine/metabolic	1.10966	[ 0.72, 1.7 ]	0.633457	93	9437
276	Disorders of fluid, electrolyte, and acid-base balance	endocrine/metabolic	0.749452	[ 0.66, 0.85 ]	3.15858e-06	1890	6796		0.566899	[ 0.34, 0.93 ]	0.0253151	108	685		0.737787	[ 0.66, 0.83 ]	4.249e-07	1998	7481
276.1	Electrolyte imbalance	endocrine/metabolic	0.65212	[ 0.56, 0.76 ]	3.27428e-08	1148	6796		0.642116	[ 0.38, 1.09 ]	0.102279	94	685		0.651355	[ 0.56, 0.75 ]	8.296e-09	1242	7481
276.11	Hyperosmolality and/or hypernatremia	endocrine/metabolic	0.391796	[ 0.21, 0.72 ]	0.00257499	61	6796
276.12	Hyposmolality and/or hyponatremia	endocrine/metabolic	0.420297	[ 0.29, 0.61 ]	4.02848e-06	179	6796		0.299691	[ 0.04, 2.16 ]	0.232217	5	685		0.41553	[ 0.29, 0.6 ]	2.026e-06	184	7481
276.13	Hyperpotassemia	endocrine/metabolic	0.392624	[ 0.29, 0.53 ]	3.85069e-10	306	6796		0.269386	[ 0.06, 1.26 ]	0.0949158	12	685		0.387515	[ 0.29, 0.52 ]	1.035e-10	318	7481
276.14	Hypopotassemia	endocrine/metabolic	0.763509	[ 0.64, 0.91 ]	0.00237843	763	6796
276.4	Acid-base balance disorder	endocrine/metabolic	0.448367	[ 0.34, 0.59 ]	2.14335e-08	323	6796		1.67099e-07	[ 0, INF ]	0.981644	4	685		0.448386	[ 0.34, 0.59 ]	2.143e-08	327	7481
276.41	Acidosis	endocrine/metabolic	0.442391	[ 0.33, 0.59 ]	5.77944e-08	295	6796		4.19309e-07	[ 0, INF ]	0.979186	2	685		0.442374	[ 0.33, 0.59 ]	5.779e-08	297	7481
276.42	Alkalosis	endocrine/metabolic	0.35245	[ 0.13, 0.94 ]	0.0366883	24	6796
276.5	Hypovolemia	endocrine/metabolic	0.744461	[ 0.64, 0.87 ]	0.000264475	1006	6796
276.6	Fluid overload	endocrine/metabolic	0.463797	[ 0.34, 0.64 ]	1.8639e-06	237	6796		0.920622	[ 0.07, 11.39 ]	0.948619	3	685		0.468743	[ 0.34, 0.64 ]	2.153e-06	240	7481
276.8	Polydipsia	endocrine/metabolic	2.02018	[ 0.32, 12.64 ]	0.452188	5	6796
277	Other disorders of metabolism	endocrine/metabolic	0.211746	[ 0.05, 0.93 ]	0.0393745	20	9745
277.4	Disorders of bilirubin excretion	endocrine/metabolic	1.80303	[ 0.11, 29.25 ]	0.678411	2	9745
277.5	Other disorders of lipoid metabolism	endocrine/metabolic	4.8789	[ 0.92, 25.76 ]	0.0619311	7	9745
277.51	Lipoprotein disorders	endocrine/metabolic	1.17575	[ 0.1, 13.29 ]	0.895901	3	9745
277.7	Dysmetabolic syndrome X	endocrine/metabolic	1.56015	[ 0.95, 2.58 ]	0.0819082	67	9745
278	Overweight, obesity and other hyperalimentation	endocrine/metabolic	1.32194	[ 1.17, 1.49 ]	3.68264e-06	2471	6716		1.82981	[ 1.18, 2.84 ]	0.00706308	301	474		1.35121	[ 1.21, 1.51 ]	2.351e-07	2772	7190
278.1	Obesity	endocrine/metabolic	1.27222	[ 1.12, 1.44 ]	0.000177848	2171	6716
278.11	Morbid obesity	endocrine/metabolic	1.21807	[ 1.02, 1.45 ]	0.0287462	1033	6716
278.3	Localized adiposity	endocrine/metabolic	0.969796	[ 0.46, 2.04 ]	0.935736	33	6716
278.4	Abnormal weight gain	endocrine/metabolic	2.06391	[ 1.61, 2.65 ]	1.49409e-08	296	6716		3.45093	[ 1.25, 9.54 ]	0.0170064	39	474		2.1257	[ 1.67, 2.71 ]	1.288e-09	335	7190
279	Disorders involving the immune mechanism	endocrine/metabolic	0.98126	[ 0.67, 1.43 ]	0.921863	127	9688											127	9688
279.1	Immunity deficiency	endocrine/metabolic	0.946077	[ 0.63, 1.41 ]	0.785679	114	9688
279.11	Deficiency of humoral immunity	endocrine/metabolic	1.47369	[ 0.13, 16.72 ]	0.754339	3	9688
279.2	Autoimmune disease NEC	endocrine/metabolic	3.68515	[ 0.6, 22.75 ]	0.160136	5	9688
279.8	Other specified disorders involving the immune mechanism	endocrine/metabolic	2.94618e-05	[ 0, 1.25E+112 ]	0.939306	2	9688
280	Iron deficiency anemias	hematopoietic	2.13964	[ 1.84, 2.49 ]	5.65913e-23	868	5310		2.65729	[ 1.5, 4.7 ]	0.000772073	149	456		2.17038	[ 1.88, 2.51 ]	2.442e-25	1017	5766
280.1	Iron deficiency anemias, unspecified or not due to blood loss	hematopoietic	1.86015	[ 1.57, 2.2 ]	7.45431e-13	670	5310		2.89894	[ 1.59, 5.3 ]	0.000539472	138	456		1.92168	[ 1.63, 2.26 ]	4.503e-15	808	5766
280.2	Iron deficiency anemia secondary to blood loss (chronic)	hematopoietic	3.70664	[ 2.82, 4.88 ]	9.28621e-21	247	5310		1.93633	[ 0.53, 7.1 ]	0.318964	21	456		3.60492	[ 2.75, 4.72 ]	8.94e-21	268	5766
281	Other deficiency anemia	hematopoietic	1.39208	[ 0.95, 2.04 ]	0.088786	122	5310
281.1	Megaloblastic anemia	hematopoietic	1.34765	[ 0.86, 2.11 ]	0.192765	87	5310
281.11	Pernicious anemia	hematopoietic	1.57595	[ 0.78, 3.18 ]	0.204209	34	5310
281.12	Other vitamin B12 deficiency anemia	hematopoietic	1.40795	[ 0.78, 2.54 ]	0.254315	50	5310
281.13	Folate-deficiency anemia	hematopoietic	1.36082	[ 0.12, 15.52 ]	0.804056	3	5310
281.9	Deficiency anemias	hematopoietic	1.8143	[ 0.73, 4.49 ]	0.197119	21	5310
282	Hereditary hemolytic anemias	hematopoietic	0.789371	[ 0.63, 0.99 ]	0.0420007	584	5310
282.5	Sickle cell anemia	hematopoietic	0.963871	[ 0.7, 1.34 ]	0.824834	220	5310
282.8	Other hemoglobinopathies	hematopoietic	2.01101	[ 0.94, 4.29 ]	0.070875	29	5310
282.9	Other hereditary hemolytic anemias	hematopoietic	0.557145	[ 0.39, 0.79 ]	0.0009014	336	5310
283	Acquired hemolytic anemias	hematopoietic	0.505777	[ 0.22, 1.15 ]	0.105229	47	5310
283.1	Autoimmune hemolytic anemias	hematopoietic	3.03102	[ 0.56, 16.32 ]	0.196733	6	5310
283.2	Non-autoimmune hemolytic anemias	hematopoietic	0.938907	[ 0.18, 4.81 ]	0.939743	8	5310
283.21	Hemolytic-uremic syndrome	hematopoietic	1.71713	[ 0.27, 10.82 ]	0.564888	5	5310
284	Aplastic anemia	hematopoietic	0.579095	[ 0.37, 0.91 ]	0.0189227	113	5310
284.1	Pancytopenia	hematopoietic	0.584702	[ 0.34, 1.02 ]	0.0586397	75	5310
284.2	Constitutional aplastic anemia	hematopoietic	1.14584	[ 0.1, 13.5 ]	0.913854	3	5310
285	Other anemias	hematopoietic	1.33932	[ 1.19, 1.51 ]	1.00575e-06	1850	5310		1.77046	[ 1.17, 2.69 ]	0.00726582	262	456		1.36684	[ 1.22, 1.53 ]	5.509e-08	2112	5766
285.1	Acute posthemorrhagic anemia	hematopoietic	0.954777	[ 0.74, 1.24 ]	0.727645	303	5310
285.2	Anemia of chronic disease	hematopoietic	0.739538	[ 0.59, 0.93 ]	0.0115845	419	5310
285.21	Anemia in chronic kidney disease	hematopoietic	0.591823	[ 0.42, 0.84 ]	0.00312126	189	5310
285.22	Anemia in neoplastic disease	hematopoietic	0.567813	[ 0.37, 0.88 ]	0.0114775	111	5310
285.3	Sideroblastic anemia	hematopoietic	5.12932	[ 0.43, 61.04 ]	0.195678	3	5310
285.8	Hemoglobinuria	hematopoietic	0.625591	[ 0.05, 7.76 ]	0.71504	3	5310
286	Coagulation defects	hematopoietic	0.905775	[ 0.7, 1.17 ]	0.452777	311	8854
286.1	Congenital coagulation defects	hematopoietic	1.88906	[ 0.55, 6.55 ]	0.315868	11	8854
286.11	Von willebrand's disease	hematopoietic	6.58277	[ 0.58, 74.08 ]	0.127052	3	8854
286.12	Congenital deficiency of other clotting factors (including factor VII)	hematopoietic	1.10068	[ 0.22, 5.54 ]	0.90743	8	8854
286.2	Encounter for long-term (current) use of anticoagulants	hematopoietic	0.988406	[ 0.77, 1.27 ]	0.926427	313	8854
286.3	Coagulation defects complicating pregnancy or postpartum	hematopoietic	1.59769	[ 0.7, 3.66 ]	0.268023	28	8854
286.4	Acquired coagulation factor deficiency	hematopoietic	2.35277e-06	[ 0, 5.43E+126 ]	0.933578	10	8854
286.5	Hemorrhagic disorder due to intrinsic circulating anticoagulants	hematopoietic	1.17552	[ 0.63, 2.2 ]	0.613203	46	8854
286.6	Defibrination syndrome	hematopoietic	0.882451	[ 0.17, 4.56 ]	0.881404	8	8854
286.7	Other and unspecified coagulation defects	hematopoietic	0.865828	[ 0.61, 1.23 ]	0.41924	178	8854
286.8	Hypercoagulable state	hematopoietic	1.4744	[ 0.87, 2.49 ]	0.145619	64	8854
286.81	Primary hypercoagulable state	hematopoietic	1.50244	[ 0.85, 2.67 ]	0.16435	53	8854
287	Purpura and other hemorrhagic conditions	hematopoietic	0.811511	[ 0.6, 1.1 ]	0.178692	230	8854
287.1	Spontaneous ecchymoses	hematopoietic	3.98452	[ 0.86, 18.37 ]	0.0762537	7	8854
287.2	Allergic purpura	hematopoietic	1.64198	[ 0.15, 18.2 ]	0.686199	3	8854
287.3	Thrombocytopenia	hematopoietic	0.795988	[ 0.58, 1.09 ]	0.158854	211	8854
287.31	Primary thrombocytopenia	hematopoietic	0.865137	[ 0.34, 2.22 ]	0.763469	25	8854
287.32	Secondary thrombocytopenia	hematopoietic	1.28436	[ 0.59, 2.8 ]	0.529973	31	8854
287.4	Qualitative platelet defects	hematopoietic	1.86874	[ 0.33, 10.43 ]	0.476027	6	8854
288	Diseases of white blood cells	hematopoietic	0.854159	[ 0.68, 1.07 ]	0.162054	430	8296
288.1	Decreased white blood cell count	hematopoietic	0.888549	[ 0.66, 1.2 ]	0.439469	224	8296
288.11	Neutropenia	hematopoietic	1.03187	[ 0.73, 1.46 ]	0.858111	161	8296
288.2	Elevated white blood cell count	hematopoietic	0.823029	[ 0.63, 1.08 ]	0.155166	293	8296
288.3	Eosinophilia	hematopoietic	3.08297	[ 1.33, 7.13 ]	0.008508	24	8296
289	Other diseases of blood and blood-forming organs	hematopoietic	0.97167	[ 0.53, 1.77 ]	0.925108	54	8296
289.1	Myelofibrosis	hematopoietic	3.31801	[ 0.2, 53.92 ]	0.399168	2	8296
289.3	Personal history of diseases of blood and blood-forming organs	hematopoietic	0.00012788	[ 0, 6.31E+97 ]	0.940186	1	8296
289.4	Lymphadenitis	hematopoietic	1.09099	[ 0.85, 1.4 ]	0.499056	300	8396
289.5	Diseases of spleen	hematopoietic	0.876599	[ 0.39, 1.99 ]	0.752746	31	8296
289.8	Polycythemia vera, secondary	hematopoietic	12.3209	[ 1.47, 103.04 ]	0.0204697	8	8277
289.9	Abnormality of red blood cells	hematopoietic	8.36848e-05	[ 0, 4.13E+97 ]	0.937362	1	8296
290	Delirium dementia and amnestic and other cognitive disorders	mental disorders	0.268217	[ 0.18, 0.41 ]	8.92067e-10	130	8843		0.949086	[ 0.09, 9.49 ]	0.964524	7	789		0.279403	[ 0.18, 0.42 ]	1.582e-09	137	9632
290.1	Dementias	mental disorders	0.146171	[ 0.09, 0.25 ]	1.71612e-12	88	8842		1.77224	[ 0.17, 18.32 ]	0.631087	6	789
290.11	Alzheimer's disease	mental disorders	0.124097	[ 0.05, 0.3 ]	3.03076e-06	30	8843		4.06802e-06	[ 0, INF ]	0.981504	1	789		0.124096	[ 0.05, 0.3 ]	3.03e-06	31	9632
290.12	Dementia with cerebral degenerations	mental disorders	0.687167	[ 0.03, 14.26 ]	0.808403	2	8843
290.13	Senile dementia	mental disorders	0.153916	[ 0.07, 0.34 ]	4.24049e-06	32	8843		1.62375e-05	[ 0, INF ]	0.983567	1	789		0.153908	[ 0.07, 0.34 ]	4.24e-06	33	9632
290.16	Vascular dementia	mental disorders	0.061923	[ 0.01, 0.28 ]	0.000280343	16	8843
290.2	Delirium due to conditions classified elsewhere	mental disorders	0.558636	[ 0.31, 1.02 ]	0.0591061	55	8843
290.3	Other persistent mental disorders due to conditions classified elsewhere	mental disorders	0.288022	[ 0.17, 0.5 ]	9.25997e-06	71	8843		1.46355	[ 0.12, 17.69 ]	0.764505	3	789
291	Other specified nonpsychotic and/or transient mental disorders	mental disorders	0.356591	[ 0.26, 0.49 ]	1.3497e-10	268	8843		1.92848e+06	[ 0, INF ]	0.978528	6	789
291.1	Transient mental disorders due to conditions classified elsewhere	mental disorders	0.943006	[ 0.24, 3.74 ]	0.933499	11	8843
291.4	Specific nonpsychotic mental disorders due to brain damage	mental disorders	1.83098	[ 0.77, 4.35 ]	0.170299	22	8843
291.8	Alteration of consciousness	mental disorders	0.298399	[ 0.21, 0.42 ]	4.59477e-12	237	8843		412960	[ 0, INF ]	0.983246	2	789
292	Neurological disorders	mental disorders	0.522811	[ 0.42, 0.65 ]	6.02631e-09	507	8843		0.966689	[ 0.36, 2.63 ]	0.947013	27	789		0.537676	[ 0.43, 0.67 ]	1.227e-08	534	9632
292.1	Aphasia/speech disturbance	mental disorders	0.467493	[ 0.3, 0.73 ]	0.000968212	108	8843
292.11	Aphasia	mental disorders	0.558114	[ 0.27, 1.17 ]	0.122224	37	8843
292.12	Symbolic dysfunction	mental disorders	0.305259	[ 0.03, 3.32 ]	0.329793	4	8843
292.2	Mild cognitive impairment	mental disorders	0.870798	[ 0.13, 5.84 ]	0.886737	5	8843
292.3	Memory loss	mental disorders	1.16558	[ 0.68, 2 ]	0.579527	61	8843
292.4	Altered mental status	mental disorders	0.345842	[ 0.26, 0.46 ]	1.14048e-12	306	8843		6.71722e-07	[ 0, INF ]	0.977228	7	789		0.345833	[ 0.26, 0.46 ]	1.14e-12	313	9632
292.5	Transient alteration of awareness	mental disorders	1.08722	[ 0.37, 3.2 ]	0.879413	16	8843
292.6	Hallucinations	mental disorders	0.372969	[ 0.15, 0.91 ]	0.0296084	35	8843
293	Symptoms involving head and neck	mental disorders	1.72595	[ 0.82, 3.64 ]	0.15122	30	9398
293.1	Swelling, mass, or lump in head and neck [Space-occupying lesion, intracranial NOS]	mental disorders	0.944766	[ 0.66, 1.35 ]	0.753834	154	9398
295	Schizophrenia and other psychotic disorders	mental disorders	0.817825	[ 0.6, 1.12 ]	0.20753	214	6646
295.1	Schizophrenia	mental disorders	0.948273	[ 0.64, 1.41 ]	0.79181	122	6646
295.2	Paranoid disorders	mental disorders	0.603058	[ 0.26, 1.42 ]	0.247744	31	6646
295.3	Psychosis	mental disorders	0.672022	[ 0.43, 1.06 ]	0.0871716	107	6646
296	Mood disorders	mental disorders	1.13278	[ 1, 1.28 ]	0.0505026	1513	6646
296.1	Bipolar	mental disorders	0.865051	[ 0.65, 1.15 ]	0.314241	285	6646
296.2	Depression	mental disorders	1.18265	[ 1.04, 1.35 ]	0.0132089	1277	6646
296.22	Major depressive disorder	mental disorders	1.1942	[ 0.99, 1.44 ]	0.0656102	580	6646
297	Suicidal ideation or attempt	mental disorders	0.959298	[ 0.63, 1.46 ]	0.846083	129	6646
297.1	Suicidal ideation	mental disorders	0.725787	[ 0.39, 1.34 ]	0.307103	70	6646
297.2	Suicide or self-inflicted injury	mental disorders	0.695466	[ 0.32, 1.51 ]	0.359714	44	6646
300	Anxiety, phobic and dissociative disorders	mental disorders	1.23863	[ 1.07, 1.43 ]	0.00368856	1039	6646
300.1	Anxiety disorder	mental disorders	1.299	[ 1.1, 1.54 ]	0.0026741	693	6646
300.11	Generalized anxiety disorder	mental disorders	0.6989	[ 0.42, 1.15 ]	0.160717	93	6646
300.12	Agorophobia, social phobia, and panic disorder	mental disorders	0.996044	[ 0.57, 1.73 ]	0.988778	65	6646
300.13	Phobia	mental disorders	2.79181	[ 0.38, 20.63 ]	0.314359	4	6646
300.3	Obsessive-compulsive disorders	mental disorders	0.290109	[ 0.06, 1.42 ]	0.126886	13	6646
300.4	Dysthymic disorder	mental disorders	1.12222	[ 0.74, 1.71 ]	0.592694	108	6646
300.8	Acute reaction to stress	mental disorders	2.38578	[ 0.92, 6.19 ]	0.0739215	18	6646
300.9	Posttraumatic stress disorder	mental disorders	1.17658	[ 0.88, 1.58 ]	0.280171	235	6646
301	Personality disorders	mental disorders	1.55342	[ 0.85, 2.85 ]	0.154561	47	6646
301.1	Schizoid personality disorder	mental disorders	151934	[ 0, 6.43E+122 ]	0.931195	2	6646
301.2	Antisocial/borderline personality disorder	mental disorders	1.11776	[ 0.46, 2.72 ]	0.806472	25	6646
302	Sexual and gender identity disorders	mental disorders	2.34543	[ 0.86, 6.43 ]	0.0975795	16	6646
302.1	Decreased libido	mental disorders	3.12071	[ 0.88, 11.05 ]	0.0777618	10	6646
303	Psychogenic and somatoform disorders	mental disorders	0.993977	[ 0.5, 1.96 ]	0.986087	44	6646
303.1	Dissociative disorder	mental disorders	1.16852e-05	[ 0, 5.42E+151 ]	0.950796	3	6646
303.3	Psychogenic disorder	mental disorders	0.942438	[ 0.18, 5.03 ]	0.944707	7	6646
303.31	Gastrointestinal malfunction arising from mental factors	mental disorders	2.54256	[ 0.15, 44.54 ]	0.52294	2	6646
303.4	Somatoform disorder	mental disorders	1.0217	[ 0.48, 2.16 ]	0.955075	36	6646
304	Adjustment reaction	mental disorders	1.38624	[ 1.08, 1.79 ]	0.0114763	302	6646
305.2	Eating disorder	mental disorders	0.397565	[ 0.11, 1.38 ]	0.145405	23	6646
305.21	Anorexia nervosa	mental disorders	5.70227e-05	[ 0, 2.62E+163 ]	0.960431	1	6646
306	Other mental disorder	mental disorders	2.49883	[ 1.32, 4.74 ]	0.00506238	40	6646
306.1	Mental disorders durring/after pregnancy	mental disorders	0.829951	[ 0.53, 1.29 ]	0.407806	140	6646
306.9	Tension headache	mental disorders	1.89635	[ 0.83, 4.32 ]	0.127803	25	6646
312	Conduct disorders	mental disorders	0.607442	[ 0.34, 1.1 ]	0.0989564	81	9703
312.3	Impulse control disorder	mental disorders	0.659933	[ 0.22, 1.97 ]	0.456046	23	9703
313	Pervasive developmental disorders	mental disorders	0.999951	[ 0.54, 1.85 ]	0.999875	60	9703
313.1	Attention deficit hyperactivity disorder	mental disorders	1.16992	[ 0.6, 2.28 ]	0.645124	48	9703
313.2	Tics and stuttering	mental disorders	1.22022	[ 0.1, 14.96 ]	0.876313	3	9703
313.3	Autism	mental disorders	1.82429e-05	[ 0, 3.097E+86 ]	0.918905	3	9703
315	Develomental delays and disorders	mental disorders	0.37256	[ 0.19, 0.75 ]	0.00547217	65	9703
315.2	Speech and language disorder	mental disorders	4.97077e-05	[ 0, 1.06E+114 ]	0.943171	2	9703
315.3	Mental retardation	mental disorders	0.379247	[ 0.16, 0.92 ]	0.0326224	40	9703
316	Substance addiction and disorders	mental disorders	0.948639	[ 0.77, 1.17 ]	0.615363	506	8084
316.1	Polyneuropathy due to drugs	mental disorders	1.60334	[ 0.51, 5.08 ]	0.422245	13	8084
317	Alcohol-related disorders	mental disorders	1.20798	[ 0.89, 1.64 ]	0.223477	194	8084
317.1	Alcoholism	mental disorders	1.15535	[ 0.78, 1.7 ]	0.465967	119	8084
317.11	Alcoholic liver damage	mental disorders	0.363695	[ 0.12, 1.1 ]	0.0725141	21	8084
318	Tobacco use disorder	mental disorders	1.1314	[ 0.97, 1.32 ]	0.121283	829	8084
320	Meningitis	neurological	0.893029	[ 0.49, 1.62 ]	0.708795	57	9908
323	Encephalitis	neurological	0.643433	[ 0.24, 1.74 ]	0.383886	26	9908
323.2	Acute (transverse) myelitis	neurological	1.90313e-05	[ 0, 1.25E+108 ]	0.934639	2	9908
323.8	Encephalitis, non-infectious	neurological	0.786326	[ 0.26, 2.41 ]	0.673562	19	9908
324	Other CNS infection and poliomyelitis	neurological	0.606695	[ 0.19, 1.91 ]	0.393402	17	9908
325	Phlebitis and thrombophlebitis of intracranial venous sinuses	neurological	1.8106	[ 0.29, 11.37 ]	0.526525	5	9908
327	Sleep disorders	neurological	1.84754	[ 1.54, 2.22 ]	7.05895e-11	525	8648		1.93563	[ 1.15, 3.25 ]	0.01275	126	657		1.85726	[ 1.56, 2.21 ]	3.015e-12	651	9305
327.1	Hypersomnia	neurological	1.97258	[ 1.04, 3.75 ]	0.0378166	41	8648
327.3	Sleep apnea	neurological	1.6518	[ 1.37, 1.99 ]	1.24459e-07	563	8648		0.906187	[ 0.47, 1.75 ]	0.768464	65	657
327.31	Central/nonobstroctive sleep apnea	neurological	0.687805	[ 0.12, 4 ]	0.677089	6	8648											6	8648
327.32	Obstructive sleep apnea	neurological	1.59209	[ 1.29, 1.97 ]	1.5268e-05	425	8648		1.04463	[ 0.48, 2.26 ]	0.911531	46	657		1.54604	[ 1.26, 1.89 ]	2.66e-05	471	9305
327.4	Insomnia	neurological	1.70002	[ 1.3, 2.23 ]	0.000124341	232	8648
327.41	Organic or persistent insomnia	neurological	3.25245	[ 1.66, 6.36 ]	0.000572073	37	8648
327.5	Parasomnia	neurological	1.79242	[ 0.23, 13.81 ]	0.575323	4	8648
327.6	Circadian rhythm sleep disorder	neurological	5.42142e-06	[ 0, 2.11E+133 ]	0.940635	3	8648
327.7	Sleep related movement disorders	neurological	2.74887	[ 1.36, 5.56 ]	0.00485801	34	8648
327.71	Restless legs syndrome	neurological	3.53473	[ 1.45, 8.61 ]	0.00546026	22	8648
327.72	Sleep related leg cramps	neurological	4.37321	[ 0.45, 42.82 ]	0.20497	4	8648
331	Other cerebral degenerations	neurological	0.190893	[ 0.1, 0.37 ]	5.6141e-07	83	8709		1.01454e-06	[ 0, INF ]	0.980271	2	776		0.190901	[ 0.1, 0.37 ]	5.614e-07	85	9485
331.1	Hydrocephalus	neurological	0.270591	[ 0.12, 0.61 ]	0.00179938	53	8709
331.9	Cerebral degeneration, unspecified	neurological	0.0523035	[ 0.01, 0.23 ]	8.71213e-05	23	8709
332	Parkinson's disease	neurological	0.277692	[ 0.05, 1.57 ]	0.147786	6	8709
333	Extrapyramidal disease and abnormal movement disorders	neurological	0.590641	[ 0.33, 1.07 ]	0.0832732	57	8709
333.1	Essential tremor	neurological	0.426395	[ 0.15, 1.18 ]	0.0997705	20	8709
333.2	Myoclonus	neurological	1.30421e-06	[ 0, 4.57E+130 ]	0.932683	9	8709
333.3	Tics and choreas	neurological	0.000135775	[ 0, 6.70E+97 ]	0.940585	1	8709
333.4	Torsion dystonia	neurological	1.65357	[ 0.65, 4.23 ]	0.293803	19	8709
333.8	Other degenerative diseases of the basal ganglia	neurological	4.50279e-06	[ 0, 9.82E+150 ]	0.946559	3	8709
334	Degenerative disease of the spinal cord	neurological	1.19634	[ 0.66, 2.17 ]	0.556386	51	8709
334.1	Spinocerebellar disease	neurological	1.33418	[ 0.37, 4.87 ]	0.662571	11	8709
334.2	Anterior horn cell disease	neurological	9.52777e-05	[ 0, 4.70E+97 ]	0.938226	1	8709
335	Multiple sclerosis	neurological	1.13439	[ 0.7, 1.84 ]	0.610187	77	8709
337	Disorders of the autonomic nervous system	neurological	1.92591	[ 0.8, 4.63 ]	0.143001	22	8709
337.1	Peripheral autonomic neuropathy	neurological	1.04371	[ 0.32, 3.43 ]	0.943825	13	8709
338	Pain	neurological	0.990235	[ 0.81, 1.2 ]	0.921935	524	8867
338.1	Acute pain	neurological	0.903309	[ 0.71, 1.16 ]	0.418226	338	8867
338.2	Chronic pain	neurological	0.861178	[ 0.63, 1.18 ]	0.352135	202	8867
339	Other headache syndromes	neurological	1.45613	[ 1.3, 1.63 ]	1.71835e-10	1747	6596		631281	[ 0, INF ]	0.984526	4	757		1.45616	[ 1.3, 1.63 ]	1.718e-10	1751	7353
340	Migraine	neurological	1.82917	[ 1.51, 2.22 ]	1.20098e-09	492	6596		1.86495	[ 0.91, 3.83 ]	0.089996	73	757		1.83162	[ 1.52, 2.21 ]	2.757e-10	565	7353
340.1	Migrain with aura	neurological	1.82085	[ 1.06, 3.11 ]	0.028578	58	6596
341	Other demyelinating diseases of central nervous system	neurological	0.996915	[ 0.48, 2.07 ]	0.993401	35	8709
342	Hemiplegia	neurological	0.617517	[ 0.36, 1.07 ]	0.0871734	67	8709
343	Infantile cerebral palsy	neurological	0.664433	[ 0.24, 1.83 ]	0.428304	26	8709
344	Other paralytic syndromes	neurological	1.13958	[ 0.63, 2.08 ]	0.669254	51	8709
345	Epilepsy, recurrent seizures, convulsions	neurological	0.603199	[ 0.47, 0.77 ]	6.7934e-05	398	8709
345.1	Epilepsy	neurological	0.751839	[ 0.51, 1.11 ]	0.152871	140	8709
345.11	Generalized convulsive epilepsy	neurological	1.20914	[ 0.67, 2.18 ]	0.528418	55	8709
345.12	Partial epilepsy	neurological	0.910668	[ 0.57, 1.46 ]	0.697443	89	8709
345.3	Convulsions	neurological	0.690321	[ 0.53, 0.89 ]	0.00449318	353	8709
347	Cataplexy and narcolepsy	neurological	0.545442	[ 0.11, 2.76 ]	0.463875	9	8709
348	Other conditions of brain	neurological	0.464111	[ 0.33, 0.66 ]	1.77099e-05	207	8709		0.407364	[ 0.05, 3.68 ]	0.423593	7	776		0.462597	[ 0.33, 0.65 ]	1.275e-05	214	9485
348.2	Cerebral edema and compression of brain	neurological	0.677648	[ 0.42, 1.08 ]	0.103774	104	8709
348.4	Cerebral cysts	neurological	5.61959e-05	[ 0, 2.77E+97 ]	0.934711	1	8709
348.7	Coma	neurological	0.453622	[ 0.17, 1.22 ]	0.116708	24	8709
348.8	Encephalopathy, not elsewhere classified	neurological	0.308294	[ 0.18, 0.53 ]	2.49978e-05	91	8709		2.83647e-06	[ 0, INF ]	0.983337	2	776		0.308294	[ 0.18, 0.53 ]	2.5e-05	93	9485
348.9	Other conditions of brain, NOS	neurological	0.415635	[ 0.26, 0.66 ]	0.000245509	109	8709
349	Other and unspecified disorders of the nervous system	neurological	1.37566	[ 0.55, 3.41 ]	0.491169	21	8709
350	Abnormal movement	neurological	0.99096	[ 0.77, 1.27 ]	0.942552	311	9467
350.1	Abnormal involuntary movements	neurological	1.13618	[ 0.73, 1.78 ]	0.576214	92	9467
350.2	Abnormality of gait	neurological	0.887371	[ 0.65, 1.21 ]	0.452985	193	9467
350.3	Lack of coordination	neurological	0.999204	[ 0.61, 1.63 ]	0.99744	77	9467
350.6	Disturbances of sensation of smell and taste	neurological	0.861105	[ 0.3, 2.46 ]	0.779833	17	9467
351	Other peripheral nerve disorders	neurological	2.03068	[ 1.65, 2.51 ]	3.91166e-11	389	9046		1.66434	[ 0.87, 3.18 ]	0.12243	74	723		1.99252	[ 1.63, 2.43 ]	1.368e-11	463	9769
352	Disorders of other cranial nerves	neurological	2.23841	[ 1.41, 3.54 ]	0.000580319	79	9046
352.1	Trigeminal nerve disorders [CN5]	neurological	3.00042	[ 1.61, 5.58 ]	0.000526894	44	9046
352.2	Facial nerve disorders [CN7]	neurological	1.86278	[ 0.92, 3.78 ]	0.0848103	34	9046
353	Nerve root and plexus disorders	neurological	0.6193	[ 0.26, 1.46 ]	0.274783	31	9046
353.1	Nerve plexus lesions	neurological	0.526	[ 0.06, 4.57 ]	0.560359	6	9046
353.2	Nerve root lesions	neurological	0.379193	[ 0.11, 1.35 ]	0.133525	17	9046
355	Complex regional/central pain syndrome	neurological	4.00285	[ 1.8, 8.89 ]	0.000652554	27	9046
355.1	Chronic pain syndrome	neurological	2.38455	[ 1.38, 4.13 ]	0.00192979	54	9046
356	Hereditary and idiopathic peripheral neuropathy	neurological	1.06597	[ 0.73, 1.56 ]	0.743724	119	9569
357	Inflammatory and toxic neuropathy	neurological	1.62715	[ 0.89, 2.97 ]	0.111809	46	9569
358	Myoneural disorders	neurological	0.821058	[ 0.3, 2.23 ]	0.699566	20	9569
358.1	Myasthenia gravis	neurological	1.13782	[ 0.32, 4.08 ]	0.842795	12	9569
359	Muscular dystrophies and other myopathies	neurological	0.543983	[ 0.32, 0.94 ]	0.0279647	70	9569
359.1	Muscular dystrophies	neurological	0.511603	[ 0.05, 5.2 ]	0.571042	4	9569
359.2	Myopathy	neurological	0.5469	[ 0.31, 0.96 ]	0.0341104	66	9569
360	Disorders of the globe	sense organs	0.84731	[ 0.36, 1.97 ]	0.701154	27	9143
360.2	Progressive myopia	sense organs	1.99915	[ 0.62, 6.49 ]	0.249043	12	9143
360.3	Hypotony of eye	sense organs	1.34318e-06	[ 0, 4.15E+150 ]	0.941373	7	9143
361	Retinal detachments and defects	sense organs	1.3666	[ 0.76, 2.45 ]	0.293641	50	9143
361.1	Retinal detachment with retinal defect	sense organs	1.67936	[ 0.57, 4.98 ]	0.349709	14	9143
361.2	Retinoschisis and retinal cysts	sense organs	1.3414e-05	[ 0, 4.39E+109 ]	0.933537	2	9143
362	Other retinal disorders	sense organs	1.11619	[ 0.86, 1.44 ]	0.39889	286	9071
362.1	Retinopathy of prematurity	sense organs	4.58557	[ 0.28, 74.32 ]	0.283901	2	9071
362.2	Degeneration of macula and posterior pole of retina	sense organs	1.00362	[ 0.63, 1.6 ]	0.987953	80	9071
362.21	Macular degeneration, dry	sense organs	0.416633	[ 0.04, 4.75 ]	0.480794	3	9071
362.23	Cystoid macular degeneration of retina	sense organs	1.54332	[ 0.73, 3.26 ]	0.255501	30	9071
362.26	Macular puckering of retina	sense organs	0.676218	[ 0.27, 1.71 ]	0.408338	21	9071
362.27	Drusen (degenerative) of retina	sense organs	1.22936	[ 0.44, 3.4 ]	0.69102	17	9071
362.29	Macular degeneration (senile) of retina NOS	sense organs	0.266981	[ 0.05, 1.37 ]	0.113794	8	9071
362.3	Other nondiabetic retinopathy	sense organs	0.909769	[ 0.61, 1.37 ]	0.648474	110	9071
362.31	Separation of retinal layers	sense organs	145867	[ 0, 7.20E+106 ]	0.920719	1	9071
362.4	Retinal vascular changes and abnomalities	sense organs	0.78686	[ 0.39, 1.57 ]	0.496694	40	9071
362.5	Toxic maculopathy of retina	sense organs	1.60635	[ 0.63, 4.07 ]	0.317675	20	9071
362.6	Peripheral retinal degenerations	sense organs	3.46558	[ 1.53, 7.83 ]	0.00281919	26	9071
362.7	Hereditary retinal dystrophies	sense organs	1.69618	[ 0.51, 5.68 ]	0.391176	12	9071
362.8	Retinal hemorrhage/ischemia	sense organs	0.791421	[ 0.19, 3.35 ]	0.750786	10	9071
362.9	Retinal edema	sense organs	1.13831	[ 0.59, 2.19 ]	0.698143	40	9071
363	Chorioretinal inflammations, scars, and other disorders of choroid	sense organs	0.498652	[ 0.21, 1.17 ]	0.108467	28	9143
363.3	Chorioretinal scars	sense organs	0.686185	[ 0.25, 1.9 ]	0.46751	17	9143
364	Corneal opacity and other disorders of cornea	sense organs	1.57458	[ 0.86, 2.87 ]	0.137513	47	9143
364.1	Corneal opacity	sense organs	0.481138	[ 0.17, 1.34 ]	0.160579	24	9143
364.2	Corneal edema	sense organs	0.675751	[ 0.16, 2.81 ]	0.58945	10	9143
364.4	Corneal degenerations	sense organs	1.53724	[ 0.74, 3.18 ]	0.245781	32	9143
364.41	Keratoconus	sense organs	1.51591	[ 0.66, 3.5 ]	0.33013	24	9143
364.5	Corneal dystrophy	sense organs	2.27782	[ 0.66, 7.91 ]	0.194799	11	9143
364.51	Fuchs' dystrophy	sense organs	1.22998	[ 0.31, 4.81 ]	0.766155	9	9143
364.9	Cornea replaced by transplant	sense organs	1.07812	[ 0.2, 5.88 ]	0.930764	7	9143
365	Glaucoma	sense organs	1.30167	[ 1.03, 1.64 ]	0.0270478	338	9143
365.1	Open-angle glaucoma	sense organs	1.20034	[ 0.91, 1.59 ]	0.201665	230	9143
365.11	Primary open angle glaucoma	sense organs	0.52399	[ 0.33, 0.83 ]	0.00633588	88	9143
365.2	Primary angle-closure glaucoma	sense organs	1.08536	[ 0.57, 2.08 ]	0.8057	40	9143
366	Cataract	sense organs	0.959091	[ 0.78, 1.18 ]	0.689084	476	9375
366.1	Nonsenile Cataract	sense organs	1.50619	[ 0.33, 6.83 ]	0.595411	8	9375
366.2	Senile cataract	sense organs	0.992915	[ 0.8, 1.23 ]	0.948466	416	9375
366.3	Traumatic cataract	sense organs	1.33972	[ 0.11, 15.68 ]	0.815752	3	9375
367	Disorders of refraction and accommodation; blindness and low vision	sense organs	1.57005	[ 1.31, 1.89 ]	1.41685e-06	544	9109		12.7863	[ 1.65, 99.17 ]	0.0147557	10	829		1.59648	[ 1.33, 1.92 ]	5.146e-07	554	9938
367.1	Myopia	sense organs	1.65082	[ 1.32, 2.06 ]	1.04654e-05	358	9109		120369	[ 0, INF ]	0.982568	1	829		1.65087	[ 1.32, 2.06 ]	1.047e-05	359	9938
367.2	Astigmatism	sense organs	2.10055	[ 1.35, 3.28 ]	0.00108807	83	9109
367.4	Presbyopia	sense organs	3.03803	[ 2.09, 4.43 ]	7.04901e-09	122	9724
367.8	Hypermetropia	sense organs	2.13936	[ 1.02, 4.5 ]	0.0448872	30	9109
367.9	Blindness and low vision	sense organs	0.531402	[ 0.26, 1.07 ]	0.0765162	49	9109
368	Visual disturbances	sense organs	1.21932	[ 0.93, 1.59 ]	0.146813	257	9317
368.1	Amblyopia	sense organs	0.96155	[ 0.35, 2.68 ]	0.940129	18	9317
368.2	Diplopia and disorders of binocular vision	sense organs	0.953517	[ 0.49, 1.86 ]	0.888753	44	9317
368.3	Anisometropia	sense organs	1.39358	[ 0.08, 23.5 ]	0.817911	2	9317
368.4	Visual field defects	sense organs	0.58765	[ 0.25, 1.38 ]	0.220669	29	9317
368.9	Subjective visual disturbances	sense organs	1.2169	[ 0.67, 2.22 ]	0.522922	48	9317
368.91	Psychophysical visual disturbances	sense organs	0.771972	[ 0.18, 3.38 ]	0.731308	9	9317
369	Infection of the eye	sense organs	1.08805	[ 0.78, 1.52 ]	0.61968	176	8464
369.2	Eye infection, viral	sense organs	1.08288	[ 0.4, 2.94 ]	0.875687	20	8464
369.5	Conjunctivitis, infectious	sense organs	1.12512	[ 0.76, 1.66 ]	0.553057	126	8464
370	Keratitis	sense organs	1.07685	[ 0.72, 1.62 ]	0.720689	111	8464
370.1	Corneal ulcer	sense organs	0.600255	[ 0.22, 1.62 ]	0.312482	26	8464
370.2	Superficial keratitis	sense organs	1.49461	[ 0.57, 3.92 ]	0.413599	18	8464
370.3	Keratoconjunctivitis	sense organs	1.51478	[ 0.82, 2.81 ]	0.188357	44	8464
370.31	Keratoconjunctivitis sicca	sense organs	1.67681	[ 0.87, 3.23 ]	0.122394	39	8464
371	Inflammation of the eye	sense organs	1.54566	[ 1.24, 1.92 ]	0.000100616	371	8464
371.1	Uveitis, noninfectious or NOS	sense organs	1.07672	[ 0.66, 1.76 ]	0.768222	76	8464
371.2	Conjunctivitis, noninfectious	sense organs	1.84932	[ 1.35, 2.54 ]	0.000150084	166	8464
371.21	Allergic conjunctivitis	sense organs	2.0453	[ 1.42, 2.95 ]	0.000132017	124	8464
371.3	Inflammation of eyelids	sense organs	1.60459	[ 1.12, 2.31 ]	0.0106887	132	8464
371.9	Chronic inflammatory disorders of orbit	sense organs	1.49218	[ 0.13, 16.67 ]	0.745118	3	8464
372	Disorders of conjunctiva	sense organs	1.77255	[ 0.92, 3.41 ]	0.0861543	39	8464
374	Other disorders of eyelids	sense organs	1.57634	[ 0.95, 2.6 ]	0.0757434	67	8464
374.1	Ectropion or entropion	sense organs	1.19164	[ 0.3, 4.8 ]	0.805166	9	8464
374.2	Lagophthalmos	sense organs	9.4238e-06	[ 0, 1.72E+146 ]	0.948077	3	8464
374.3	Ptosis of eyelid	sense organs	1.80474	[ 0.84, 3.89 ]	0.132115	28	8464
374.6	Dermatochalasis	sense organs	1.39858	[ 0.55, 3.54 ]	0.478423	19	8464
375	Disorders of lacrimal system	sense organs	1.46541	[ 0.6, 3.59 ]	0.402601	21	9012
375.1	Dry eyes	sense organs	1.61037	[ 1.16, 2.23 ]	0.00402073	161	9012
375.2	Epiphora	sense organs	1.92797	[ 0.49, 7.53 ]	0.344957	9	9012
376	Disorders of the orbit	sense organs	7.65329e-06	[ 0, 2.71E+125 ]	0.938774	4	9012
377	Disorders of optic nerve and visual pathways	sense organs	1.08995	[ 0.68, 1.75 ]	0.720983	85	9012
377.1	Optic atrophy	sense organs	1.17869	[ 0.51, 2.73 ]	0.700713	25	9012
377.3	Optic neuritis/neuropathy	sense organs	1.08834	[ 0.42, 2.81 ]	0.861126	20	9012
378	Strabismus and other disorders of binocular eye movements	sense organs	0.640131	[ 0.35, 1.16 ]	0.143476	66	9012
378.1	Strabismus (not specified as paralytic)	sense organs	0.96879	[ 0.42, 2.23 ]	0.94069	30	9012
378.2	Nystagmus and other irregular eye movements	sense organs	0.287135	[ 0.06, 1.3 ]	0.104955	15	9012
378.5	Paralytic strabismus	sense organs	0.642556	[ 0.19, 2.16 ]	0.474401	15	9012
379	Other disorders of eye	sense organs	1.34637	[ 1.02, 1.78 ]	0.0380471	225	9012
379.1	Scleritis and episcleritis	sense organs	2.8504	[ 1.34, 6.07 ]	0.00664741	30	9012
379.2	Disorders of vitreous body	sense organs	1.19572	[ 0.86, 1.66 ]	0.284781	164	9012
379.3	Aphakia and other disorders of lens	sense organs	1.2758	[ 0.38, 4.26 ]	0.692122	12	9012
379.4	Anomalies of pupillary function	sense organs	0.614625	[ 0.06, 5.82 ]	0.671275	5	9012
379.5	Disorders of iris and ciliary body	sense organs	0.77769	[ 0.28, 2.16 ]	0.62892	19	9012
379.51	Pigmentary iris degeneration	sense organs	8.30991e-06	[ 0, 2.806E+113 ]	0.933048	2	9012
379.9	Pain, swelling or discharge of eye	sense organs	1.29298	[ 0.68, 2.45 ]	0.42989	45	9012
380	Disorders of external ear	sense organs	1.23837	[ 0.22, 7.01 ]	0.809058	6	9441
380.1	Otitis externa	sense organs	1.09193	[ 0.68, 1.76 ]	0.716718	85	9441
380.4	Impacted cerumen	sense organs	1.09388	[ 0.73, 1.64 ]	0.666014	112	9441
381	Otitis media and Eustachian tube disorders	sense organs	1.28315	[ 1, 1.65 ]	0.0508406	296	8796
381.1	Otitis media	sense organs	1.16699	[ 0.83, 1.64 ]	0.370064	171	8796
381.11	Suppurative and unspecified otitis media	sense organs	1.19569	[ 0.81, 1.77 ]	0.371015	125	8796
381.2	Eustachian tube disorders	sense organs	1.40608	[ 0.92, 2.14 ]	0.112044	97	8796
381.3	Mastoiditis & related conditions	sense organs	0.473587	[ 0.05, 4.66 ]	0.521604	5	8796
381.9	Otorrhea	sense organs	0.694342	[ 0.18, 2.73 ]	0.601586	11	8796
382	Otalgia	sense organs	1.31545	[ 0.87, 1.98 ]	0.190963	106	8796
383	Otosclerosis	sense organs	1.14781e-05	[ 0, 2.38E+106 ]	0.930685	2	8796
384	Other disorders of tympanic membrane	sense organs	1.56727	[ 0.44, 5.64 ]	0.491481	10	8796
384.4	Perforation of tympanic membrane	sense organs	1.52432	[ 0.36, 6.46 ]	0.56711	8	8796
385	Other disorders of middle ear and mastoid	sense organs	0.709428	[ 0.14, 3.64 ]	0.680566	8	8796
385.3	Cholesteatoma	sense organs	1.10327	[ 0.19, 6.27 ]	0.911727	6	8796
385.5	Tympanosclerosis and middle ear disease related to otitis media	sense organs	3.4556e-05	[ 0, 1.71E+97 ]	0.931475	1	8796
386	Vertiginous syndromes and other disorders of vestibular system	sense organs	1.6325	[ 1.08, 2.48 ]	0.0212311	97	8665
386.1	Meniere's disease	sense organs	1.47951	[ 0.43, 5.09 ]	0.534439	11	8665
386.2	Peripheral or central vertigo	sense organs	2.21133	[ 1.31, 3.74 ]	0.00312273	61	8665
386.21	Central origin vertigo	sense organs	1.67798	[ 0.41, 6.95 ]	0.475123	8	8665
386.3	Labyrinthitis	sense organs	0.835022	[ 0.05, 14.54 ]	0.901571	2	8665
386.9	Dizziness and giddiness (Light-headedness and vertigo)	sense organs	1.34963	[ 1.11, 1.64 ]	0.00222578	508	8665
388	Other disorders of ear	sense organs	3.92887	[ 0.86, 17.92 ]	0.0771267	7	9542
389	Hearing loss	sense organs	1.01117	[ 0.77, 1.33 ]	0.936313	252	9542
389.1	Sensorineural hearing loss	sense organs	1.01353	[ 0.66, 1.56 ]	0.951171	95	9542
389.2	Conductive hearing loss	sense organs	0.695693	[ 0.33, 1.46 ]	0.337242	40	9542
389.4	Tinnitus	sense organs	2.01362	[ 1.15, 3.52 ]	0.0140485	54	9542
389.5	Disorders of acoustic nerve	sense organs	212944	[ 0, 7.35E+122 ]	0.9292	2	9542
394	Rheumatic disease of the heart valves	circulatory system	0.652341	[ 0.44, 0.98 ]	0.0379601	129	9092
394.1	Mitral valve stenosis and aortic valve stenosis	circulatory system	0.340722	[ 0.12, 0.95 ]	0.0401964	23	9092
394.2	Mitral valve disease	circulatory system	0.380781	[ 0.1, 1.42 ]	0.150929	16	9092
394.3	Aortic valve disease	circulatory system	2.32065e-05	[ 0, 1.15E+97 ]	0.928826	1	9092
394.4	Acute rheumatic heart disease	circulatory system	1.20525	[ 0.22, 6.7 ]	0.831068	6	9092
394.7	Disease of tricuspid valve	circulatory system	0.88368	[ 0.52, 1.5 ]	0.647561	68	9092
395	Heart valve disorders	circulatory system	0.641874	[ 0.5, 0.82 ]	0.000384363	366	9092
395.1	Nonrheumatic mitral valve disorders	circulatory system	0.60499	[ 0.43, 0.85 ]	0.00407539	183	9092
395.2	Nonrheumatic aortic valve disorders	circulatory system	0.483728	[ 0.31, 0.75 ]	0.00108343	110	9092
395.3	Nonrheumatic tricuspid valve disorders	circulatory system	0.754477	[ 0.39, 1.45 ]	0.398872	45	9092
395.4	Nonrheumatic pulmonary valve disorders	circulatory system	0.721546	[ 0.22, 2.38 ]	0.592607	18	9092
395.6	Heart valve replaced	circulatory system	0.345934	[ 0.16, 0.73 ]	0.00565004	49	9092
396	Abnormal heart sounds	circulatory system	1.06511	[ 0.79, 1.44 ]	0.6843	206	9092
401	Hypertension	circulatory system	1.28806	[ 1.15, 1.44 ]	7.12817e-06	3080	6302		0.750775	[ 0.5, 1.12 ]	0.156732	338	491
401.1	Essential hypertension	circulatory system	1.3022	[ 1.16, 1.46 ]	3.42185e-06	2995	6302		0.759634	[ 0.51, 1.13 ]	0.175652	334	491
401.2	Hypertensive heart and/or renal disease	circulatory system	0.643146	[ 0.53, 0.78 ]	9.96073e-06	766	6302		0.601806	[ 0.28, 1.31 ]	0.201592	47	491		0.640632	[ 0.53, 0.77 ]	4.306e-06	813	6793
401.21	Hypertensive heart disease	circulatory system	0.831329	[ 0.65, 1.06 ]	0.136605	402	6302
401.22	Hypertensive chronic kidney disease	circulatory system	0.365824	[ 0.28, 0.48 ]	7.44595e-14	435	6302		0.211369	[ 0.06, 0.78 ]	0.0200773	16	491		0.358115	[ 0.28, 0.46 ]	6.631e-15	451	6793
401.3	Other hypertensive complications	circulatory system	0.651375	[ 0.47, 0.89 ]	0.00789101	234	6302
402	Elevated blood pressure reading without diagnosis of hypertension	circulatory system	2.09404	[ 1.63, 2.7 ]	1.01097e-08	264	9129
411	Ischemic Heart Disease	circulatory system	0.479645	[ 0.39, 0.59 ]	5.2576e-12	542	9041		0.662944	[ 0.31, 1.42 ]	0.289868	43	792		0.490613	[ 0.4, 0.6 ]	4.128e-12	585	9833
411.1	Unstable angina (intermediate coronary syndrome)	circulatory system	0.415658	[ 0.26, 0.66 ]	0.000217898	94	9041
411.2	Myocardial infarction	circulatory system	0.359336	[ 0.25, 0.51 ]	2.38346e-08	178	9041		2.28496	[ 0.49, 10.69 ]	0.293751	13	792
411.3	Angina pectoris	circulatory system	0.52543	[ 0.32, 0.85 ]	0.00872106	83	9041
411.4	Coronary atherosclerosis	circulatory system	0.361927	[ 0.28, 0.47 ]	9.47899e-15	362	9041		0.628158	[ 0.24, 1.65 ]	0.346357	25	792		0.375311	[ 0.29, 0.48 ]	1.092e-14	387	9833
411.41	Aneurysm and dissection of heart	circulatory system	1.2562	[ 0.2, 7.88 ]	0.807582	5	9041
411.8	Other chronic ischemic heart disease, unspecified	circulatory system	0.360054	[ 0.23, 0.56 ]	8.60293e-06	107	9041		0.768864	[ 0.19, 3.08 ]	0.710175	12	792		0.387051	[ 0.25, 0.59 ]	1.38e-05	119	9833
411.9	Other acute and subacute forms of ischemic heart disease	circulatory system	2.27068	[ 0.38, 13.6 ]	0.36917	6	9041
414	Other forms of chronic heart disease	circulatory system	0.476695	[ 0.34, 0.66 ]	1.17238e-05	205	9041		1.41098	[ 0.31, 6.38 ]	0.654617	13	792
414.2	ASCVD	circulatory system	0.382048	[ 0.13, 1.08 ]	0.0704023	19	9041
415	Pulmonary heart disease	circulatory system	0.540022	[ 0.42, 0.7 ]	2.65157e-06	346	8980								0.551342	[ 0.43, 0.71 ]	3.592e-06	346	8980
415.1	Acute pulmonary heart disease	circulatory system	0.757582	[ 0.52, 1.09 ]	0.13862	150	8980		0.897653	[ 0.26, 3.13 ]	0.865332	16	823
415.11	Pulmonary embolism and infarction, acute	circulatory system	0.732761	[ 0.5, 1.08 ]	0.112974	139	8980
415.2	Chronic pulmonary heart disease	circulatory system	0.380327	[ 0.27, 0.54 ]	9.56191e-08	194	8980		0.921738	[ 0.08, 10.16 ]	0.946928	4	823		0.387632	[ 0.27, 0.55 ]	1.243e-07	198	9803
415.21	Primary pulmonary hypertension	circulatory system	0.22254	[ 0.1, 0.51 ]	0.000361076	50	8980
416	Cardiomegaly	circulatory system	0.558251	[ 0.45, 0.7 ]	2.9288e-07	460	8980		2.89946	[ 0.37, 22.56 ]	0.309125	9	823
418	Nonspecific chest pain	circulatory system	1.16707	[ 1.05, 1.29 ]	0.00279767	2880	5950
418.1	Precordial pain	circulatory system	0.774924	[ 0.48, 1.25 ]	0.293563	98	5950
420	Carditis	circulatory system	0.842945	[ 0.58, 1.22 ]	0.359997	153	9551
420.1	Myocarditis	circulatory system	0.582564	[ 0.06, 5.55 ]	0.638517	6	9551
420.2	Pericarditis	circulatory system	1.08804	[ 0.7, 1.69 ]	0.705899	100	9551
420.21	Acute pericarditis	circulatory system	0.615798	[ 0.17, 2.24 ]	0.462507	15	9551
420.22	Chronic pericarditis	circulatory system	0.749224	[ 0.18, 3.04 ]	0.686388	10	9551
420.3	Endocarditis	circulatory system	0.517945	[ 0.27, 1.01 ]	0.0542758	51	9551
425	Cardiomyopathy	circulatory system	0.747834	[ 0.55, 1.01 ]	0.0601867	218	9551
425.1	Primary/intrinsic cardiomyopathies	circulatory system	0.82791	[ 0.59, 1.16 ]	0.268663	173	9551
425.11	Hypertrophic obstructive cardiomyopathy	circulatory system	0.445004	[ 0.14, 1.45 ]	0.180116	15	9551
425.12	Other hypertrophic cardiomyopathy	circulatory system	0.673305	[ 0.13, 3.58 ]	0.642638	7	9551
425.2	Secondary/extrinsic cardiomyopathies	circulatory system	0.784555	[ 0.47, 1.3 ]	0.349522	75	9551
425.8	Other cardiomyopathy	circulatory system	1.696	[ 0.27, 10.55 ]	0.570989	5	9551
426	Cardiac conduction disorders	circulatory system	0.468754	[ 0.33, 0.67 ]	4.08845e-05	186	7470
426.2	Atrioventricular [AV] block	circulatory system	0.35756	[ 0.18, 0.72 ]	0.00374676	49	7470
426.21	First degree AV block	circulatory system	0.244901	[ 0.04, 1.41 ]	0.115625	9	7470
426.22	Mobitz II AV block	circulatory system	4.1347e-06	[ 0, 9.24E+119 ]	0.932914	4	7470
426.23	Second degree AV block	circulatory system	0.402236	[ 0.08, 1.96 ]	0.259277	11	7470
426.24	Atrioventricular block, complete	circulatory system	0.271774	[ 0.1, 0.72 ]	0.00909337	27	7470
426.25	Other heart block	circulatory system	1.08616e-05	[ 0, 4.99E+162 ]	0.953724	1	7470
426.3	Bundle branch block	circulatory system	0.552286	[ 0.26, 1.17 ]	0.119869	36	7470
426.31	Right bundle branch block	circulatory system	0.866053	[ 0.24, 3.08 ]	0.824248	12	7470
426.32	Left bundle branch block	circulatory system	0.416985	[ 0.15, 1.13 ]	0.0860063	21	7470
426.4	Anomalous atrioventricular excitation	circulatory system	1.12813e-05	[ 0, 7.18E+104 ]	0.929626	6	7470
426.8	Other cardiac conduction disorders	circulatory system	0.624689	[ 0.09, 4.23 ]	0.62957	6	7470
426.9	Cardiac pacemaker/device in situ	circulatory system	0.298956	[ 0.17, 0.52 ]	2.25797e-05	86	7470		0.922576	[ 0.02, 45.71 ]	0.967719	3	655		0.305807	[ 0.18, 0.53 ]	2.661e-05	89	8125
426.91	Cardiac pacemaker in situ	circulatory system	0.274799	[ 0.13, 0.59 ]	0.000847878	46	7470
426.92	Cardiac defibrillator in situ	circulatory system	0.393816	[ 0.2, 0.77 ]	0.00688448	54	7470
427	Cardiac dysrhythmias	circulatory system	1.01815	[ 0.9, 1.15 ]	0.778445	1542	7470
427.1	Paroxysmal tachycardia, unspecified	circulatory system	0.668009	[ 0.46, 0.98 ]	0.0378566	144	7470
427.11	Paroxysmal supraventricular tachycardia	circulatory system	0.546586	[ 0.31, 0.97 ]	0.0378744	69	7470
427.12	Paroxysmal ventricular tachycardia	circulatory system	0.555082	[ 0.33, 0.92 ]	0.022973	82	7470
427.2	Atrial fibrillation and flutter	circulatory system	0.488263	[ 0.35, 0.67 ]	1.21816e-05	211	7470		0.223206	[ 0.04, 1.26 ]	0.0896742	13	655		0.475732	[ 0.35, 0.65 ]	4.018e-06	224	8125
427.21	Atrial fibrillation	circulatory system	0.489033	[ 0.35, 0.68 ]	2.05823e-05	198	7470		7.5519e-08	[ 0, INF ]	0.977828	11	655		0.489045	[ 0.35, 0.68 ]	2.058e-05	209	8125
427.22	Atrial flutter	circulatory system	0.493869	[ 0.28, 0.87 ]	0.0146939	61	7470
427.3	Other specified cardiac dysrhythmias	circulatory system	0.595652	[ 0.44, 0.81 ]	0.00118402	231	7470
427.4	Cardiac arrest and ventricular fibrillation	circulatory system	0.0239025	[ 0, 0.18 ]	0.000262847	43	7470
427.41	Ventricular fibrillation and flutter	circulatory system	0.0657603	[ 0.01, 0.52 ]	0.00962365	17	7470
427.42	Cardiac arrest	circulatory system	0.0284198	[ 0, 0.21 ]	0.000532533	36	7470
427.5	Arrhythmia (cardiac) NOS	circulatory system	0.767199	[ 0.58, 1.02 ]	0.067979	263	7470
427.6	Premature beats	circulatory system	0.30634	[ 0.14, 0.69 ]	0.00453466	44	7470
427.61	Supraventricular premature beats	circulatory system	2.27181	[ 0.18, 29.07 ]	0.528102	3	7470
427.7	Tachycardia NOS	circulatory system	0.740804	[ 0.61, 0.9 ]	0.00249505	632	7470
427.8	Sinoatrial node dysfunction (Bradycardia)	circulatory system	0.35962	[ 0.17, 0.75 ]	0.00626531	41	7470
427.9	Palpitations	circulatory system	1.66392	[ 1.37, 2.01 ]	1.83749e-07	510	7470		1.21518	[ 0.6, 2.44 ]	0.584614	58	655		1.62791	[ 1.35, 1.96 ]	2.288e-07	568	8125
428	Congestive heart failure; nonhypertensive	circulatory system	0.514287	[ 0.42, 0.63 ]	3.60511e-10	548	9040		0.310371	[ 0.11, 0.87 ]	0.0253447	24	798		0.504141	[ 0.41, 0.62 ]	4.414e-11	572	9838
428.1	Congestive heart failure (CHF) NOS	circulatory system	0.454762	[ 0.36, 0.58 ]	7.86895e-11	420	9040		0.352107	[ 0.1, 1.21 ]	0.0974955	16	798		0.450634	[ 0.36, 0.57 ]	2.098e-11	436	9838
428.2	Heart failure NOS	circulatory system	0.494268	[ 0.34, 0.72 ]	0.000203545	154	9040
428.3	Heart failure with reduced EF [Systolic or combined heart failure]	circulatory system	0.542683	[ 0.38, 0.78 ]	0.000813583	167	9040
428.4	Heart failure with preserved EF [Diastolic heart failure]	circulatory system	0.417337	[ 0.29, 0.59 ]	1.21936e-06	171	9040		0.155143	[ 0.02, 1.6 ]	0.117142	5	798		0.408199	[ 0.29, 0.58 ]	4.845e-07	176	9838
429	Ill-defined descriptions and complications of heart disease	circulatory system	0.818949	[ 0.53, 1.27 ]	0.372384	99	9040
429.1	Heart transplant/surgery	circulatory system	0.385507	[ 0.14, 1.05 ]	0.0613843	29	9040
429.3	Symptoms involving cardiovascular system	circulatory system	0.83156	[ 0.52, 1.33 ]	0.443352	86	9040
429.9	Cardiac complications, not elsewhere classified	circulatory system	0.715645	[ 0.12, 4.24 ]	0.71236	6	9040
430	Intracranial hemorrhage	circulatory system	0.323306	[ 0.19, 0.56 ]	4.35013e-05	83	9245
430.1	Subarachnoid hemorrhage	circulatory system	0.609248	[ 0.28, 1.33 ]	0.214358	32	9245
430.2	Intracerebral hemorrhage	circulatory system	0.350419	[ 0.18, 0.67 ]	0.00156435	55	9245
430.3	Subdural hemorrhage	circulatory system	0.100978	[ 0.01, 0.84 ]	0.0341334	12	9245
433	Cerebrovascular disease	circulatory system	0.589625	[ 0.48, 0.73 ]	7.87457e-07	510	9245		1.33858	[ 0.59, 3.04 ]	0.485626	36	807
433.1	Occlusion and stenosis of precerebral arteries	circulatory system	0.239855	[ 0.16, 0.37 ]	8.75733e-11	133	9245		1.10441	[ 0.34, 3.6 ]	0.869001	18	807
433.11	Occlusion of cerebral arteries, with cerebral infarction	circulatory system	0.448914	[ 0.14, 1.4 ]	0.16847	16	9245
433.12	Cerebral atherosclerosis	circulatory system	0.191213	[ 0.08, 0.47 ]	0.00029349	27	9245
433.2	Occlusion of cerebral arteries	circulatory system	0.56179	[ 0.4, 0.79 ]	0.00107756	173	9245
433.21	Cerebral artery occlusion, with cerebral infarction	circulatory system	0.551544	[ 0.38, 0.79 ]	0.00129326	155	9245
433.3	Cerebral ischemia	circulatory system	0.458505	[ 0.33, 0.63 ]	1.14348e-06	219	9245		0.94108	[ 0.25, 3.61 ]	0.929452	13	807		0.475875	[ 0.35, 0.65 ]	1.958e-06	232	10052
433.31	Transient cerebral ischemia	circulatory system	0.459928	[ 0.33, 0.64 ]	6.09518e-06	190	9245		0.94108	[ 0.25, 3.61 ]	0.929452	13	807		0.479745	[ 0.35, 0.67 ]	1.038e-05	203	10052
433.32	Moyamoya disease	circulatory system	1.29421e-05	[ 0, 4.76E+90 ]	0.920146	3	9245
433.5	Cerebral aneurysm	circulatory system	0.843414	[ 0.43, 1.66 ]	0.622756	39	9245
433.6	Acute, but ill-defined cerebrovascular disease	circulatory system	0.558781	[ 0.36, 0.87 ]	0.00925201	103	9245
433.8	Late effects of cerebrovascular disease	circulatory system	0.450648	[ 0.31, 0.65 ]	2.58179e-05	155	9245		1.91594	[ 0.28, 13.06 ]	0.506685	7	807
440	Atherosclerosis	circulatory system	0.467747	[ 0.33, 0.67 ]	3.12009e-05	159	9285
440.1	Atherosclerosis of renal artery	circulatory system	1.1007	[ 0.44, 2.75 ]	0.83754	20	9285
440.2	Atherosclerosis of the extremities	circulatory system	0.475149	[ 0.3, 0.75 ]	0.00162953	92	9285
440.21	Atherosclerosis of native arteries of the extremities with ulceration or gangrene	circulatory system	0.146116	[ 0.05, 0.44 ]	0.00055291	28	9285
440.22	Atherosclerosis of native arteries of the extremities with intermittent claudication	circulatory system	0.517593	[ 0.23, 1.16 ]	0.108508	29	9285
440.9	Atherosclerosis of aorta	circulatory system	0.47092	[ 0.2, 1.08 ]	0.0766376	26	9285
441	Vascular insufficiency of intestine	circulatory system	0.683881	[ 0.33, 1.43 ]	0.312263	35	9285
441.1	Acute vascular insufficiency of intestine	circulatory system	0.572789	[ 0.17, 1.94 ]	0.369918	13	9285
441.2	Chronic vascular insufficiency of intestine	circulatory system	1.0942	[ 0.17, 7.09 ]	0.924768	5	9285
442	Other aneurysm	circulatory system	0.338115	[ 0.19, 0.6 ]	0.000186423	69	9285
442.1	Aortic aneurysm	circulatory system	0.309619	[ 0.15, 0.65 ]	0.0021418	40	9285
442.11	Abdominal aortic aneurysm	circulatory system	0.202097	[ 0.06, 0.63 ]	0.00584083	19	9285
442.2	Aneurysm of iliac artery	circulatory system	0.776832	[ 0.05, 13.38 ]	0.861957	2	9285
442.3	Aneurysm of artery of lower extremity	circulatory system	0.171561	[ 0.04, 0.82 ]	0.0273653	12	9285
442.4	Arterial dissection	circulatory system	1.21647	[ 0.19, 7.63 ]	0.8343	5	9285
442.8	Aneurysm of other specified artery	circulatory system	0.505812	[ 0.11, 2.23 ]	0.368431	9	9285
443	Peripheral vascular disease	circulatory system	0.41113	[ 0.28, 0.6 ]	3.11695e-06	154	9285		0.246052	[ 0.06, 1.06 ]	0.0597362	15	805		0.39836	[ 0.28, 0.57 ]	6.223e-07	169	10090
443.1	Raynaud's syndrome	circulatory system	0.782639	[ 0.25, 2.42 ]	0.670424	18	9285
443.7	Peripheral angiopathy in diseases classified elsewhere	circulatory system	0.326142	[ 0.08, 1.28 ]	0.10731	11	9285
443.8	Other specified peripheral vascular diseases	circulatory system	0.202838	[ 0.02, 1.76 ]	0.147452	7	9285
443.9	Peripheral vascular disease, unspecified	circulatory system	0.35282	[ 0.24, 0.53 ]	4.96466e-07	128	9285		8.67784e-08	[ 0, INF ]	0.981742	8	805		0.352819	[ 0.24, 0.53 ]	4.964e-07	136	10090
444	Arterial embolism and thrombosis	circulatory system	0.844915	[ 0.43, 1.66 ]	0.626237	41	9285
444.1	Arterial embolism and thrombosis of lower extremity artery	circulatory system	2.14362	[ 0.61, 7.58 ]	0.236914	10	9285
444.2	Embolism and thrombosis of abdominal aorta	circulatory system	2.40602	[ 0.37, 15.47 ]	0.355174	5	9285
446	Polyarteritis nodosa and allied conditions	circulatory system	0.821089	[ 0.41, 1.64 ]	0.576033	42	9285
446.1	Thromboangiitis obliterans	circulatory system	46289.7	[ 0, 2.28E+106 ]	0.92835	1	9285
446.2	Acute febrile mucocutaneous lymph node syndrome (Kawasaki disease)	circulatory system	0.000118231	[ 0, 5.83E+97 ]	0.939663	1	9285
446.3	Hypersensitivity angiitis	circulatory system	0.678506	[ 0.08, 6.09 ]	0.72904	5	9285
446.4	Wegener's granulomatosis	circulatory system	1.74591e-05	[ 0, 8.62E+96 ]	0.926934	1	9285
446.5	Giant cell arteritis	circulatory system	0.312903	[ 0.05, 1.97 ]	0.215239	5	9285
446.7	Takayasu's disease	circulatory system	175675	[ 0, 9.94E+120 ]	0.929235	2	9285
446.8	Thrombotic microangiopathy	circulatory system	0.750172	[ 0.23, 2.46 ]	0.635324	16	9285
446.9	Arteritis NOS	circulatory system	1.25319	[ 0.41, 3.84 ]	0.69304	14	9285
447	Other disorders of arteries and arterioles	circulatory system	0.45725	[ 0.22, 0.96 ]	0.0383904	39	9285
447.1	Stricture of artery	circulatory system	0.389522	[ 0.07, 2.07 ]	0.268229	8	9285
447.7	Aortic ectasia	circulatory system	1.49247	[ 0.22, 9.96 ]	0.679191	5	9285
448	Disease of capillaries	circulatory system	7.37553e-06	[ 0, 9.44E+144 ]	0.946571	3	9285
450	Noninfectious disorders of lymphatic channels	circulatory system	0.865068	[ 0.55, 1.37 ]	0.5379	84	9933
451	Phlebitis and thrombophlebitis	circulatory system	0.981104	[ 0.6, 1.62 ]	0.940217	77	8656
451.2	Phlebitis and thrombophlebitis of lower extremities	circulatory system	1.67052	[ 0.84, 3.32 ]	0.143624	37	8656
452	Other venous embolism and thrombosis	circulatory system	0.760104	[ 0.6, 0.97 ]	0.0257172	367	8656
452.1	Iatrogenic pulmonary embolism and infarction	circulatory system	0.987488	[ 0.21, 4.55 ]	0.987116	8	8656
452.2	Deep vein thrombosis [DVT]	circulatory system	0.673665	[ 0.48, 0.94 ]	0.0202117	193	8656
452.8	Postphlebitic syndrome	circulatory system	658473	[ 0, 2.47E+152 ]	0.937983	3	8656
453	Chronic venous hypertension	circulatory system	0.467754	[ 0.04, 5.25 ]	0.537967	4	8656
454	Varicose veins	circulatory system	1.99846	[ 1.03, 3.86 ]	0.0395264	39	8656
454.1	Varicose veins of lower extremity	circulatory system	3.07787	[ 1.45, 6.54 ]	0.00343112	33	8656
454.11	Varicose veins of lower extremity, symptomtic	circulatory system	2.2639	[ 0.91, 5.6 ]	0.0771572	22	8656
455	Hemorrhoids	circulatory system	1.95166	[ 1.46, 2.62 ]	7.78528e-06	199	8656		1.35853	[ 0.64, 2.89 ]	0.426323	44	682		1.86116	[ 1.42, 2.45 ]	8.359e-06	243	9338
456	Chronic venous insufficiency [CVI]	circulatory system	0.861286	[ 0.44, 1.68 ]	0.660436	39	8656
457	Encounter for long-term (current) use of anticoagulants, antithrombotics, aspirin	circulatory system	0.258435	[ 0.08, 0.79 ]	0.0174732	23	8656
457.2	Encounter for long-term (current) use of antiplatelets/antithrombotics	circulatory system	0.242795	[ 0.07, 0.88 ]	0.0308902	18	8656
458	Hypotension	circulatory system	0.524131	[ 0.41, 0.67 ]	2.7205e-07	383	9071		0.386152	[ 0.07, 2.02 ]	0.259895	10	823		0.52069	[ 0.41, 0.66 ]	1.507e-07	393	9894
458.1	Orthostatic hypotension	circulatory system	0.836451	[ 0.45, 1.56 ]	0.574265	49	9071
458.2	Iatrogenic hypotension	circulatory system	0.715358	[ 0.18, 2.82 ]	0.632593	10	9071
458.9	Hypotension NOS	circulatory system	0.433686	[ 0.33, 0.58 ]	1.01748e-08	302	9071		0.165834	[ 0.02, 1.52 ]	0.112462	6	823		0.426945	[ 0.32, 0.57 ]	4.013e-09	308	9894
459	Other disorders of circulatory system	circulatory system	0.460166	[ 0.29, 0.72 ]	0.000648733	117	9071
459.1	Hemorrhage NOS	circulatory system	0.404073	[ 0.13, 1.22 ]	0.107487	20	9071
459.9	Circulatory disease NEC	circulatory system	0.508931	[ 0.3, 0.87 ]	0.0126928	75	9071
464	Acute sinusitis	respiratory	2.2233	[ 1.86, 2.66 ]	2.96716e-18	550	6138		3.50526	[ 2.15, 5.72 ]	5.33e-07	211	427		2.34644	[ 1.98, 2.78 ]	3.917e-23	761	6565
465	Acute upper respiratory infections of multiple or unspecified sites	respiratory	1.26142	[ 1.12, 1.42 ]	0.000114874	1897	6138
465.2	Acute pharyngitis	respiratory	1.17125	[ 0.98, 1.4 ]	0.0853001	724	6138
465.4	Acute laryngitis and tracheitis	respiratory	2.05163	[ 0.62, 6.8 ]	0.23964	11	6138
470	Septal Deviations/Turbinate Hypertrophy	respiratory	3.08555	[ 2.27, 4.19 ]	5.22002e-13	177	7062		14.8188	[ 1.12, 195.29 ]	0.0404439	11	544		3.15346	[ 2.33, 4.27 ]	1.258e-13	188	7606
471	Nasal polyps	respiratory	2.70062	[ 1.18, 6.17 ]	0.018393	24	7062
472	Chronic pharyngitis and nasopharyngitis	respiratory	2.21185	[ 1.58, 3.1 ]	3.8873e-06	146	7062		0.976055	[ 0.33, 2.85 ]	0.964666	22	544
473	Diseases of the larynx and vocal cords	respiratory	2.20702	[ 1.61, 3.03 ]	1.04933e-06	164	7062		2.31353	[ 0.8, 6.7 ]	0.122196	27	544		2.21555	[ 1.63, 3 ]	3.051e-07	191	7606
473.1	Chronic laryngitis	respiratory	2.33385	[ 0.91, 6 ]	0.0785583	18	7062
473.3	Paralysis/spasm of vocal cords or larynx	respiratory	1.17293	[ 0.47, 2.96 ]	0.735274	21	7062
473.4	Voice disturbance	respiratory	3.54141	[ 2.38, 5.27 ]	4.52694e-10	107	7062		2.17017	[ 0.56, 8.42 ]	0.262774	17	544		3.40689	[ 2.33, 4.99 ]	3.016e-10	124	7606
474	Acute and chronic tonsillitis	respiratory	1.39453	[ 0.97, 2 ]	0.0720076	151	7062
474.1	Acute tonsillitis	respiratory	1.5119	[ 0.51, 4.5 ]	0.457848	15	7062
474.2	Chronic tonsillitis and adenoiditis	respiratory	1.5221	[ 1.02, 2.28 ]	0.041563	117	7062
475	Chronic sinusitis	respiratory	2.20764	[ 1.74, 2.81 ]	9.59335e-11	297	7062		2.24388	[ 0.85, 5.91 ]	0.10212	36	544		2.2098	[ 1.75, 2.79 ]	2.45e-11	333	7606
475.9	Postnasal drip	respiratory	2.63242	[ 1.29, 5.37 ]	0.00774991	32	7062
476	Allergic rhinitis	respiratory	1.87241	[ 1.63, 2.15 ]	3.31145e-19	1062	7062		2.72596	[ 1.62, 4.59 ]	0.000161477	156	544		1.91861	[ 1.68, 2.19 ]	6.372e-22	1218	7606
477	Epistaxis or throat hemorrhage	respiratory	1.4271	[ 0.86, 2.36 ]	0.166754	70	7062
478	Throat pain	respiratory	1.99471	[ 1, 3.97 ]	0.0492837	35	7062
479	Other upper respiratory disease	respiratory	1.71471	[ 1.31, 2.24 ]	7.5675e-05	245	7062
480	Pneumonia	respiratory	0.766173	[ 0.64, 0.92 ]	0.0047306	668	7970
480.1	Bacterial pneumonia	respiratory	0.662633	[ 0.41, 1.08 ]	0.0988143	90	7970
480.11	Pneumococcal pneumonia	respiratory	2.14067	[ 0.66, 6.98 ]	0.207016	12	7970
480.12	Pseudomonal pneumonia	respiratory	0.582288	[ 0.16, 2.18 ]	0.42256	13	7970
480.13	MRSA pneumonia	respiratory	0.547954	[ 0.11, 2.74 ]	0.464319	10	7970
480.2	Viral pneumonia	respiratory	1.36423	[ 0.33, 5.7 ]	0.670332	9	7970
480.3	Pneumonia due to fungus (mycoses)	respiratory	1.1815	[ 0.53, 2.64 ]	0.684594	28	7970
480.5	Bronchopneumonia and lung abscess	respiratory	0.736748	[ 0.19, 2.9 ]	0.662028	11	7970
481	Influenza	respiratory	0.923086	[ 0.62, 1.36 ]	0.687743	143	7970
483	Acute bronchitis and bronchiolitis	respiratory	1.90825	[ 1.44, 2.53 ]	7.86939e-06	214	7970		1.33245	[ 0.75, 2.37 ]	0.32793	91	654		1.77891	[ 1.38, 2.29 ]	8.963e-06	305	8624
495	Asthma	respiratory	1.00385	[ 0.87, 1.16 ]	0.959652	1031	7995
495.1	Chronic obstructive asthma	respiratory	0.92534	[ 0.58, 1.48 ]	0.747452	87	7995
495.11	Chronic obstructive asthma with exacerbation	respiratory	1.46865	[ 0.66, 3.25 ]	0.342866	28	7995
495.2	Asthma with exacerbation	respiratory	1.11143	[ 0.87, 1.41 ]	0.390502	350	7995
496	Chronic airway obstruction	respiratory	0.686148	[ 0.51, 0.92 ]	0.0125437	223	7995
496.1	Emphysema	respiratory	0.923619	[ 0.5, 1.72 ]	0.801993	44	7995
496.2	Chronic bronchitis	respiratory	0.838314	[ 0.53, 1.34 ]	0.458919	81	7995
496.21	Obstructive chronic bronchitis	respiratory	0.928778	[ 0.56, 1.54 ]	0.775282	66	7995
496.3	Bronchiectasis	respiratory	0.236249	[ 0.05, 1.11 ]	0.068185	14	7995
497	Bronchitis	respiratory	0.904673	[ 0.61, 1.34 ]	0.615366	125	7995
498	Acute bronchospasm	respiratory	0.991508	[ 0.29, 3.44 ]	0.989272	12	7995
499	Cystic fibrosis	respiratory	1.46388	[ 0.12, 17.81 ]	0.76501	3	10067
500	Lung disease due to external agents	respiratory	282396	[ 0, 6.88E+122 ]	0.927483	2	8172
501	Pneumonitis due to inhalation of food or vomitus	respiratory	0.370305	[ 0.18, 0.74 ]	0.00520645	53	8172
502	Postinflammatory pulmonary fibrosis	respiratory	0.471763	[ 0.21, 1.06 ]	0.0676932	35	8172
503	Pulmonary congestion and hypostasis	respiratory	0.379523	[ 0.26, 0.56 ]	6.99516e-07	167	8172
504	Other alveolar and parietoalveolar pneumonopathy	respiratory	0.405445	[ 0.15, 1.1 ]	0.075011	22	8172
504.1	Idiopathic fibrosing alveolitis	respiratory	0.296818	[ 0.06, 1.53 ]	0.147061	9	8172
505	Other pulmonary inflamation or edema	respiratory	0.619429	[ 0.37, 1.02 ]	0.0621352	90	8172
506	Empyema and pneumothorax	respiratory	0.801613	[ 0.46, 1.4 ]	0.435602	66	8172
507	Pleurisy; pleural effusion	respiratory	0.523411	[ 0.41, 0.66 ]	9.2889e-08	434	8172		0.136927	[ 0.01, 1.48 ]	0.102069	4	803		0.516541	[ 0.41, 0.65 ]	4.352e-08	438	8975
508	Pulmonary collapse; interstitial and compensatory emphysema	respiratory	0.626016	[ 0.52, 0.75 ]	9.46684e-07	672	8172		1.41e-05	[ 0, INF ]	0.983356	1	803		0.626003	[ 0.52, 0.75 ]	9.467e-07	673	8975
509	Respiratory failure, insufficiency, arrest	respiratory	0.375128	[ 0.3, 0.47 ]	2.9844e-16	499	8172		0.264867	[ 0.07, 0.94 ]	0.0392099	16	803		0.370797	[ 0.29, 0.47 ]	3.987e-17	515	8975
509.1	Respiratory failure	respiratory	0.408582	[ 0.31, 0.54 ]	1.24624e-10	340	8172		0.090131	[ 0.01, 0.79 ]	0.0301088	10	803		0.399117	[ 0.3, 0.52 ]	2.864e-11	350	8975
509.2	Respiratory insufficiency	respiratory	0.354214	[ 0.21, 0.6 ]	9.25779e-05	90	8172
509.3	Pulmonary insufficiency or respiratory failure following trauma and surgery	respiratory	0.309177	[ 0.19, 0.49 ]	9.8567e-07	131	8172
509.5	Respiratory arrest	respiratory	0.126259	[ 0.01, 1.09 ]	0.0594152	12	8172
509.8	Dependence on respirator [Ventilator] or supplemental oxygen	respiratory	0.339606	[ 0.17, 0.66 ]	0.00160357	55	8172
510	Other diseases of lung	respiratory	0.853955	[ 0.68, 1.08 ]	0.179243	377	9229
510.2	Lung transplant	respiratory	0.44046	[ 0.09, 2.18 ]	0.314769	9	9229
512	Other symptoms of respiratory system	respiratory	1.1276	[ 1.02, 1.25 ]	0.021218	3045	5448
512.1	Wheezing	respiratory	1.17315	[ 0.84, 1.65 ]	0.355309	174	5448
512.2	Painful respiration	respiratory	1.03592	[ 0.78, 1.38 ]	0.811139	264	5448
512.7	Shortness of breath	respiratory	0.963861	[ 0.84, 1.1 ]	0.591356	1485	5448
512.8	Cough	respiratory	1.3114	[ 1.15, 1.5 ]	5.79352e-05	1386	5448
512.9	Other dyspnea	respiratory	0.715432	[ 0.6, 0.86 ]	0.000288199	790	5448
513	Respiratory abnormalities	respiratory	0.88551	[ 0.65, 1.21 ]	0.443122	202	9472
513.3	Hypoventilation	respiratory	0.401487	[ 0.2, 0.81 ]	0.0102701	49	9472
513.31	Apnea	respiratory	0.663475	[ 0.06, 7.58 ]	0.741271	4	9472
513.32	Orthopnea	respiratory	0.0880176	[ 0.01, 0.68 ]	0.0198049	17	9472
513.4	Hyperventilation	respiratory	0.831102	[ 0.51, 1.35 ]	0.453317	85	9472
513.8	Disorders of diaphragm	respiratory	1.0589	[ 0.18, 6.25 ]	0.949631	6	9472
514.2	Solitary pulmonary nodule	respiratory	0.911007	[ 0.49, 1.7 ]	0.770638	47	9947
516	Abnormal sputum	respiratory	0.798867	[ 0.47, 1.36 ]	0.407547	73	9871
516.1	Hemoptysis	respiratory	0.798867	[ 0.47, 1.36 ]	0.407547	73	9871
519	Other diseases of respiratory system, not elsewhere classified	respiratory	1.03377	[ 0.79, 1.36 ]	0.812943	249	9275
519.1	Tracheostomy complications	respiratory	0.608218	[ 0.13, 2.95 ]	0.536984	10	9275
519.2	Respiratory complications	respiratory	7.09079	[ 1.32, 38.22 ]	0.0226521	7	9275
519.8	Other diseases of respiratory system, NEC	respiratory	0.515882	[ 0.09, 2.85 ]	0.44823	8	9275
519.9	Symptoms involving respiratory system and other chest symptoms	respiratory	0.986136	[ 0.73, 1.33 ]	0.92704	211	9275
520	Disorders of tooth development	digestive	1.0122	[ 0.65, 1.57 ]	0.957043	122	8481
520.1	Hereditary disturbances in tooth structure	digestive	66775.4	[ 0, 3.30E+106 ]	0.925913	1	8481
520.2	Disturbances in tooth eruption	digestive	0.978894	[ 0.62, 1.54 ]	0.926961	117	8481
521	Diseases of hard tissues of teeth	digestive	1.29473	[ 1.02, 1.65 ]	0.0364201	322	8481
521.1	Dental caries	digestive	1.29553	[ 1.01, 1.66 ]	0.0387321	312	8481
521.4	Tooth complications likely association with other diseases	digestive	2.74882	[ 0.16, 46.18 ]	0.482397	2	8481
522	Diseases of pulp and periapical tissues	digestive	1.36034	[ 0.82, 2.25 ]	0.230793	73	8481
522.1	Pulpitis and necrosis of tooth pulp	digestive	2.56948e-05	[ 0, 1.02E+113 ]	0.939019	2	8481
522.5	Periapical abscess	digestive	1.24286	[ 0.73, 2.11 ]	0.422805	67	8481
523	Gingival and periodontal diseases	digestive	1.33105	[ 0.96, 1.85 ]	0.0886108	176	8481
523.1	Gingivitis	digestive	1.28683	[ 0.88, 1.89 ]	0.197	133	8481
523.3	Periodontitis (acute or chronic)	digestive	0.886441	[ 0.4, 1.98 ]	0.768254	30	8481
523.31	Acute periodontitis	digestive	0.838482	[ 0.34, 2.09 ]	0.70476	23	8481
523.32	Chronic periodontitis	digestive	1.65905	[ 0.15, 18.62 ]	0.681574	3	8481
524	Dentofacial anomalies, including malocclusion	digestive	1.25795	[ 0.84, 1.89 ]	0.269262	126	8481
524.3	Anomalies of tooth position/malocclusion	digestive	1.10066	[ 0.72, 1.69 ]	0.662773	121	8481
525	Other diseases of the teeth and supporting structures	digestive	1.04061	[ 0.74, 1.46 ]	0.818475	173	8481
525.1	Loss of teeth or edentulism	digestive	1.56809	[ 0.79, 3.11 ]	0.198072	35	8481
525.2	Atrophy of edentulous alveolar ridge	digestive	6.5067e-05	[ 0, 3.21E+97 ]	0.935687	1	8481
526	Diseases of the jaws	digestive	1.53002	[ 0.98, 2.38 ]	0.0593114	92	8481
526.3	Anomalies of jaw size/symmetry	digestive	0.808719	[ 0.27, 2.38 ]	0.700138	24	8481
526.4	Temporomandibular joint disorders	digestive	4.47261	[ 1.93, 10.35 ]	0.000464821	25	8481
526.41	Temporomandibular joint disorder, unspecified	digestive	4.09113	[ 1.12, 14.92 ]	0.032852	10	8481
526.42	Arthralgia/ankylosis of temporomandibular joint	digestive	4.80376	[ 0.38, 60.55 ]	0.224808	3	8481
526.5	Inflammatory conditions of jaw	digestive	0.319921	[ 0.03, 2.96 ]	0.315077	6	8481
526.8	Exostosis of jaw	digestive	1.29804	[ 0.08, 21.53 ]	0.855555	2	8481
526.9	Jaw disease NOS	digestive	0.902555	[ 0.23, 3.56 ]	0.883565	11	8481
527	Diseases of the salivary glands	digestive	0.730561	[ 0.35, 1.53 ]	0.403872	36	9602
527.1	Hypertrophy of salivary gland	digestive	89887.7	[ 0, 4.44E+106 ]	0.923937	1	9602
527.2	Sialoadenitis	digestive	0.955309	[ 0.38, 2.41 ]	0.922823	21	9602
527.7	Disturbance of salivary secretion	digestive	0.324969	[ 0.07, 1.5 ]	0.148866	13	9602
528	Diseases of the oral soft tissues, excluding lesions specific for gingiva and tongue	digestive	1.09885	[ 0.76, 1.58 ]	0.611482	144	9602
528.1	Stomatitis and mucositis	digestive	0.751529	[ 0.36, 1.58 ]	0.449496	39	9602
528.11	Stomatitis and mucositis (ulcerative)	digestive	0.361171	[ 0.08, 1.64 ]	0.187418	15	9602
528.12	Oral aphthae	digestive	3.27981	[ 0.77, 13.96 ]	0.108034	8	9602
528.3	Cellulitis and abscess of oral soft tissues	digestive	1.09164	[ 0.44, 2.73 ]	0.851049	23	9602
528.4	Cysts of oral soft tissues	digestive	1.02617	[ 0.1, 10.12 ]	0.982346	4	9602
528.41	Cyst of the salivary gland	digestive	1.32605	[ 0.12, 14.81 ]	0.818706	3	9602
528.5	Diseases of lips	digestive	2.31581	[ 0.38, 14.25 ]	0.364989	5	9602
528.6	Leukoplakia of oral mucosa	digestive	2.67777	[ 0.17, 43.3 ]	0.48788	2	9602
528.7	Sialolithiasis	digestive	26745.1	[ 0, 1.32E+106 ]	0.932	1	9602
529	Diseases and other conditions of the tongue	digestive	3.55572e-06	[ 0, 5.14E+142 ]	0.942534	9	9602
529.1	Glossitis	digestive	1.01964e-05	[ 0, 2.55E+130 ]	0.942397	4	9602
529.6	Glossodynia	digestive	5.70248e-05	[ 0, 2.81E+97 ]	0.934809	1	9602
530	Diseases of esophagus	digestive	1.14725	[ 1, 1.31 ]	0.047012	1212	7631
530.1	Esophagitis, GERD and related diseases	digestive	1.17306	[ 1.02, 1.35 ]	0.0242051	1138	7631
530.11	GERD	digestive	1.21035	[ 1.05, 1.4 ]	0.00850902	1065	7631
530.12	Ulcer of esophagus	digestive	0.362949	[ 0.07, 1.85 ]	0.22334	10	7631
530.14	Reflux esophagitis	digestive	0.959109	[ 0.4, 2.28 ]	0.924559	28	7631
530.15	Eosinophilic esophagitis	digestive	5.281	[ 0.32, 86.09 ]	0.242599	2	7631
530.2	Esophageal bleeding (varices/hemorrhage)	digestive	0.325682	[ 0.13, 0.82 ]	0.0171944	29	7631
530.3	Stricture and stenosis of esophagus	digestive	1.39635	[ 0.61, 3.21 ]	0.431481	24	7631
530.5	Disorders of esophageal motility	digestive	0.297271	[ 0.06, 1.4 ]	0.125136	15	7631
530.6	Diverticulum of esophagus, acquired	digestive	5.08635e-06	[ 0, 4.15E+149 ]	0.9466	3	7631
530.7	Gastroesophageal laceration-hemorrhage syndrome	digestive	1.072	[ 0.12, 9.83 ]	0.950957	5	7631
530.9	Heartburn	digestive	1.6254	[ 0.89, 2.98 ]	0.117252	48	7631
531	Peptic ulcer (excl. esophageal)	digestive	0.686422	[ 0.46, 1.01 ]	0.0593514	128	9767
531.1	Hemorrhage from gastrointestinal ulcer	digestive	0.497997	[ 0.17, 1.45 ]	0.201434	18	9767
531.2	Gastric ulcer	digestive	0.23698	[ 0.09, 0.62 ]	0.00336279	35	9767
531.3	Duodenal ulcer	digestive	0.32654	[ 0.07, 1.55 ]	0.159114	12	9767
531.4	Peptic ulcer, site unspecified	digestive	0.280055	[ 0.12, 0.66 ]	0.003379	37	9767
531.5	Gastrojejunal ulcer	digestive	1.03335	[ 0.24, 4.39 ]	0.964528	8	9767
532	Dysphagia	digestive	0.9828	[ 0.79, 1.23 ]	0.879572	402	7631
535	Gastritis and duodenitis	digestive	1.38957	[ 1.05, 1.84 ]	0.0225269	222	8986
535.1	Acute gastritis	digestive	0.90237	[ 0.34, 2.41 ]	0.837854	20	8986
535.2	Atrophic gastritis	digestive	1.54925	[ 0.66, 3.64 ]	0.314691	24	8986
535.6	Duodenitis	digestive	0.500018	[ 0.1, 2.56 ]	0.405522	9	8986
535.8	Other specified gastritis	digestive	1.29938	[ 0.64, 2.62 ]	0.464145	36	8986
535.9	Gastritis and duodenitis, NOS	digestive	1.01616	[ 0.43, 2.42 ]	0.971124	29	8986
536	Disorders of function of stomach	digestive	1.00277	[ 0.73, 1.38 ]	0.986496	188	8986
536.3	Gastroparesis	digestive	0.987648	[ 0.55, 1.77 ]	0.966632	58	8986
536.7	Complications of gastrostomy, colostomy and enterostomy	digestive	0.78654	[ 0.32, 1.96 ]	0.606012	24	8986
536.8	Dyspepsia and other specified disorders of function of stomach	digestive	1.24798	[ 0.81, 1.92 ]	0.313397	96	8986
537	Other disorders of stomach and duodenum	digestive	1.12494	[ 0.67, 1.88 ]	0.651798	68	8986
537.1	Lesions of stomach and duodenum	digestive	1.02861	[ 0.25, 4.26 ]	0.968964	9	8986
539	Bariatric surgery	digestive	1.67327	[ 1.2, 2.34 ]	0.00253104	150	9885
540	Appendiceal conditions	digestive	0.683658	[ 0.38, 1.23 ]	0.201562	74	9948
540.1	Appendicitis	digestive	0.60852	[ 0.33, 1.13 ]	0.116974	69	9948
540.11	Acute appendicitis	digestive	0.483302	[ 0.22, 1.05 ]	0.065663	51	9948
550	Abdominal hernia	digestive	1.26382	[ 1.02, 1.56 ]	0.0314483	406	9285
550.1	Inguinal hernia	digestive	0.318057	[ 0.07, 1.46 ]	0.14107	14	9285
550.2	Diaphragmatic hernia	digestive	1.20308	[ 0.85, 1.71 ]	0.304651	140	9285
550.3	Femoral hernia	digestive	5.4668e-05	[ 0, 2.70+97 ]	0.934528	1	9285
550.4	Umbilical hernia	digestive	1.50054	[ 0.96, 2.34 ]	0.0720533	92	9285
550.5	Ventral hernia	digestive	1.10697	[ 0.67, 1.83 ]	0.693061	70	9285
550.6	Incisional hernia	digestive	1.65015	[ 0.99, 2.76 ]	0.0563852	62	9285
555	Inflammatory bowel disease and other gastroenteritis and colitis	digestive	1.03523	[ 0.68, 1.58 ]	0.872588	112	8101
555.1	Regional enteritis	digestive	1.04625	[ 0.65, 1.7 ]	0.854593	85	8101
555.2	Ulcerative colitis	digestive	1.21613	[ 0.68, 2.18 ]	0.511389	56	8101
555.21	Ulcerative colitis (chronic)	digestive	1.08991	[ 0.48, 2.45 ]	0.834973	30	8101
556	Ulceration of the lower GI tract	digestive	0.847317	[ 0.3, 2.37 ]	0.752052	18	8101
556.1	Ulceration of intestine	digestive	0.956275	[ 0.26, 3.56 ]	0.946887	10	8101
556.11	Angiodysplasia of intestine (without mention of hemorrhage)	digestive	0.235974	[ 0.03, 2.21 ]	0.205542	5	8101
557	Intestinal malabsorption (non-celiac)	digestive	0.978888	[ 0.5, 1.9 ]	0.949842	41	8101
557.1	Celiac disease	digestive	9.17469e-05	[ 0, 4.53E+97 ]	0.937975	1	8101
558	Noninfectious gastroenteritis	digestive	1.1674	[ 0.87, 1.58 ]	0.311572	221	8101
559	Ileostomy status	digestive	1.38895	[ 0.52, 3.74 ]	0.515262	18	8101
560	Intestinal obstruction without mention of hernia	digestive	0.950563	[ 0.7, 1.3 ]	0.749646	202	8101
560.1	Paralytic ileus	digestive	1.39345	[ 0.83, 2.35 ]	0.2123	66	8101
560.2	Impaction of intestine	digestive	0.612344	[ 0.12, 3.16 ]	0.557647	10	8101
560.3	Peritoneal or intestinal adhesions	digestive	1.937	[ 0.85, 4.43 ]	0.117542	24	8101
560.4	Other intestinal obstruction	digestive	1.064	[ 0.72, 1.57 ]	0.753933	124	8101
561	Symptoms involving digestive system	digestive	2.46055	[ 1.34, 4.52 ]	0.00375608	45	8101
561.1	Diarrhea	digestive	0.987609	[ 0.83, 1.18 ]	0.888772	677	8493
561.2	Flatulence	digestive	1.19075	[ 0.78, 1.83 ]	0.42363	100	9713
562	Diverticulosis and diverticulitis	digestive	1.02389	[ 0.78, 1.34 ]	0.862786	260	8101
562.1	Diverticulosis	digestive	0.961903	[ 0.71, 1.31 ]	0.804558	193	8101
562.2	Diverticulitis	digestive	0.945992	[ 0.56, 1.59 ]	0.834474	65	8101
563	Constipation	digestive	1.04112	[ 0.88, 1.23 ]	0.636158	765	8464
564	Functional digestive disorders	digestive	1.75483	[ 1.3, 2.37 ]	0.000223785	192	8101
564.1	Irritable Bowel Syndrome	digestive	2.05974	[ 1.43, 2.96 ]	9.57349e-05	126	8101
564.9	Personal history of diseases of digestive system	digestive	1.35839	[ 0.08, 21.83 ]	0.82885	2	8101
565	Anal and rectal conditions	digestive	1.95435	[ 1.44, 2.65 ]	1.71176e-05	183	8838		1.77807	[ 0.36, 8.86 ]	0.482339	11	780		1.94799	[ 1.44, 2.63 ]	1.33e-05	194	9618
565.1	Anal and rectal polyp	digestive	1.65471	[ 0.31, 8.71 ]	0.552171	6	8838
567	Peritonitis and retroperitoneal infections	digestive	0.752492	[ 0.47, 1.2 ]	0.231315	98	8838
568	Other disorders of peritoneum	digestive	1.68284	[ 1.01, 2.82 ]	0.0475374	66	8838
568.1	Peritoneal adhesions (postoperative) (postinfection)	digestive	2.48563	[ 1.32, 4.68 ]	0.00481851	41	8838
569	Other disorders of intestine	digestive	1.5788	[ 1.21, 2.05 ]	0.000674773	249	8838
569.1	Toxic gastroenteritis and colitis	digestive	3.13262	[ 0.2, 50.2 ]	0.419815	2	8838
569.2	Gastrointestinal complications	digestive	1.96573	[ 1.42, 2.72 ]	4.94125e-05	156	8838
571	Chronic liver disease and cirrhosis	digestive	0.698296	[ 0.51, 0.95 ]	0.0231091	215	8713
571.5	Other chronic nonalcoholic liver disease	digestive	0.666093	[ 0.46, 0.96 ]	0.0276044	156	8713
571.51	Cirrhosis of liver without mention of alcohol	digestive	0.39372	[ 0.23, 0.67 ]	0.000632895	86	8713
571.6	Primary biliary cirrhosis	digestive	0.418967	[ 0.09, 2 ]	0.275313	10	8713
571.8	Liver abscess and sequelae of chronic liver disease	digestive	0.459226	[ 0.27, 0.78 ]	0.00362029	87	8713
571.81	Portal hypertension	digestive	0.484551	[ 0.22, 1.04 ]	0.0645625	38	8713
572	Ascites (non malignant)	digestive	0.897056	[ 0.65, 1.24 ]	0.507001	192	8713
573	Other disorders of liver	digestive	1.19101	[ 0.82, 1.73 ]	0.3584	132	8713
573.1	Chronic passive congestion of liver	digestive	1.41919	[ 0.23, 8.72 ]	0.70547	5	8713
573.2	Liver replaced by transplant	digestive	0.580465	[ 0.18, 1.83 ]	0.352877	17	8713
573.3	Hepatomegaly	digestive	0.353675	[ 0.1, 1.22 ]	0.100215	24	8713
573.4	Acute and subacute necrosis of liver	digestive	0.549988	[ 0.25, 1.23 ]	0.146781	37	8713
573.5	Jaundice (not of newborn)	digestive	0.465362	[ 0.24, 0.9 ]	0.0233059	63	8713
574	Cholelithiasis and cholecystitis	digestive	0.785495	[ 0.63, 0.97 ]	0.028017	465	9209
574.1	Cholelithiasis	digestive	0.781382	[ 0.62, 0.99 ]	0.0377963	398	9209
574.11	Cholelithiasis with acute cholecystitis	digestive	0.775992	[ 0.33, 1.85 ]	0.566314	26	9209
574.12	Cholelithiasis with other cholecystitis	digestive	0.769861	[ 0.45, 1.33 ]	0.348563	71	9209
574.2	Calculus of bile duct	digestive	0.44697	[ 0.23, 0.86 ]	0.0154043	65	9209
574.3	Cholecystitis without cholelithiasis	digestive	0.729287	[ 0.46, 1.17 ]	0.187035	95	9209
575	Other biliary tract disease	digestive	0.577188	[ 0.38, 0.87 ]	0.00882451	137	9209
575.1	Cholangitis	digestive	0.0956268	[ 0.01, 0.73 ]	0.0236753	19	9209
575.2	Obstruction of bile duct	digestive	0.380823	[ 0.11, 1.36 ]	0.137266	17	9209
575.6	Cholesterolosis of gallbladder	digestive	217435	[ 0, 7.02E+123 ]	0.92966	2	9209
575.7	Other disorders of gallbladder	digestive	0.440989	[ 0.19, 1.05 ]	0.0646503	35	9209
575.8	Other disorders of biliary tract	digestive	0.545746	[ 0.27, 1.09 ]	0.0850843	50	9209
577	Diseases of pancreas	digestive	0.691673	[ 0.49, 0.97 ]	0.0332197	181	9769
577.1	Acute pancreatitis	digestive	0.744437	[ 0.5, 1.11 ]	0.145432	128	9769
577.2	Chronic pancreatitis	digestive	0.723443	[ 0.36, 1.44 ]	0.356662	43	9769
577.3	Cyst and pseudocyst of pancreas	digestive	0.808099	[ 0.39, 1.66 ]	0.56047	36	9769
578	Gastrointestinal hemorrhage	digestive	1.24262	[ 1.01, 1.53 ]	0.0376438	462	7904
578.1	Hematemesis	digestive	0.868936	[ 0.46, 1.64 ]	0.664479	53	7904
578.2	Blood in stool	digestive	1.32515	[ 0.98, 1.79 ]	0.0651296	204	7904
578.8	Hemorrhage of rectum and anus	digestive	1.29151	[ 0.86, 1.95 ]	0.222915	107	7904
578.9	Hemorrhage of gastrointestinal tract	digestive	0.668019	[ 0.45, 1 ]	0.0478027	131	7904
579	Other symptoms involving abdomen and pelvis	digestive	1.96582	[ 1.65, 2.34 ]	5.4596e-14	591	7904		24.1443	[ 2.85, 204.33 ]	0.00347685	24	724		1.99951	[ 1.68, 2.38 ]	1.033e-14	615	8628
579.2	Splenomegaly	digestive	1.00734	[ 0.41, 2.47 ]	0.987253	25	7904
580	Nephritis; nephrosis; renal sclerosis	genitourinary	0.565019	[ 0.41, 0.79 ]	0.000744377	214	8130
580.1	Glomerulonephritis	genitourinary	0.50284	[ 0.29, 0.88 ]	0.015406	88	8130
580.11	Proliferative glomerulonephritis	genitourinary	1.15147	[ 0.37, 3.55 ]	0.806043	15	8130
580.12	Non-proliferative glomerulonephritis	genitourinary	0.243386	[ 0.08, 0.71 ]	0.00946032	38	8130
580.13	Acute glomerulonephritis, NOS	genitourinary	0.825083	[ 0.2, 3.35 ]	0.787871	10	8130
580.14	Chronic glomerulonephritis, NOS	genitourinary	0.640698	[ 0.29, 1.42 ]	0.273054	39	8130
580.2	Nephrotic syndrome without mention of glomerulonephritis	genitourinary	0.427206	[ 0.19, 0.94 ]	0.034118	49	8130
580.3	Nephritis and nephropathy without mention of glomerulonephritis	genitourinary	0.643632	[ 0.43, 0.97 ]	0.0353116	135	8130
580.31	Nephritis and nephropathy in diseases classified elsewhere	genitourinary	0.661889	[ 0.42, 1.04 ]	0.0718226	110	8130
580.32	Nephritis and nephropathy with pathological lesion	genitourinary	0.693367	[ 0.32, 1.48 ]	0.344733	44	8130
580.4	Renal sclerosis, NOS	genitourinary	0.49904	[ 0.21, 1.16 ]	0.106547	32	8130
585	Renal failure	genitourinary	0.476975	[ 0.4, 0.57 ]	1.44662e-17	955	8130		0.662943	[ 0.35, 1.24 ]	0.199596	67	741		0.487824	[ 0.41, 0.57 ]	1.034e-17	1022	8871
585.1	Acute renal failure	genitourinary	0.504239	[ 0.41, 0.61 ]	7.26325e-12	664	8130		0.214527	[ 0.06, 0.75 ]	0.0156836	19	741		0.49401	[ 0.41, 0.6 ]	9.065e-13	683	8871
585.2	Renal failure NOS	genitourinary	0.381045	[ 0.26, 0.57 ]	1.72698e-06	165	8130		0.333855	[ 0.06, 1.86 ]	0.210345	7	741		0.378515	[ 0.26, 0.56 ]	7.728e-07	172	8871
585.3	Chronic renal failure [CKD]	genitourinary	0.395271	[ 0.32, 0.49 ]	1.75392e-17	585	8130		0.708975	[ 0.36, 1.39 ]	0.319214	57	741		0.416779	[ 0.34, 0.51 ]	3.968e-17	642	8871
585.31	Renal dialysis	genitourinary	0.338128	[ 0.24, 0.48 ]	6.13331e-10	226	8130		0.238835	[ 0.05, 1.1 ]	0.066493	9	741		0.332538	[ 0.24, 0.46 ]	1.205e-10	235	8871
585.32	End stage renal disease	genitourinary	0.351939	[ 0.26, 0.48 ]	4.11933e-11	277	8130		0.21513	[ 0.05, 0.92 ]	0.0378559	11	741		0.344452	[ 0.25, 0.47 ]	5.658e-12	288	8871
585.33	Chronic Kidney Disease, Stage III	genitourinary	0.644989	[ 0.48, 0.87 ]	0.0042805	221	8130
585.34	Chronic Kidney Disease, Stage IV	genitourinary	0.481551	[ 0.32, 0.71 ]	0.000273613	139	8130
585.4	Chronic kidney disease, Stage I or II	genitourinary	0.911505	[ 0.62, 1.34 ]	0.638315	131	8130
586	Other disorders of the kidney and ureters	genitourinary	0.537536	[ 0.43, 0.67 ]	2.11019e-08	506	8130		1.33392	[ 0.32, 5.51 ]	0.690702	13	741
586.1	Anatomical abnormatilies of kidney and ureters	genitourinary	7.96593e-06	[ 0, 1.75E+109 ]	0.930353	5	8130
586.11	Small kidney	genitourinary	2.303e-05	[ 0, 1.19E+107 ]	0.935149	2	8130
586.12	Vesicoureteral reflux	genitourinary	7.67465e-06	[ 0, 5.915E+140 ]	0.945213	3	8130
586.2	Cyst of kidney, acquired	genitourinary	0.710055	[ 0.44, 1.14 ]	0.153931	89	8130
586.3	Vascular disorders of kidney/hypertrophy	genitourinary	0.826514	[ 0.21, 3.28 ]	0.786411	12	8130
586.4	Stricture/obstruction of ureter	genitourinary	0.765095	[ 0.37, 1.59 ]	0.474676	37	8130
587	Kidney replaced by transpant	genitourinary	0.612066	[ 0.4, 0.93 ]	0.019873	124	8130
588	Disorders resulting from impaired renal function	genitourinary	0.379025	[ 0.26, 0.56 ]	8.28261e-07	169	8130		0.265711	[ 0.02, 3.28 ]	0.301204	6	741		0.37595	[ 0.26, 0.55 ]	4.946e-07	175	8871
588.1	Renal osteodystrophy	genitourinary	0.362055	[ 0.23, 0.56 ]	7.50717e-06	126	8130		2.88026e-05	[ 0, INF ]	0.984421	1	741		0.36204	[ 0.23, 0.56 ]	7.507e-06	127	8871
588.2	Secondary hyperparathyroidism (of renal origin)	genitourinary	0.243304	[ 0.12, 0.5 ]	0.000130182	54	8130
590	Pyelonephritis	genitourinary	0.866613	[ 0.64, 1.18 ]	0.366499	243	6145
591	Urinary tract infection	genitourinary	0.941845	[ 0.83, 1.06 ]	0.336696	1741	6145
592	Cystitis and urethritis	genitourinary	1.04765	[ 0.72, 1.51 ]	0.804405	153	6145
592.1	Cystitis	genitourinary	1.0373	[ 0.7, 1.54 ]	0.855026	136	6145
592.11	Acute cystitis	genitourinary	0.613454	[ 0.27, 1.38 ]	0.235865	46	6145
592.12	Chronic cystitis	genitourinary	2.15712	[ 0.33, 14.26 ]	0.425	5	6145
592.13	Chronic interstitial cystitis	genitourinary	2.92916	[ 1.04, 8.24 ]	0.0417886	15	6145
592.2	Urethritis and urethral syndrome	genitourinary	0.949348	[ 0.17, 5.16 ]	0.951988	7	6145
592.3	Urethral stricture due to infecton	genitourinary	2.62882e-05	[ 0, 1.21E+163 ]	0.957299	1	6145
593	Hematuria	genitourinary	1.46883	[ 1.16, 1.86 ]	0.00127787	335	6145
593.1	Gross hematuria	genitourinary	0.785249	[ 0.37, 1.65 ]	0.524856	33	6145
593.2	Microscopic hematuria	genitourinary	3.13768	[ 1.88, 5.25 ]	1.29965e-05	65	6145		0.707734	[ 0.21, 2.44 ]	0.583711	15	552
594	Urinary calculus	genitourinary	1.18738	[ 0.89, 1.58 ]	0.235858	226	9492
594.1	Calculus of kidney	genitourinary	1.05321	[ 0.76, 1.46 ]	0.755872	174	9492
594.2	Calculus of lower urinary tract	genitourinary	1.44031	[ 0.42, 4.89 ]	0.558764	11	9492
594.3	Calculus of ureter	genitourinary	1.1412	[ 0.66, 1.98 ]	0.639951	59	9492
594.8	Renal colic	genitourinary	1.43332	[ 0.39, 5.23 ]	0.585504	10	9492
595	Hydronephrosis	genitourinary	0.976044	[ 0.64, 1.48 ]	0.908919	111	9492
596	Other disorders of bladder	genitourinary	1.14314	[ 0.75, 1.75 ]	0.539458	100	9360
596.1	Bladder neck obstruction	genitourinary	0.849379	[ 0.07, 9.96 ]	0.896586	3	9360
596.5	Functional disorders of bladder	genitourinary	1.62587	[ 1, 2.64 ]	0.0490785	74	9360
597	Other disorders of urethra and urinary tract	genitourinary	1.19537	[ 0.72, 1.98 ]	0.48626	73	9360
597.1	Urethral stricture (not specified as infectious)	genitourinary	2.55735e-05	[ 0, 7.36E+88 ]	0.923277	3	9360
597.2	Urinary complications NEC	genitourinary	2.27593	[ 0.41, 12.65 ]	0.347387	6	9360
597.8	Urethral hypermobility/ISD	genitourinary	9.2056	[ 1.07, 78.86 ]	0.0428009	7	9360
598	Abnormal findings on examination of urine	genitourinary	75469.5	[ 0, 3.72E+106 ]	0.925099	1	10080
599	Other symptoms/disorders or the urinary system	genitourinary	1.64302	[ 1.45, 1.86 ]	3.36834e-15	1414	7089		2.25226	[ 1.35, 3.76 ]	0.00188516	155	603		1.6718	[ 1.48, 1.89 ]	5.044e-17	1569	7692
599.1	Urinary obstruction	genitourinary	1.30075	[ 0.46, 3.66 ]	0.618797	17	7089
599.2	Retention of urine	genitourinary	1.12403	[ 0.73, 1.73 ]	0.595618	102	7089
599.3	Dysuria	genitourinary	1.71434	[ 1.45, 2.03 ]	4.38068e-10	699	7089		2.91887	[ 1.5, 5.69 ]	0.00165569	95	603		1.77039	[ 1.5, 2.09 ]	8.989e-12	794	7692
599.4	Urinary incontinence	genitourinary	1.74686	[ 1.32, 2.31 ]	9.09231e-05	224	7089
599.5	Frequency of urination and polyuria	genitourinary	2.03963	[ 1.63, 2.55 ]	3.13062e-10	356	7089		4.17884	[ 1.46, 11.93 ]	0.00753328	46	603		2.10328	[ 1.69, 2.61 ]	1.957e-11	402	7692
599.6	Oliguria and anuria	genitourinary	0.307024	[ 0.07, 1.44 ]	0.133463	14	7089
599.8	Other symptoms involving urinary system	genitourinary	0.936823	[ 0.25, 3.47 ]	0.922199	10	7089
599.9	Other abnormality of urination	genitourinary	3.14739	[ 2.13, 4.66 ]	9.86692e-09	111	7089		0.376028	[ 0.03, 4.46 ]	0.438118	3	603
610	Benign mammary dysplasias	genitourinary	2.66477	[ 2.06, 3.44 ]	5.08061e-14	260	8131		1.79322	[ 0.61, 5.23 ]	0.285279	25	593		2.60883	[ 2.04, 3.34 ]	3.661e-14	285	8724
610.1	Cystic mastopathy	genitourinary	3.07023	[ 2.25, 4.19 ]	1.69919e-12	174	8131		2.00837	[ 0.61, 6.59 ]	0.250086	19	593		2.98769	[ 2.21, 4.04 ]	1.094e-12	193	8724
610.2	Fibroadenosis of breast	genitourinary	2.0839	[ 0.75, 5.78 ]	0.158043	16	8131
610.3	Fibrosclerosis of breast	genitourinary	745601	[ 0, 4.601E+142 ]	0.932942	4	8131
610.4	Benign neoplasm of breast	genitourinary	1.15361	[ 0.64, 2.08 ]	0.635822	54	8131
610.8	Other specified benign mammary dysplasias	genitourinary	2.61998	[ 0.87, 7.93 ]	0.0881018	13	8131
611	Abnormal findings on mammogram or breast exam	genitourinary	2.32174	[ 1.95, 2.77 ]	6.29027e-21	577	8131		2.09	[ 1.28, 3.42 ]	0.00344129	141	593		2.29447	[ 1.94, 2.71 ]	9.008e-23	718	8724
611.1	Abnormal mammogram	genitourinary	1.90164	[ 1.23, 2.95 ]	0.00410733	86	8131
611.11	Mammographic microcalcification	genitourinary	1.90164	[ 1.23, 2.95 ]	0.00410733	86	8131
611.3	Lump or mass in breast	genitourinary	2.29158	[ 1.9, 2.76 ]	3.01549e-18	506	8131		1.36834	[ 0.68, 2.77 ]	0.382257	56	593		2.21533	[ 1.85, 2.65 ]	5.44e-18	562	8724
612	Breast conditions, congenital or relating to hormones	genitourinary	1.70342	[ 1.26, 2.3 ]	0.000485336	201	8131
612.1	Galactorrhea	genitourinary	2.12219	[ 1.16, 3.87 ]	0.0141388	46	8131
612.2	Hypertrophy of breast (Gynecomastia)	genitourinary	1.63491	[ 1.15, 2.32 ]	0.00560344	149	8131
612.3	Congenital anomalies of breast	genitourinary	1.38523	[ 0.12, 15.78 ]	0.7929	3	8131
613	Other nonmalignant breast conditions	genitourinary	2.17654	[ 1.78, 2.67 ]	6.29333e-14	415	9064		1.94149	[ 0.9, 4.21 ]	0.0926878	59	759		2.16063	[ 1.78, 2.63 ]	1.556e-14	474	9823
613.1	Inflammatory disease of breast	genitourinary	1.2446	[ 0.75, 2.07 ]	0.401148	68	9064
613.5	Mastodynia	genitourinary	2.28815	[ 1.66, 3.15 ]	4.02318e-07	161	9064		1.12622	[ 0.32, 3.91 ]	0.851459	20	759		2.18956	[ 1.61, 2.99 ]	7.246e-07	181	9823
613.7	Other signs and symptoms in breast	genitourinary	2.69002	[ 1.58, 4.57 ]	0.000252636	58	9064
613.8	Other specified disorders of breast	genitourinary	2.69431	[ 1.55, 4.67 ]	0.000409728	55	9064
613.9	Breast disorder NOS	genitourinary	2.69587	[ 0.8, 9.03 ]	0.10792	11	9064
614	Inflammatory diseases of female pelvic organs	genitourinary	2.32726	[ 2.07, 2.61 ]	3.32303e-46	2051	6163		2.61273	[ 1.5, 4.56 ]	0.000738516	158	570		2.33848	[ 2.09, 2.62 ]	1.178e-48	2209	6733
614.1	Pelvic peritoneal adhesions, female (postoperative) (postinfection)	genitourinary	2.94069	[ 2.07, 4.17 ]	1.38486e-09	137	6163		309613	[ 0, INF ]	0.985938	4	570		2.94056	[ 2.07, 4.17 ]	1.385e-09	141	6733
614.3	Pelvic inflammatory disease (PID)	genitourinary	3.32319	[ 2.52, 4.39 ]	2.54379e-17	222	6163		1.58502	[ 0.32, 7.79 ]	0.570798	13	570		3.25112	[ 2.47, 4.28 ]	3.251e-17	235	6733
614.31	Acute inflammatory pelvic disease	genitourinary	6.10258	[ 2.34, 15.91 ]	0.000215706	18	6163
614.32	Chronic inflammatory pelvic disease	genitourinary	8.87261	[ 5.16, 15.25 ]	2.78671e-15	66	6163		1.16746	[ 0.11, 12.46 ]	0.897996	5	570		8.0213	[ 4.73, 13.6 ]	1.078e-14	71	6733
614.33	Pelvic inflammatory disease, NOS	genitourinary	1.99404	[ 1.33, 2.98 ]	0.000776974	119	6163
614.4	Inflammatory diseases of uterus, except cervix	genitourinary	8.44186	[ 3.24, 21.97 ]	1.23127e-05	22	6163		3.68748e-07	[ 0, INF ]	0.977928	1	570
614.5	Inflammatory disease of cervix, vagina, and vulva	genitourinary	2.00921	[ 1.77, 2.28 ]	6.42989e-27	1603	6163		2.78761	[ 1.53, 5.09 ]	0.000843796	137	570		2.03766	[ 1.8, 2.31 ]	4.047e-29	1740	6733
614.51	Cervicitis and endocervicitis	genitourinary	2.398	[ 1.77, 3.25 ]	1.84275e-08	195	6163		786984	[ 0, INF ]	0.986103	3	570		2.39792	[ 1.77, 3.25 ]	1.843e-08	198	6733
614.52	Vaginitis and vulvovaginitis	genitourinary	1.89114	[ 1.64, 2.18 ]	5.10229e-18	1167	6163		2.77606	[ 1.49, 5.17 ]	0.00129754	126	570		1.92861	[ 1.68, 2.22 ]	5.476e-20	1293	6733
614.53	Cyst or abscess of Bartholin's gland	genitourinary	1.96243	[ 1.1, 3.5 ]	0.0222461	54	6163
614.54	Abscess or ulceration of vulva	genitourinary	1.76329	[ 0.97, 3.2 ]	0.0619081	51	6163
615	Endometriosis	genitourinary	9.67723	[ 7.01, 13.36 ]	2.91579e-43	200	6163		4.62896	[ 0.58, 37.18 ]	0.14941	16	570		9.51148	[ 6.91, 13.08 ]	1.299e-43	216	6733
617	Disorders secondary to childbirth, surgery, trauma	genitourinary	2.00324	[ 1.02, 3.92 ]	0.0422543	36	9988
618	Genital prolapse	genitourinary	3.89877	[ 2.54, 5.99 ]	5.14051e-10	100	9882		5.69203e+06	[ 0, INF ]	0.976823	1	858		3.89892	[ 2.54, 5.99 ]	5.14e-10	101	10740
618.1	Prolapse of vaginal walls	genitourinary	3.04137	[ 1.75, 5.27 ]	7.38767e-05	58	9882
618.2	Uterine/Uterovaginal prolapse	genitourinary	4.3439	[ 1.97, 9.56 ]	0.000261447	32	9882
618.5	Prolapse of vaginal vault after hysterectomy	genitourinary	478800	[ 0, 2.76E+108 ]	0.913726	7	9882
618.6	Vaginal enterocele, congenital or acquired	genitourinary	534297	[ 0, 4.73E+141 ]	0.934186	4	9882
619	Noninflammatory female genital disorders	genitourinary	2.91913	[ 2.56, 3.33 ]	3.32659e-57	1198	7086		1.87047	[ 0.69, 5.07 ]	0.218685	38	748		2.89707	[ 2.54, 3.3 ]	2.27e-57	1236	7834
619.1	Noninflammatory disorders of ovary, fallopian tube, and broad ligament	genitourinary	3.82771	[ 2.59, 5.66 ]	1.61487e-11	107	7086		0.377231	[ 0.03, 5.26 ]	0.468249	3	748
619.2	Disorders of uterus, NEC	genitourinary	3.9924	[ 3.16, 5.05 ]	4.40336e-31	314	7086		2.42959	[ 0.27, 21.67 ]	0.426548	7	748		3.97013	[ 3.15, 5.01 ]	3.534e-31	321	7834
619.3	Noninflammatory disorders of cervix	genitourinary	2.92303	[ 1.89, 4.51 ]	1.28308e-06	88	7086		742238	[ 0, INF ]	0.983152	5	748		2.92297	[ 1.89, 4.51 ]	1.283e-06	93	7834
619.4	Noninflammatory disorders of vagina	genitourinary	2.29624	[ 1.82, 2.89 ]	1.73608e-12	347	7086		6.16858	[ 0.58, 65.29 ]	0.13067	13	748		2.31799	[ 1.84, 2.92 ]	7.616e-13	360	7834
619.5	Noninflammatory disorders of vulva and perineum	genitourinary	2.58902	[ 1.4, 4.78 ]	0.00237305	44	7086
620	Dysplasia of female genital organs	genitourinary	1.70639	[ 0.7, 4.19 ]	0.243369	22	9130
620.1	Dysplasia of cervix	genitourinary	4.83084	[ 0.3, 78.21 ]	0.267565	2	9130
621	Endometrial hyperplasia	genitourinary	5.53664	[ 2.73, 11.22 ]	2.07092e-06	40	9130		2.18957	[ 0.44, 10.89 ]	0.338167	10	792		4.7612	[ 2.49, 9.09 ]	2.25e-06	50	9922
622	Polyp of female genital organs	genitourinary	13.7805	[ 9.18, 20.69 ]	1.09423e-36	177	9130		4.69958	[ 1, 22.09 ]	0.0500431	18	792		12.8571	[ 8.68, 19.05 ]	3.797e-37	195	9922
622.1	Polyp of corpus uteri	genitourinary	17.4121	[ 10.65, 28.46 ]	4.49647e-30	139	9130		1.64401e+06	[ 0, INF ]	0.974382	9	792		17.4127	[ 10.65, 28.47 ]	4.496e-30	148	9922
622.2	Mucous polyp of cervix	genitourinary	16.3158	[ 4.75, 56.01 ]	9.12832e-06	22	9130		3.02642	[ 0.58, 15.7 ]	0.187303	9	792		8.90221	[ 3.32, 23.89 ]	1.416e-05	31	9922
623	Hypertrophy of female genital organs	genitourinary	22.5436	[ 11.61, 43.77 ]	3.49846e-20	89	9130		387146	[ 0, INF ]	0.979752	3	792		22.5447	[ 11.61, 43.77 ]	3.498e-20	92	9922
624	Symptoms involving female genital tract	genitourinary	1.41709	[ 1.1, 1.82 ]	0.00666823	349	6675
624.1	Dystrophy of female genital tract	genitourinary	3.65486	[ 0.22, 61.6 ]	0.368471	2	6675
624.9	stress incontinence, female	genitourinary	3.37799	[ 2.09, 5.45 ]	5.99147e-07	73	6675		1.29521	[ 0.4, 4.2 ]	0.666263	19	542		2.94851	[ 1.89, 4.59 ]	1.699e-06	92	7217
625	Pain and other symptoms associated with female genital organs	genitourinary	2.71109	[ 2.36, 3.11 ]	2.24143e-46	1125	6675		3.45334	[ 1.96, 6.08 ]	1.72e-05	153	542		2.74752	[ 2.41, 3.14 ]	2.918e-50	1278	7217
625.1	Dyspareunia	genitourinary	4.21454	[ 2.74, 6.49 ]	6.34707e-11	87	6675		0.729728	[ 0.15, 3.48 ]	0.692627	9	542
626	Disorders of menstruation and other abnormal bleeding from female genital tract	genitourinary	7.52065	[ 6.64, 8.51 ]	1.81533e-223	3138	4425		4.99788	[ 3.12, 8.02 ]	2.49e-11	338	291		7.32578	[ 6.5, 8.26 ]	1.45e-232	3476	4716
626.1	Irregular menstrual cycle/bleeding	genitourinary	7.81158	[ 6.88, 8.87 ]	4.60346e-222	2728	4425		5.01162	[ 3.06, 8.21 ]	1.58e-10	285	291		7.60039	[ 6.72, 8.59 ]	2.51e-230	3013	4716
626.11	Absent or infrequent menstruation	genitourinary	2.70299	[ 2.14, 3.42 ]	1.12696e-16	446	4425		2.12165	[ 0.85, 5.27 ]	0.10526	64	291		2.66233	[ 2.12, 3.34 ]	3.391e-17	510	4716
626.12	Excessive or frequent menstruation	genitourinary	15.1391	[ 12.96, 17.69 ]	6.43141e-257	1198	4425		8.77138	[ 4.25, 18.1 ]	4.2e-09	140	291		14.7789	[ 12.69, 17.21 ]	5.72e-264	1338	4716
626.13	Irregular menstrual cycle	genitourinary	5.6203	[ 4.72, 6.69 ]	1.09101e-84	780	4425		3.57602	[ 1.71, 7.48 ]	0.000706045	82	291		5.48875	[ 4.64, 6.5 ]	6.886e-87	862	4716
626.14	Irregular menstrual bleeding	genitourinary	11.6081	[ 8.15, 16.54 ]	5.90399e-42	144	4425		8.15353	[ 0.84, 79.59 ]	0.0710547	6	291		11.5121	[ 8.11, 16.33 ]	1.201e-42	150	4716
626.15	Infertility, female, associated with anovulation	genitourinary	3.36905	[ 1.16, 9.81 ]	0.0259503	16	4425
626.2	Dysmenorrhea	genitourinary	11.9504	[ 9.65, 14.81 ]	5.53776e-114	457	4425		13.7892	[ 3.18, 59.87 ]	0.000460591	54	291		11.9855	[ 9.7, 14.82 ]	1.21e-116	511	4716
626.21	Mittelschmerz	genitourinary	1.80818e+06	[ 0, 1.62E+201 ]	0.949839	2	4425
626.4	Premenstrual tension syndromes	genitourinary	5.98129	[ 2, 17.92 ]	0.00140163	13	4425
626.8	Infertility, female	genitourinary	5.93254	[ 4.12, 8.54 ]	9.66959e-22	128	4425		2.19131	[ 0.68, 7.05 ]	0.188478	30	291		5.43196	[ 3.84, 7.69 ]	1.457e-21	158	4716
627	Menopausal and postmenopausal disorders	genitourinary	9.46244	[ 7.92, 11.3 ]	1.74963e-135	780	4425		3.86294	[ 2.29, 6.53 ]	4.42e-07	147	291		8.62789	[ 7.29, 10.21 ]	7.64e-139	927	4716
627.1	Postmenopausal bleeding	genitourinary	8.2585	[ 6.1, 11.19 ]	2.54716e-42	228	4425		4.51155	[ 1.98, 10.29 ]	0.000341487	41	291		7.68369	[ 5.78, 10.22 ]	1.007e-44	269	4716
627.2	Symptomatic menopause	genitourinary	11.3562	[ 8.91, 14.47 ]	4.27806e-86	365	4425		5.42545	[ 2.71, 10.88 ]	1.9e-06	75	291		10.4856	[ 8.34, 13.18 ]	3.41e-90	440	4716
627.21	Symptomatic artificial menopause	genitourinary	29.8989	[ 12.38, 72.24 ]	4.35957e-14	37	4425		1.50092e+07	[ 0, INF ]	0.984151	6	291		29.8983	[ 12.37, 72.24 ]	4.359e-14	43	4716
627.22	Need for Hormone replacement therapy (postmenopausal)	genitourinary	25.2148	[ 8.48, 74.97 ]	6.42108e-09	23	4425		43.4738	[ 3.02, 625.19 ]	0.00554849	6	291		27.2594	[ 9.94, 74.74 ]	1.335e-10	29	4716
627.3	Postmenopausal atrophic vaginitis	genitourinary	7.61912	[ 4.36, 13.3 ]	9.06678e-13	56	4425		2.34532	[ 0.58, 9.47 ]	0.231376	12	291		6.48052	[ 3.86, 10.87 ]	1.455e-12	68	4716
627.4	Premenopausal menorrhagia	genitourinary	16.6034	[ 9.72, 28.37 ]	8.49321e-25	71	4425		2.03345	[ 0.64, 6.46 ]	0.228506	30	291		11.4513	[ 7.04, 18.62 ]	7.979e-23	101	4716
627.5	Premature menopause and other ovarian failure	genitourinary	4.68247	[ 1.99, 11 ]	0.000397953	22	4425
628	Ovarian cyst	genitourinary	7.31359	[ 6.09, 8.79 ]	7.57323e-100	650	4425		5.50894	[ 2.7, 11.22 ]	2.6e-06	100	291		7.18503	[ 6.01, 8.58 ]	1.57e-104	750	4716
634	Miscarriage; stillbirth	pregnancy complications	0.875799	[ 0.72, 1.07 ]	0.196333	593	6964
634.1	Missed abortion/Hydatidiform mole	pregnancy complications	0.811195	[ 0.56, 1.17 ]	0.262335	168	6964
634.3	Ectopic pregnancy	pregnancy complications	0.808304	[ 0.5, 1.3 ]	0.377069	101	6964
635	Hemorrhage during pregnancy; childbirth and postpartum	pregnancy complications	0.686556	[ 0.52, 0.9 ]	0.0075488	341	6964
635.2	Antepartum hemorrhage, abruptio placentae, and placenta previa	pregnancy complications	0.726348	[ 0.52, 1.02 ]	0.0630191	217	6964
635.3	Placenta previa and abruptio placenta	pregnancy complications	0.526937	[ 0.32, 0.87 ]	0.0118878	115	6964
636	Early or threatened labor; hemorrhage in early pregnancy	pregnancy complications	0.622001	[ 0.54, 0.72 ]	2.29449e-10	1618	6964		0.778029	[ 0.3, 1.99 ]	0.599539	55	767		0.625315	[ 0.54, 0.72 ]	2.223e-10	1673	7731
636.1	Threatened premature labor	pregnancy complications	0.56126	[ 0.43, 0.73 ]	2.28907e-05	434	6964		0.936878	[ 0.1, 8.42 ]	0.953599	9	767		0.565469	[ 0.43, 0.74 ]	2.546e-05	443	7731
636.2	Early onset of delivery	pregnancy complications	0.590852	[ 0.43, 0.82 ]	0.00162231	261	6964
636.3	Hemorrhage in early pregnancy	pregnancy complications	0.871883	[ 0.71, 1.07 ]	0.195042	565	6964
636.8	Cervical incompetence	pregnancy complications	1.23868	[ 0.84, 1.83 ]	0.281403	120	6964
637	Short gestation; low birth weight; and fetal growth retardation	pregnancy complications	0.39376	[ 0.05, 3.24 ]	0.385936	8	6928
638	Other high-risk pregnancy	pregnancy complications	1.15799	[ 0.92, 1.46 ]	0.210112	403	9291
639	Complications following abortion or ectopic and molar pregnancies	pregnancy complications	1.0192	[ 0.34, 3.09 ]	0.973188	19	10002
642	Hypertension complicating pregnancy, childbirth, and the puerperium	pregnancy complications	0.736137	[ 0.61, 0.89 ]	0.00153382	774	8941
642.1	Preeclampsia and eclampsia	pregnancy complications	0.550888	[ 0.41, 0.74 ]	0.000107627	357	8941
643	Excessive vomiting in pregnancy	pregnancy complications	0.703122	[ 0.5, 0.98 ]	0.0403945	264	9451
643.1	Hyperemesis gravidarum	pregnancy complications	0.780263	[ 0.51, 1.19 ]	0.247716	157	9451
644	Anemia during pregnancy	pregnancy complications	0.766417	[ 0.54, 1.1 ]	0.144934	214	9411
645	Late pregnancy and failed induction	pregnancy complications	0.43439	[ 0.31, 0.62 ]	3.60332e-06	325	9391
646	Other complications of pregnancy NEC	pregnancy complications	0.638976	[ 0.47, 0.86 ]	0.00318501	354	9153
647	Infectious and parasitic complications affecting pregnancy	pregnancy complications	0.527681	[ 0.36, 0.77 ]	0.000844839	231	8691
647.1	Infections of genitourinary tract during pregnancy	pregnancy complications	0.525621	[ 0.38, 0.73 ]	0.000152314	309	8691
647.3	Major puerperal infection	pregnancy complications	1.04896	[ 0.44, 2.49 ]	0.913755	28	8691
649	Other conditions or status of the mother complicating pregnancy, childbirth, or the puerperium	pregnancy complications	0.625598	[ 0.54, 0.73 ]	3.22327e-09	1363	7614		0.632772	[ 0.21, 1.95 ]	0.425547	47	772		0.625753	[ 0.54, 0.73 ]	2.327e-09	1410	8386
649.1	Diabetes or abnormal glucose tolerance complicating pregnancy	pregnancy complications	0.58978	[ 0.46, 0.76 ]	6.14142e-05	410	7614
650	Normal delivery	pregnancy complications	0.479321	[ 0.34, 0.68 ]	3.70963e-05	316	9285
651	Multiple gestation	pregnancy complications	0.576094	[ 0.36, 0.93 ]	0.0239932	139	9891
652	Malposition and malpresentation of fetus or obstruction	pregnancy complications	0.793047	[ 0.63, 1 ]	0.045484	515	9104
653	Problems associated with amniotic cavity and membranes	pregnancy complications	0.795421	[ 0.63, 1 ]	0.0532888	526	8000
654	Other and unspecified complications of birth; puerperium affecting management of mother	pregnancy complications	1.59796	[ 1.24, 2.06 ]	0.000286274	272	8000
654.1	Abnormality of organs and soft tissues of pelvis complicating pregnancy, childbirth, or the puerperium	pregnancy complications	2.13019	[ 1.8, 2.52 ]	1.06539e-18	683	8000		2.9056	[ 0.38, 22.31 ]	0.305086	38	784		2.13464	[ 1.81, 2.52 ]	6.542e-19	721	8784
654.2	Rhesus isoimmunization in pregnancy	pregnancy complications	0.823287	[ 0.38, 1.79 ]	0.624301	42	8000
655	Known or suspected fetal abnormality affecting management of mother	pregnancy complications	0.489458	[ 0.42, 0.56 ]	6.90974e-23	1941	7250		0.480124	[ 0.15, 1.52 ]	0.211819	32	803		0.489339	[ 0.42, 0.56 ]	3.146e-23	1973	8053
655.1	Abnormality in fetal heart rate or rhythm	pregnancy complications	0.511647	[ 0.41, 0.63 ]	1.04732e-09	712	7250		0.106116	[ 0, 2.42 ]	0.159684	2	803		0.507885	[ 0.41, 0.63 ]	6.242e-10	714	8053
656	Other perinatal conditions of fetus or newborn	pregnancy complications	0.517452	[ 0.12, 2.27 ]	0.381975	18	10016
656.1	Isoimmunization of fetus or newborn	pregnancy complications	83493.5	[ 0, 4.12E+106 ]	0.924427	1	10016
656.2	Respiratory conditions of fetus and newborn	pregnancy complications	4.58006e-05	[ 0, 6.33E+113 ]	0.942612	2	10016
656.7	Conditions involving the integument and temperature regulation of fetus and newborn	pregnancy complications	0.000105426	[ 0, 5.20E+97 ]	0.9389	1	10016
658	Maternal complication of pregnancy affecting fetus or newborn	pregnancy complications	1.12128	[ 0.36, 3.46 ]	0.842261	17	9989
661	Fetal distress and abnormal forces of labor	pregnancy complications	0.570389	[ 0.45, 0.73 ]	8.31464e-06	541	9040
663	Umbilical cord complications during labor and delivery	pregnancy complications	0.626831	[ 0.44, 0.9 ]	0.0111778	238	9461
665	Obstetrical/birth trauma	pregnancy complications	0.561489	[ 0.47, 0.68 ]	1.76084e-09	1026	8581
668	Complications of the administration of anesthetic or other sedation in labor and delivery	pregnancy complications	0.000122468	[ 0, 6.04E+97 ]	0.939898	1	10072
669	Complications of labor and delivery NEC	pregnancy complications	0.520141	[ 0.35, 0.76 ]	0.000815995	245	9529
671	Venous/cerebrovascular complications embolism in pregnancy and the puerperium	pregnancy complications	1.35641	[ 0.63, 2.9 ]	0.432142	32	9614
674	Other complications of the puerperium NEC	pregnancy complications	0.519582	[ 0.31, 0.87 ]	0.013436	121	9614
676	Other disorders of the breast associated with childbirth and disorders of lactation	pregnancy complications	4.81371	[ 0.8, 28.99 ]	0.0862459	5	9614
681	Superficial cellulitis and abscess	dermatologic	1.17008	[ 1.01, 1.36 ]	0.0363519	986	7802
681.1	Cellulitis and abscess of fingers/toes	dermatologic	1.24822	[ 0.79, 1.98 ]	0.347945	82	7802
681.2	Cellulitis and abscess of face/neck	dermatologic	1.44657	[ 0.92, 2.26 ]	0.106494	88	7802
681.3	Cellulitis and abscess of arm/hand	dermatologic	0.875749	[ 0.57, 1.35 ]	0.546904	120	7802
681.5	Cellulitis and abscess of leg, except foot	dermatologic	0.869506	[ 0.63, 1.19 ]	0.385462	211	7802
681.6	Cellulitis and abscess of foot, toe	dermatologic	1.27101	[ 0.68, 2.37 ]	0.449517	45	7802
681.7	Cellulitis and abscess of trunk	dermatologic	1.14597	[ 0.86, 1.53 ]	0.359296	235	7802
686	Other local infections of skin and subcutaneous tissue	dermatologic	1.23636	[ 0.92, 1.66 ]	0.156293	218	7802
686.1	Carbuncle and furuncle	dermatologic	1.01542	[ 0.57, 1.8 ]	0.958242	59	7802
686.2	Impetigo	dermatologic	1.05225	[ 0.31, 3.61 ]	0.935503	12	7802
686.3	Pilonidal cyst	dermatologic	1.23496	[ 0.5, 3.03 ]	0.645064	24	7802
686.4	Pyogenic granuloma	dermatologic	4.06222	[ 0.24, 67.76 ]	0.328943	2	7802
686.5	Pyoderma	dermatologic	0.915996	[ 0.1, 8.3 ]	0.937803	5	7802
687	Symptoms affecting skin	dermatologic	2.36587	[ 0.35, 16.1 ]	0.378842	5	7924
687.1	Rash and other nonspecific skin eruption	dermatologic	1.59842	[ 1.3, 1.97 ]	8.59148e-06	427	7924		1.54975	[ 0.46, 5.26 ]	0.482244	18	680		1.59712	[ 1.3, 1.96 ]	6.645e-06	445	8604
687.2	Localized superficial swelling, mass, or lump	dermatologic	1.68798	[ 0.93, 3.07 ]	0.0860286	47	9750
687.4	Disturbance of skin sensation	dermatologic	1.55863	[ 1.27, 1.92 ]	2.99702e-05	417	7924
689	Disorder of skin and subcutaneous tissue NOS	dermatologic	1.0669	[ 0.68, 1.67 ]	0.775969	93	9702
690	Erythematosquamous dermatosis	dermatologic	2.61983	[ 1.62, 4.25 ]	9.50082e-05	70	8896
690.1	Seborrheic dermatitis	dermatologic	2.61983	[ 1.62, 4.25 ]	9.50082e-05	70	8896
691	Congenital anomalies of skin	dermatologic	0.272877	[ 0.03, 2.34 ]	0.236192	7	8896
694	Dyschromia and Vitiligo	dermatologic	2.11776	[ 1.46, 3.07 ]	7.33627e-05	121	8896
694.1	Vitiligo	dermatologic	0.591996	[ 0.15, 2.28 ]	0.445892	13	8896
694.2	Other dyschromia	dermatologic	2.42716	[ 1.64, 3.6 ]	1.06902e-05	106	8896		6.10038e+06	[ 0, INF ]	0.979814	12	743		2.42711	[ 1.64, 3.6 ]	1.069e-05	118	9639
695	Erythematous conditions	dermatologic	1.04366	[ 0.79, 1.38 ]	0.76265	257	8896
695.1	Toxic erythema	dermatologic	7.53927e-06	[ 0, 3.02E+127 ]	0.939643	4	8896
695.2	Bullous dermatoses	dermatologic	0.731341	[ 0.13, 4.2 ]	0.72589	6	8896
695.22	Pemphigus and pemphigoid	dermatologic	0.731341	[ 0.13, 4.2 ]	0.72589	6	8896
695.3	Rosacea	dermatologic	2.83857	[ 1.03, 7.79 ]	0.042697	16	8896
695.4	Lupus (localized and systemic)	dermatologic	1.08128	[ 0.76, 1.53 ]	0.659277	166	8798
695.41	Cutaneous lupus erythematosus	dermatologic	2.02144	[ 1.13, 3.62 ]	0.0178881	50	8798
695.42	Systemic lupus erythematosus	dermatologic	1.03721	[ 0.72, 1.49 ]	0.842499	156	8798
695.7	Prurigo and Lichen	dermatologic	1.6142	[ 0.83, 3.14 ]	0.157793	37	8896
695.8	Other specified erythematous conditions	dermatologic	0.979301	[ 0.36, 2.63 ]	0.966882	19	8896
695.81	Erythema nodosum	dermatologic	2.70605	[ 0.6, 12.26 ]	0.196439	7	8896
695.9	Unspecified erythematous condition	dermatologic	0.277383	[ 0.03, 2.33 ]	0.237233	8	8896
696	Psoriasis and related disorders	dermatologic	0.623557	[ 0.32, 1.23 ]	0.174692	48	8768
696.2	Parapsoriasis	dermatologic	1.51476e-05	[ 0, 5.26E+107 ]	0.933105	2	8896
696.3	Pityriasis	dermatologic	1.15567	[ 0.3, 4.38 ]	0.831471	12	8896
696.4	Psoriasis	dermatologic	0.545484	[ 0.25, 1.2 ]	0.132456	34	8768
696.41	Psoriasis vulgaris	dermatologic	0.604191	[ 0.27, 1.34 ]	0.216485	32	8768
696.42	Psoriatic arthropathy	dermatologic	1.48446e-05	[ 0, 1.67E+101 ]	0.928893	2	8768
697	Sarcoidosis	dermatologic	1.24764	[ 0.79, 1.96 ]	0.336468	84	8896
698	Pruritus and related conditions	dermatologic	1.23212	[ 0.9, 1.69 ]	0.195684	187	9434
700	Corns and callosities	dermatologic	1.15392	[ 0.67, 1.99 ]	0.605519	57	9192
701	Other hypertrophic and atrophic conditions of skin	dermatologic	1.93826	[ 1.53, 2.45 ]	2.83072e-08	316	9192		1.02781	[ 0.3, 3.49 ]	0.964925	23	758		1.89534	[ 1.51, 2.38 ]	4.73e-08	339	9950
701.1	Keratoderma, acquired	dermatologic	0.800863	[ 0.32, 2.01 ]	0.636404	22	9192
701.2	Scar conditions and fibrosis of skin	dermatologic	1.767	[ 1.09, 2.85 ]	0.0199492	73	9192
701.3	Circumscribed scleroderma	dermatologic	0.61237	[ 0.07, 5.6 ]	0.664138	5	9192
701.4	Keloid scar	dermatologic	1.70505	[ 1.08, 2.69 ]	0.0216587	83	9192
701.5	Abnormal granulation tissue	dermatologic	3.90672	[ 0.6, 25.25 ]	0.152325	5	9192
701.6	Acquired acanthosis nigricans	dermatologic	1.95376	[ 1.2, 3.19 ]	0.00746446	69	9192
702	Degenerative skin conditions and other dermatoses	dermatologic	2.37792	[ 1.39, 4.06 ]	0.00154048	58	9066
702.1	Actinic keratosis	dermatologic	2.4624	[ 0.54, 11.28 ]	0.245946	7	9864
702.2	Seborrheic keratosis	dermatologic	2.65238	[ 1.4, 5.02 ]	0.00274869	42	9864
702.4	Degenerative skin disorders	dermatologic	2.13804	[ 0.34, 13.39 ]	0.416811	5	9066
703	Diseases of nail, NOS	dermatologic	3.08995	[ 1.37, 6.99 ]	0.00678019	26	9028
703.1	Ingrowing nail	dermatologic	1.54267	[ 0.88, 2.7 ]	0.127804	55	9028
704	Diseases of hair and hair follicles	dermatologic	3.06088	[ 2.32, 4.03 ]	1.78516e-15	221	9028		1.45826	[ 0.6, 3.54 ]	0.404082	36	751		2.8671	[ 2.2, 3.73 ]	4.354e-15	257	9779
704.1	Alopecia	dermatologic	2.92906	[ 2.05, 4.18 ]	3.38381e-09	132	9028		1.79114	[ 0.57, 5.67 ]	0.321793	22	751		2.80611	[ 2, 3.94 ]	2.836e-09	154	9779
704.11	Alopecia Areata	dermatologic	2.41414	[ 1.06, 5.48 ]	0.0350753	24	9028
704.12	Telogen effluvium	dermatologic	18.5123	[ 2.25, 152.62 ]	0.00669612	8	9028
704.2	Hirsutism	dermatologic	2.27644	[ 1.51, 3.44 ]	8.89199e-05	97	9028
704.8	Other specified diseases of hair and hair follicles	dermatologic	2.7	[ 1.67, 4.36 ]	4.66029e-05	71	9028
705	Disorders of sweat glands	dermatologic	1.55464	[ 1.04, 2.33 ]	0.0332758	105	8840
705.1	Dyshidrosis	dermatologic	1.84465	[ 0.8, 4.25 ]	0.150276	24	8840
705.3	Hidradenitis	dermatologic	1.59884	[ 1.01, 2.54 ]	0.0461178	81	8840
705.8	Hyperhidrosis	dermatologic	1.63353	[ 0.66, 4.01 ]	0.284743	22	8840
706	Diseases of sebaceous glands	dermatologic	1.97869	[ 1.61, 2.43 ]	8.44208e-11	418	8840		3.09221	[ 1.36, 7.04 ]	0.00712295	74	706		2.03155	[ 1.66, 2.48 ]	3.605e-12	492	9546
706.1	Acne	dermatologic	1.5636	[ 1.21, 2.03 ]	0.000724096	281	8840
706.2	Sebaceous cyst	dermatologic	3.07285	[ 2.04, 4.62 ]	6.75017e-08	105	8840		3.50225	[ 1.11, 11.02 ]	0.0320751	27	706		3.11834	[ 2.12, 4.58 ]	6.479e-09	132	9546
706.8	Other specified diseases of sebaceous glands	dermatologic	2.27609	[ 0.75, 6.92 ]	0.147332	13	8840
707	Chronic ulcer of skin	dermatologic	0.453962	[ 0.33, 0.63 ]	1.8572e-06	217	9753		0.171671	[ 0.03, 1.15 ]	0.0692854	9	854		0.441622	[ 0.32, 0.61 ]	5.555e-07	226	10607
707.1	Decubitus ulcer	dermatologic	0.42709	[ 0.29, 0.64 ]	2.77653e-05	140	9753		9.11479e-07	[ 0, INF ]	0.983635	4	854		0.427073	[ 0.29, 0.64 ]	2.776e-05	144	10607
707.2	Chronic ulcer of leg or foot	dermatologic	0.698879	[ 0.44, 1.1 ]	0.120011	95	9753
707.3	Chronic ulcer of unspecified site	dermatologic	0.592924	[ 0.25, 1.39 ]	0.229377	29	9753
709	Diffuse diseases of connective tissue	dermatologic	1.09646	[ 0.71, 1.7 ]	0.679611	100	8862
709.2	Sicca syndrome	dermatologic	0.968731	[ 0.24, 3.96 ]	0.964708	9	8862
709.3	Systemic sclerosis	dermatologic	1.56634	[ 0.67, 3.65 ]	0.297956	24	8862
709.4	Polymyositis	dermatologic	1.195	[ 0.4, 3.57 ]	0.749567	14	8862
709.5	Dermatomyositis	dermatologic	0.914513	[ 0.28, 3.01 ]	0.88312	14	8862
709.6	Other specified diffuse diseases of connective tissue	dermatologic	1.24891	[ 0.36, 4.3 ]	0.724674	12	8862
709.7	Unspecified diffuse connective tissue disease	dermatologic	2.4228	[ 0.8, 7.38 ]	0.119344	13	8862
710	Osteomyelitis, periostitis, and other infections involving bone	musculoskeletal	0.904179	[ 0.62, 1.31 ]	0.592915	142	8910
710.1	Osteomyelitis	musculoskeletal	0.771787	[ 0.48, 1.24 ]	0.286498	91	8910
710.11	Acute osteomyelitis	musculoskeletal	2.25001	[ 1.11, 4.55 ]	0.0240194	33	8910
710.12	Chronic osteomyelitis	musculoskeletal	1.32211	[ 0.64, 2.72 ]	0.446971	34	8910
710.19	Unspecified osteomyelitis	musculoskeletal	0.919639	[ 0.55, 1.54 ]	0.751552	72	8910
711	Arthropathy associated with infections	musculoskeletal	1.02159	[ 0.45, 2.33 ]	0.959564	28	8910
711.1	Pyogenic arthritis	musculoskeletal	1.10123	[ 0.35, 3.45 ]	0.868705	14	8910
711.2	Reiter's disease	musculoskeletal	7.19729e-05	[ 0, 3.55E+97 ]	0.936359	1	8910
711.3	Behcet's syndrome	musculoskeletal	2.27838	[ 0.32, 16.23 ]	0.411009	4	8910
712	Infective connective tissue disorders	musculoskeletal	1.57456	[ 0.55, 4.53 ]	0.399822	15	8910
713	Arthropathy associated with other disorders classified elsewhere	musculoskeletal	1.24871	[ 0.46, 3.4 ]	0.664188	17	8910
713.5	Arthropathy associated with neurological disorders	musculoskeletal	0.602023	[ 0.15, 2.39 ]	0.470763	11	8910
714	Rheumatoid arthritis and other inflammatory polyarthropathies	musculoskeletal	1.22454	[ 0.85, 1.77 ]	0.284285	129	9134
714.1	Rheumatoid arthritis	musculoskeletal	1.14418	[ 0.74, 1.78 ]	0.549091	90	9134
714.2	Juvenile rheumatoid arthritis	musculoskeletal	0.783238	[ 0.09, 6.79 ]	0.824546	6	9134
715	Other inflammatory spondylopathies	musculoskeletal	1.51266	[ 0.98, 2.34 ]	0.0634385	86	9134
715.1	Sacroiliitis NEC	musculoskeletal	1.91498	[ 1.17, 3.14 ]	0.00988357	66	9134
715.2	Ankylosing spondylitis	musculoskeletal	9.56884e-06	[ 0, 4.82E+90 ]	0.918127	8	9134
715.3	Spinal enthesopathy	musculoskeletal	0.723064	[ 0.18, 2.96 ]	0.651909	9	9134
716	Other arthropathies	musculoskeletal	1.16648	[ 0.87, 1.56 ]	0.300642	207	8910
716.1	Unspecified polyarthropathy or polyarthritis	musculoskeletal	1.75091	[ 0.11, 28.17 ]	0.692705	2	8910
716.8	Palindromic rheumatism	musculoskeletal	3.35241e-05	[ 0, 1.65E+97 ]	0.931273	1	8910
716.9	Arthropathy NOS	musculoskeletal	1.18494	[ 0.88, 1.6 ]	0.263588	198	8910
717	Polymyalgia Rheumatica	musculoskeletal	0.692917	[ 0.2, 2.39 ]	0.561904	12	10036
720	Spinal stenosis	musculoskeletal	1.43059	[ 1.04, 1.97 ]	0.0291968	167	8729
720.1	Spinal stenosis of lumbar region	musculoskeletal	1.18559	[ 0.81, 1.74 ]	0.386584	115	8729
721	Spondylosis and allied disorders	musculoskeletal	1.24783	[ 0.98, 1.6 ]	0.0776733	297	8729
721.1	Spondylosis without myelopathy	musculoskeletal	1.1741	[ 0.9, 1.54 ]	0.243845	244	8729
721.2	Spondylosis with myelopathy	musculoskeletal	0.799935	[ 0.38, 1.7 ]	0.562065	31	8729
721.8	Other allied disorders of spine	musculoskeletal	3.60859e-05	[ 0, 1.78E+97 ]	0.931763	1	8729
722	Intervertebral disc disorders	musculoskeletal	1.53106	[ 1.25, 1.87 ]	3.51935e-05	447	8729
722.1	Displacement of intervertebral disc	musculoskeletal	1.78545	[ 1.21, 2.64 ]	0.0037445	110	8729
722.6	Degeneration of intervertebral disc	musculoskeletal	1.6619	[ 1.32, 2.1 ]	1.90431e-05	328	8729		2.6116	[ 1.07, 6.39 ]	0.035474	46	700		1.71018	[ 1.37, 2.14 ]	3.047e-06	374	9429
722.7	Intervertebral disc disorder with myelopathy	musculoskeletal	1.11127	[ 0.46, 2.68 ]	0.814277	22	8729
722.8	Postlaminectomy syndrome	musculoskeletal	1.60097	[ 0.6, 4.29 ]	0.349352	17	8729
722.9	Other and unspecified disc disorder	musculoskeletal	0.399879	[ 0.1, 1.54 ]	0.183496	12	8729
723	Other disorders of cervical region	musculoskeletal	2.69477	[ 1.55, 4.68 ]	0.000441881	56	8729
723.1	Torticollis	musculoskeletal	0.000144878	[ 0, 7.15E+97 ]	0.941017	1	8729
724	Other and unspecified disorders of back	musculoskeletal	1.51148	[ 1, 2.29 ]	0.0502796	99	8729
724.1	Disorders of sacrum	musculoskeletal	0.74446	[ 0.21, 2.6 ]	0.643295	13	8729
724.8	Other symptoms referable to back	musculoskeletal	1.7703	[ 0.66, 4.73 ]	0.255171	17	8729
724.9	Other unspecified back disorders	musculoskeletal	0.29753	[ 0.03, 2.55 ]	0.268619	8	8729
726	Peripheral enthesopathies and allied syndromes	musculoskeletal	2.32886	[ 1.97, 2.75 ]	1.71291e-23	670	8291		2.73736	[ 1.49, 5.01 ]	0.00110227	104	606		2.35538	[ 2.01, 2.76 ]	9.035e-26	774	8897
726.1	Enthesopathy	musculoskeletal	2.37726	[ 1.89, 2.99 ]	1.75646e-13	324	8291		3.60973	[ 1.61, 8.09 ]	0.00181458	61	606		2.45346	[ 1.97, 3.06 ]	2.03e-15	385	8897
726.2	Synoviopathy	musculoskeletal	5.38975	[ 1.34, 21.72 ]	0.0178447	9	8291
726.3	Bursitis	musculoskeletal	3.8123	[ 2.34, 6.2 ]	6.91709e-08	74	8291		1.93624e+07	[ 0, INF ]	0.979344	9	606		3.81218	[ 2.34, 6.2 ]	6.917e-08	83	8897
726.4	Calcaneal spur; Exostosis NOS	musculoskeletal	3.20498	[ 1.49, 6.91 ]	0.00298796	28	8291
727	Other disorders of synovium, tendon, and bursa	musculoskeletal	2.45496	[ 2.02, 2.98 ]	1.03687e-19	470	8291		2.06812	[ 1.03, 4.15 ]	0.0408778	61	606		2.42492	[ 2.01, 2.92 ]	1.396e-20	531	8897
727.1	Synovitis and tenosynovitis	musculoskeletal	2.71361	[ 2.11, 3.49 ]	7.80398e-15	268	8291		2.38466	[ 1.02, 5.57 ]	0.0447887	40	606		2.68532	[ 2.11, 3.42 ]	1.053e-15	308	8897
727.2	Bursitis disorders	musculoskeletal	1.78959	[ 0.79, 4.08 ]	0.165936	24	8291
727.4	Ganglion and cyst of synovium, tendon, and bursa	musculoskeletal	2.10676	[ 1.33, 3.34 ]	0.00151827	79	8291
727.5	Rupture of synovium	musculoskeletal	3.7568	[ 1.26, 11.17 ]	0.017301	15	8291
727.6	Rupture of tendon, nontraumatic	musculoskeletal	1.56758	[ 0.86, 2.85 ]	0.141015	47	8291
727.7	Contracture of tendon (sheath)	musculoskeletal	1.86954	[ 0.65, 5.39 ]	0.246686	15	8291
727.8	Plica syndrome	musculoskeletal	0.745001	[ 0.08, 6.72 ]	0.793114	5	8291
728	Disorders of muscle, ligament, and fascia	musculoskeletal	1.76009	[ 0.77, 4.05 ]	0.183487	24	8291
728.1	Muscular calcification and ossification	musculoskeletal	8.28589e-06	[ 0, 5.44E+126 ]	0.939769	4	8291
728.2	Laxity of ligament or hypermobility syndrome	musculoskeletal	0.993879	[ 0.1, 9.87 ]	0.995818	4	8291
728.7	Fasciitis	musculoskeletal	2.47534	[ 1.72, 3.56 ]	9.8347e-07	125	8291		5.95549	[ 1.39, 25.46 ]	0.0160636	24	606		2.60648	[ 1.83, 3.71 ]	9.688e-08	149	8897
728.71	Contracture of palmar fascia [Dupuytren's disease]	musculoskeletal	8.19659e-05	[ 0, 4.04E+97 ]	0.937224	1	8291
729	Other disorders of soft tissues	musculoskeletal	1.1374	[ 0.52, 2.47 ]	0.745362	29	8291
729.1	Rheumatism, unspecified and fibrositis	musculoskeletal	2.30231	[ 0.14, 36.84 ]	0.555528	2	8291
729.3	Panniculitis	musculoskeletal	1.79872	[ 0.72, 4.48 ]	0.207256	20	8291
729.7	Nontraumatic compartment syndrome	musculoskeletal	2.88995e-05	[ 0, 1.26E+112 ]	0.939201	2	8291
731	Osteitis deformans and osteopathies associated with other disorders classified elsewhere	musculoskeletal	1.09352	[ 0.39, 3.1 ]	0.866571	16	8738
731.1	Osteitis deformans [Paget's disease of bone]	musculoskeletal	0.193986	[ 0.02, 1.88 ]	0.157084	4	8738
732	Osteochondropathies	musculoskeletal	0.975018	[ 0.31, 3.07 ]	0.965507	17	8738
732.1	Juvenile osteochondrosis	musculoskeletal	0.657933	[ 0.08, 5.38 ]	0.696108	8	8738
732.7	Osteochondritis dissecans	musculoskeletal	1.38151	[ 0.32, 5.96 ]	0.664657	8	8738
733	Other disorders of bone and cartilage	musculoskeletal	1.33262	[ 0.46, 3.84 ]	0.595095	16	8738
733.2	Cyst of bone	musculoskeletal	0.631614	[ 0.06, 6.14 ]	0.692087	4	8738
733.4	Aseptic necrosis of bone	musculoskeletal	0.562305	[ 0.31, 1.03 ]	0.0623687	70	8738
733.6	Costochondritis	musculoskeletal	1.4921	[ 0.66, 3.38 ]	0.337504	28	8738
733.8	Malunion and nonunion of fracture	musculoskeletal	0.455016	[ 0.15, 1.41 ]	0.172142	21	8738
733.9	Chondromalacia	musculoskeletal	59579.5	[ 0, 2.94E+106 ]	0.926671	1	8738
735	Acquired foot deformities	musculoskeletal	1.46737	[ 1.14, 1.88 ]	0.00247011	285	9154
735.1	Flat foot	musculoskeletal	1.08978	[ 0.55, 2.16 ]	0.805797	38	9154
735.2	Acquired toe deformities	musculoskeletal	1.10952	[ 0.71, 1.74 ]	0.651138	84	9154
735.21	Hammer toe (acquired)	musculoskeletal	0.869952	[ 0.51, 1.47 ]	0.604494	62	9154
735.22	Claw toe (acquired)	musculoskeletal	3.82394e-05	[ 0, 1.89E+97 ]	0.932149	1	9154
735.23	Hallux rigidus	musculoskeletal	2.50024	[ 0.79, 7.87 ]	0.117353	13	9154
735.3	Hallux valgus (Bunion)	musculoskeletal	1.37211	[ 0.82, 2.29 ]	0.225548	65	9154
736	Other acquired deformities of limbs	musculoskeletal	0.845518	[ 0.4, 1.8 ]	0.662709	34	9154
736.1	Acquired deformities of forearm	musculoskeletal	5.32015e-06	[ 0, 5.83E+134 ]	0.941157	3	9154
736.2	Acquired deformities of finger	musculoskeletal	2.0564	[ 0.67, 6.33 ]	0.208606	13	9154
736.4	Genu valgum or varum (acquired)	musculoskeletal	1.13476e-05	[ 0, 2.831E+116 ]	0.936365	5	9154
736.6	Unequal leg length (acquired)	musculoskeletal	1.06731	[ 0.06, 19.09 ]	0.964687	2	9154
737	Curvature of spine	musculoskeletal	0.842163	[ 0.5, 1.42 ]	0.521393	84	9154
737.1	Kyphosis (acquired)	musculoskeletal	0.385154	[ 0.08, 1.92 ]	0.243681	10	9154
737.2	Lordosis (acquired)	musculoskeletal	0.000150449	[ 0, 7.42E+97 ]	0.941268	1	9154
737.3	Kyphoscoliosis and scoliosis	musculoskeletal	0.96152	[ 0.54, 1.7 ]	0.892992	68	9154
738	Other acquired musculoskeletal deformity	musculoskeletal	1.33539	[ 0.82, 2.17 ]	0.243726	70	9154
738.4	Acquired spondylolisthesis	musculoskeletal	1.20139	[ 0.68, 2.13 ]	0.529375	50	9154
739	Contracture of joint	musculoskeletal	1.1107	[ 0.57, 2.16 ]	0.756753	43	9154
740	Osteoarthrosis	musculoskeletal	1.21868	[ 1.05, 1.42 ]	0.0104677	978	8646
740.1	Osteoarthritis; localized	musculoskeletal	1.37121	[ 1.12, 1.69 ]	0.00269027	457	8646
740.11	Osteoarthrosis, localized, primary	musculoskeletal	1.58754	[ 1.27, 1.99 ]	5.69891e-05	367	8646
740.12	Osteoarthrosis, localized, secondary	musculoskeletal	1.47814	[ 0.31, 7.07 ]	0.624702	7	8646
740.2	Osteoarthrosis, generalized	musculoskeletal	0.864614	[ 0.57, 1.3 ]	0.487655	105	8646
740.3	Osteoarthrosis involving more than one site, but not specified as generalized	musculoskeletal	0.293908	[ 0.1, 0.86 ]	0.0252142	18	8646
740.9	Osteoarthrosis NOS	musculoskeletal	1.13445	[ 0.95, 1.36 ]	0.170984	646	8646
741	Symptoms and disorders of the joints	musculoskeletal	1.54372	[ 1.3, 1.83 ]	4.51841e-07	662	8660		0.850751	[ 0.32, 2.24 ]	0.743003	25	802
741.1	Ankylosis of joint	musculoskeletal	2.10973	[ 0.41, 10.83 ]	0.370929	6	8660
741.2	Stiffness of joint	musculoskeletal	2.1604	[ 1.59, 2.94 ]	9.39215e-07	177	8660		26810.3	[ 0, INF ]	0.984806	1	802		2.16041	[ 1.59, 2.94 ]	9.392e-07	178	9462
741.3	Difficulty in walking	musculoskeletal	0.988573	[ 0.68, 1.44 ]	0.95267	128	8660
741.4	Joint effusions	musculoskeletal	1.42154	[ 1.05, 1.93 ]	0.0230892	190	8660
741.5	Hemarthrosis	musculoskeletal	9.31059e-06	[ 0, 7.33E+106 ]	0.929778	2	8660
741.6	Villonodular synovitis	musculoskeletal	61271.5	[ 0, 3.02E+106 ]	0.926485	1	8660
742	Derangement of joint, non-traumatic	musculoskeletal	1.89759	[ 1.25, 2.88 ]	0.00252761	96	8660
742.1	Loose body in joint	musculoskeletal	791628	[ 0, 1.32E+164 ]	0.941752	3	8660
742.2	Pathological, developmental or recurrent dislocation	musculoskeletal	0.843037	[ 0.14, 5.15 ]	0.853303	6	8660
742.8	Articular cartilage disorder	musculoskeletal	57239.6	[ 0, 2.82E+106 ]	0.926938	1	8660
742.9	Other derangement of joint	musculoskeletal	1.87342	[ 1.2, 2.92 ]	0.00551645	84	8660
743	Osteoporosis, osteopenia and pathological fracture	musculoskeletal	0.642698	[ 0.52, 0.8 ]	6.44772e-05	471	9221
743.1	Osteoporosis	musculoskeletal	0.640378	[ 0.47, 0.87 ]	0.00496067	208	9221
743.11	Osteoporosis NOS	musculoskeletal	0.631528	[ 0.43, 0.93 ]	0.0186047	132	9221
743.12	Senile osteoporosis	musculoskeletal	0.363699	[ 0.18, 0.75 ]	0.00588637	38	9221
743.13	Other specified osteoporosis	musculoskeletal	0.751372	[ 0.44, 1.28 ]	0.296314	66	9221
743.2	Pathologic fracture	musculoskeletal	0.368462	[ 0.18, 0.74 ]	0.00544356	50	9221
743.21	Pathologic fracture of vertebrae	musculoskeletal	0.46533	[ 0.08, 2.64 ]	0.387235	7	9221
743.22	Pathologic fracture of femur	musculoskeletal	1.16425e-06	[ 0, 1.69E+125 ]	0.929342	11	9221
743.4	Stress fracture	musculoskeletal	1.59883	[ 0.54, 4.69 ]	0.39278	14	9221
743.9	Osteopenia or other disorder of bone and cartilage	musculoskeletal	0.745295	[ 0.56, 1 ]	0.0475828	238	9221
745	Pain in joint	musculoskeletal	1.65067	[ 1.49, 1.83 ]	1.14045e-21	2645	6162		1.87298	[ 1.24, 2.84 ]	0.00303317	272	495		1.6628	[ 1.5, 1.84 ]	1.596e-23	2917	6657
747	Cardiac and circulatory congenital anomalies	congenital anomalies	0.587053	[ 0.35, 0.99 ]	0.0475358	98	9875
747.1	Cardiac congenital anomalies	congenital anomalies	0.486065	[ 0.27, 0.89 ]	0.0193042	86	9875
747.11	Cardiac shunt/ heart septal defect	congenital anomalies	0.48663	[ 0.23, 1.01 ]	0.0532941	57	9875
747.12	Valvular heart disease/ heart chambers	congenital anomalies	0.228503	[ 0.05, 0.97 ]	0.0458099	29	9875
747.13	Congenital anomalies of great vessels	congenital anomalies	4.90715e-06	[ 0, 8.08E+124 ]	0.936307	12	9875
747.2	Congenital anomalies of peripheral vascular system	congenital anomalies	0.973424	[ 0.28, 3.4 ]	0.96631	12	9875
748	Anomalies of respiratory system, congenital	congenital anomalies	3.30499e-05	[ 0, 6.11E+89 ]	0.925772	3	10042
749	Congenital anomalies of face and neck	congenital anomalies	1.12907	[ 0.22, 5.92 ]	0.885837	7	10042
749.1	Cleft palate	congenital anomalies	7.86171e-05	[ 0, 3.88E+97 ]	0.936946	1	9078
750	Digestive congenital anomalies	congenital anomalies	1.64992	[ 0.61, 4.45 ]	0.322129	17	9705
750.1	Upper gastrointestinal congenital anomalies	congenital anomalies	6.015	[ 0.61, 59.18 ]	0.124002	4	9705
750.11	Esophageal atresia/tracheoesophageal fistula	congenital anomalies	3.80838	[ 0.33, 43.7 ]	0.282801	3	9705
750.13	Congenital anomalies of mouth/tongue	congenital anomalies	86944.5	[ 0, 4.29E+106 ]	0.924158	1	9705
750.2	Lower gastrointestinal congenital anomalies	congenital anomalies	1.55878	[ 0.44, 5.49 ]	0.489672	11	9705
750.21	Congenital anomalies of intestine	congenital anomalies	1.31726e-05	[ 0, 5.33E+131 ]	0.944176	4	9705
750.22	Congenital anomaly of gallbladder, bile ducts, liver, pancreas	congenital anomalies	3.16257	[ 0.68, 14.66 ]	0.141271	7	9705
751	Genitourinary congenital anomalies	congenital anomalies	0.715645	[ 0.42, 1.23 ]	0.227336	75	9705
751.1	Congenital anomalies of genital organs	congenital anomalies	2.34234	[ 0.8, 6.85 ]	0.120217	14	9705
751.11	Congenital anomalies of female genital organs	congenital anomalies	2.67622	[ 0.88, 8.1 ]	0.0814087	13	9705
751.2	Congenital anomalies of urinary system	congenital anomalies	0.49298	[ 0.24, 1.02 ]	0.0562893	47	9705
751.21	Cystic kidney disease	congenital anomalies	0.706421	[ 0.33, 1.53 ]	0.376561	35	9705
751.22	Other specified congenital anomalies of kidney	congenital anomalies	7.61395e-06	[ 0, 6.44E+89 ]	0.915835	8	9705
751.3	Obstructive genitourinary defect	congenital anomalies	1.49136	[ 0.36, 6.16 ]	0.580706	9	9705
752	Nervous system congenital anomalies	congenital anomalies	0.540983	[ 0.18, 1.64 ]	0.278532	23	9951
752.1	Neural tube defects	congenital anomalies	0.935359	[ 0.29, 3.06 ]	0.91204	15	9951
752.11	Spina bifida	congenital anomalies	1.17545	[ 0.36, 3.83 ]	0.78833	14	9951
752.2	Other specified congenital anomalies of nervous system	congenital anomalies	0.302307	[ 0.04, 2.47 ]	0.264003	10	9951
753	Congenital anomalies of the eye	congenital anomalies	0.957247	[ 0.09, 10.43 ]	0.971394	4	9951
753.1	Congenital cataract and lens anomalies	congenital anomalies	4.73273e-05	[ 0, 1.09E+114 ]	0.942907	2	9951
754	Congenital musculoskeletal deformities of spine	congenital anomalies	0.632471	[ 0.2, 2.03 ]	0.441348	16	9898
754.1	Lumbosacral spondylolysis, congenital	congenital anomalies	4.25913e-05	[ 0, 1.24E+114 ]	0.942352	2	9898
754.2	Spondylolisthesis, congenital	congenital anomalies	0.773774	[ 0.23, 2.63 ]	0.681447	12	9898
755	Congenital anomalies of limbs	congenital anomalies	0.249269	[ 0.06, 1.11 ]	0.0688	21	9898
755.1	Congenital deformities of feet	congenital anomalies	0.414243	[ 0.08, 2.05 ]	0.279541	11	9898
755.3	Congenital anomaly of fingers/toes	congenital anomalies	4.58955e-05	[ 0, 2.60E+92 ]	0.929969	3	9898
755.6	Other congenital anomalies of lower limb, including pelvic girdle	congenital anomalies	1.24635e-05	[ 0, 2.16E+114 ]	0.935748	5	9898
755.61	Congenital hip dysplasia and deformity	congenital anomalies	1.24635e-05	[ 0, 2.16E+114 ]	0.935748	5	9898
756	Other congenital musculoskeletal anomalies	congenital anomalies	0.537491	[ 0.12, 2.51 ]	0.429325	12	9898
756.1	Congenital anomalies of abdominal wall; diaphram	congenital anomalies	3.77421e-05	[ 0, 1.31E+114 ]	0.941699	2	9898
756.3	Congenital anomalies of muscle, tendon, fascia, and connective tissue	congenital anomalies	2.39618e-05	[ 0, 1.25E+87 ]	0.921346	3	9898
756.5	Congenital osteodystrophies	congenital anomalies	0.681997	[ 0.08, 6.19 ]	0.733826	5	9898
757	Congenital anomalies of the integument	congenital anomalies	191634	[ 0, 8.31E+122 ]	0.929866	2	9800
758	Chromosomal anomalies and genetic disorders	congenital anomalies	3.84708e-06	[ 0, 6.19E+109 ]	0.926601	15	9800
758.1	Chromosomal anomalies	congenital anomalies	3.48096e-06	[ 0, 2.91E+136 ]	0.939912	10	9800
759	Other and unspecified congenital anomalies	congenital anomalies	1.68795	[ 1.08, 2.64 ]	0.0218002	84	9800
759.1	Anomalies of endocrine glands, congenital	congenital anomalies	4.2521	[ 0.76, 23.74 ]	0.0989899	6	9800
760	Back pain	symptoms	1.3443	[ 1.2, 1.5 ]	1.72645e-07	1966	6799		1.67791	[ 1.1, 2.55 ]	0.015578	242	519		1.36397	[ 1.23, 1.52 ]	1.417e-08	2208	7318
761	Cervicalgia	symptoms	1.88245	[ 1.6, 2.21 ]	1.06131e-14	707	8568		1.55706	[ 0.93, 2.61 ]	0.093307	115	688		1.85132	[ 1.59, 2.16 ]	3.226e-15	822	9256
763	Thoracic or lumbosacral neuritis or radiculitis, unspecified	symptoms	1.80499	[ 1.31, 2.48 ]	0.000289217	162	9170
764	Sciatica	symptoms	2.29338	[ 1.6, 3.3 ]	7.15654e-06	127	9170		1.98159	[ 0.86, 4.57 ]	0.108497	46	723		2.24095	[ 1.61, 3.12 ]	1.966e-06	173	9893
765	Cervical radiculitis	symptoms	2.06282	[ 1.37, 3.11 ]	0.000539617	97	9170
766	Neuralgia, neuritis, and radiculitis NOS	symptoms	1.71669	[ 1.23, 2.39 ]	0.00133092	153	9170
767	Cervicocranial/Cervicobrachial syndrome	symptoms	3.16089	[ 0.19, 53.3 ]	0.424606	2	9170
769	Nonallopathic lesions NEC	symptoms	1.43305	[ 0.5, 4.09 ]	0.501055	15	10056
770	Myalgia and myositis unspecified	symptoms	1.70459	[ 1.38, 2.11 ]	1.05233e-06	382	9038		0.959863	[ 0.56, 1.63 ]	0.879676	98	722
771	Musculoskeletal symptoms referable to limbs	symptoms	1.15554	[ 0.75, 1.79 ]	0.516904	93	8743
771.1	Swelling of limb	symptoms	0.972534	[ 0.77, 1.23 ]	0.817509	347	8743
771.2	Cramp of limb	symptoms	1.75967	[ 0.9, 3.46 ]	0.101087	36	8743
772	Symptoms of the muscles	symptoms	1.88745	[ 1, 3.55 ]	0.0491945	42	9099
772.1	Muscular wasting and disuse atrophy	symptoms	0.898827	[ 0.36, 2.26 ]	0.820473	21	9099
772.2	Spasm of muscle	symptoms	2.02379	[ 1.48, 2.76 ]	9.17434e-06	173	9099		2.03451	[ 1.01, 4.09 ]	0.0461018	68	698		2.02567	[ 1.52, 2.69 ]	1.153e-06	241	9797
772.3	Muscle weakness	symptoms	1.15126	[ 0.87, 1.52 ]	0.319724	240	9099
772.4	Rhabdomyolysis	symptoms	0.894058	[ 0.38, 2.1 ]	0.796886	26	9099
772.6	Facial weakness	symptoms	1.20694	[ 0.4, 3.64 ]	0.738608	15	9099
773	Pain in limb	symptoms	1.53545	[ 1.37, 1.73 ]	8.67096e-13	1696	7027
780	Hypothermia/Chills	symptoms	0.324558	[ 0.07, 1.48 ]	0.146496	16	10017
781	Symptoms involving nervous and musculoskeletal systems	symptoms	2.02901	[ 1.05, 3.91 ]	0.0348313	38	9850
781.2	Abnormal posture	symptoms	1.80164	[ 0.82, 3.95 ]	0.142184	28	9850
782	Symptoms involving skin and other integumentary tissue	symptoms	0.56625	[ 0.25, 1.29 ]	0.176776	34	8473
782.3	Edema	symptoms	1.10163	[ 0.94, 1.29 ]	0.239698	802	8473
782.6	Pallor and flushing	symptoms	2.86241e-05	[ 0, 3.31E+108 ]	0.937224	2	8473
783	Fever of unknown origin	symptoms	0.840225	[ 0.73, 0.97 ]	0.0145179	1241	7699
783.1	Postprocedural fever	symptoms	3.07301	[ 0.79, 11.89 ]	0.103843	9	7699
785	Abdominal pain	symptoms	1.09378	[ 0.99, 1.2 ]	0.0685192	4584	3989
788	Syncope and collapse	symptoms	0.984248	[ 0.79, 1.23 ]	0.887975	412	9070
789	Nausea and vomiting	symptoms	0.944271	[ 0.84, 1.07 ]	0.353349	1703	6873
789.1	Persistent vomiting	symptoms	0.853431	[ 0.32, 2.25 ]	0.748694	22	6873
791	Gangrene	symptoms	0.435238	[ 0.19, 0.99 ]	0.0474408	33	10034
792	Abnormal Papanicolaou smear of cervix and cervical HPV	genitourinary	7.59509	[ 6.37, 9.05 ]	6.11225e-114	1350	5611		10.1541	[ 3.23, 31.88 ]	7.17e-05	44	358		7.64613	[ 6.43, 9.09 ]	2.57e-117	1394	5969
792.1	Papanicolaou smear of cervix or vagina with atypical squamous cells	genitourinary	7.06608	[ 5.89, 8.48 ]	2.69307e-98	1196	5611		8.09056	[ 1.72, 38.01 ]	0.00808696	21	358		7.07948	[ 5.91, 8.48 ]	8.13e-100	1217	5969
797	Shock	symptoms	0.381807	[ 0.23, 0.63 ]	0.000139661	109	9859
797.1	Cardiogenic shock	symptoms	0.419704	[ 0.17, 1.05 ]	0.0641694	30	9859
798	Malaise and fatigue	symptoms	1.30165	[ 1.17, 1.45 ]	2.30931e-06	2234	6060		1.93956	[ 1.21, 3.11 ]	0.00579293	179	582		1.32857	[ 1.19, 1.48 ]	1.729e-07	2413	6642
798.1	Chronic fatigue syndrome	symptoms	1.69672	[ 0.62, 4.68 ]	0.306648	17	6060
799	Debility unspecified	symptoms	0.58342	[ 0.39, 0.88 ]	0.0103729	115	9935
800	Fracture of lower limb	injuries & poisonings	0.648098	[ 0.48, 0.87 ]	0.00438165	250	8897
800.1	Fracture of neck of femur	injuries & poisonings	0.439773	[ 0.24, 0.82 ]	0.00992233	62	8897
800.2	Fracture of unspecified part of femur	injuries & poisonings	0.359264	[ 0.17, 0.75 ]	0.0064981	57	8897
800.3	Fracture of tibia and fibula	injuries & poisonings	0.696999	[ 0.44, 1.11 ]	0.125778	101	8897
800.4	Fracture of patella	injuries & poisonings	0.616287	[ 0.22, 1.73 ]	0.357392	21	8897
801	Fracture of ankle and foot	injuries & poisonings	0.821101	[ 0.63, 1.08 ]	0.152879	280	8897
801.1	Fracture of foot	injuries & poisonings	0.745653	[ 0.52, 1.07 ]	0.111939	159	8897
802	Fracture of pelvis	injuries & poisonings	0.132535	[ 0.05, 0.34 ]	2.4598e-05	63	8897
803	Fracture of upper limb	injuries & poisonings	0.433771	[ 0.29, 0.64 ]	3.55466e-05	183	8897
803.1	Fracture of humerus	injuries & poisonings	0.361636	[ 0.17, 0.76 ]	0.00692878	53	8897
803.2	Fracture of radius and ulna	injuries & poisonings	0.596982	[ 0.37, 0.97 ]	0.0378688	104	8897
803.21	Colles' fracture	injuries & poisonings	1.0758	[ 0.41, 2.84 ]	0.882805	18	8897
803.3	Fracture of clavicle or scapula	injuries & poisonings	0.120843	[ 0.02, 0.91 ]	0.0407214	21	8897
804	Fracture of hand or wrist	injuries & poisonings	1.20358	[ 0.82, 1.77 ]	0.344473	130	8897
805	Fracture of vertebral column without mention of spinal cord injury	injuries & poisonings	0.283597	[ 0.16, 0.49 ]	7.73768e-06	110	8897		2.409e-07	[ 0, INF ]	0.977294	1	807		0.283597	[ 0.16, 0.49 ]	7.737e-06	111	9704
807	Fracture of ribs	injuries & poisonings	0.441505	[ 0.23, 0.85 ]	0.0139732	56	8897
809	Fracture of unspecified bones	injuries & poisonings	0.636435	[ 0.42, 0.96 ]	0.0305418	133	8897
816	Cerebral laceration and contusion	injuries & poisonings	2.3261e-05	[ 0, 7.95E+90 ]	0.924268	3	9716
817	Concussion	injuries & poisonings	0.498802	[ 0.14, 1.74 ]	0.27492	19	9716
818	Intracranial hemorrhage (injury)	injuries & poisonings	0.256417	[ 0.08, 0.78 ]	0.0161175	26	9716
818.1	Subdural hemorrhage (injury)	injuries & poisonings	0.146563	[ 0.02, 1.28 ]	0.0821048	7	9716
818.2	Subarachnoid hemorrhage (injury)	injuries & poisonings	0.348003	[ 0.07, 1.72 ]	0.195713	11	9716
819	Skull and face fracture and other intercranial injury	injuries & poisonings	0.242137	[ 0.1, 0.56 ]	0.00101434	70	9716
830	Dislocation	injuries & poisonings	1.62708	[ 1.22, 2.17 ]	0.000879482	205	9390
835	Internal derangement of knee	injuries & poisonings	2.52915	[ 1.91, 3.35 ]	9.87084e-11	209	9390		3.74653	[ 0.99, 14.23 ]	0.0523731	20	814		2.57178	[ 1.95, 3.39 ]	1.698e-11	229	10204
836	Traumatic arthropathy	injuries & poisonings	0.825682	[ 0.21, 3.25 ]	0.78413	10	9390
840	Sprains and strains	injuries & poisonings	1.49497	[ 1.26, 1.78 ]	5.44853e-06	633	7781		1.48586	[ 0.72, 3.05 ]	0.281105	57	632		1.49451	[ 1.26, 1.77 ]	2.972e-06	690	8413
840.1	Muscle/tendon sprain	injuries & poisonings	1.01245	[ 0.29, 3.57 ]	0.984637	11	7781
840.2	Rotator cuff (capsule) sprain	injuries & poisonings	1.31132	[ 0.76, 2.27 ]	0.333312	56	7781
840.3	Joint/ligament sprain	injuries & poisonings	1.78448	[ 1.26, 2.52 ]	0.00104196	141	7781
841	Sprains and strains of back and neck	injuries & poisonings	1.37149	[ 1.12, 1.68 ]	0.00257209	454	7781
842	Other sprains and strains	injuries & poisonings	1.71753	[ 0.7, 4.19 ]	0.233987	22	7781
850	Hemorrhage or hematoma complicating a procedure	injuries & poisonings	1.4894	[ 0.98, 2.25 ]	0.059665	98	9188
851	Complications of transplants and reattached limbs	injuries & poisonings	1.08997	[ 0.66, 1.81 ]	0.73857	72	9188
853	Complication of colostomy or enterostomy	injuries & poisonings	0.330813	[ 0.07, 1.59 ]	0.167272	11	9188
854	Complications of cardiac/vascular device, implant, and graft	injuries & poisonings	0.362855	[ 0.22, 0.6 ]	6.55047e-05	119	9188
855	Complication of nervous system device, implant, and graft	injuries & poisonings	0.932391	[ 0.3, 2.9 ]	0.903712	17	9188
856	Vascular complications of surgery and medical procedures	injuries & poisonings	1.50679e-06	[ 0, 1.10E+132 ]	0.934035	10	9188
857	Mechanical complication of unspecified genitourinary device, implant, and graft	injuries & poisonings	0.846972	[ 0.48, 1.49 ]	0.565234	62	9188
858	Complication of internal orthopedic device	injuries & poisonings	1.10235	[ 0.58, 2.11 ]	0.767963	41	9188
859	Complication due to other implant and internal device	injuries & poisonings	0.490064	[ 0.27, 0.9 ]	0.0216577	67	9188
860	Bone marrow or stem cell transplant	neoplasms	0.570266	[ 0.24, 1.33 ]	0.192805	34	10027
870	Open wounds of head; neck; and trunk	injuries & poisonings	0.701541	[ 0.5, 0.98 ]	0.0355961	207	8893
870.1	Open wound or laceration of eye or eyelid	injuries & poisonings	0.517143	[ 0.1, 2.58 ]	0.421272	10	8893
870.2	Open wound of ear	injuries & poisonings	0.40208	[ 0.04, 3.76 ]	0.424435	5	8893
870.3	Other open wound of head and face	injuries & poisonings	0.716301	[ 0.36, 1.44 ]	0.351142	48	8893
870.5	Open wound of lip and mouth	injuries & poisonings	1.33278	[ 0.38, 4.7 ]	0.654793	11	8893
870.6	Open wound of neck	injuries & poisonings	1.10268e-05	[ 0, 1.53E+96 ]	0.923464	7	8893
870.8	Open wound of genital organs	injuries & poisonings	4.61482e-05	[ 0, 2.28E+97 ]	0.9334	1	8893
871	Open wounds of extremities	injuries & poisonings	0.733869	[ 0.53, 1.01 ]	0.0607249	220	8893
871.1	Open wound of hand except finger(s)	injuries & poisonings	1.02675	[ 0.39, 2.68 ]	0.957059	22	8893
871.2	Open wound of finger(s)	injuries & poisonings	1.10548	[ 0.5, 2.45 ]	0.805011	31	8893
871.3	Open wound of foot except toe(s) alone	injuries & poisonings	1.75473	[ 0.59, 5.21 ]	0.310921	14	8893
871.4	Open wound of toe(s)	injuries & poisonings	1.1438	[ 0.09, 14.75 ]	0.917976	3	8893
872	Traumatic amputation	injuries & poisonings	0.330213	[ 0.11, 0.99 ]	0.0474843	26	8893
873	Broken tooth	injuries & poisonings	0.644969	[ 0.17, 2.38 ]	0.510437	15	9966
874	Complication of amputation stump	injuries & poisonings	0.585027	[ 0.15, 2.22 ]	0.431216	12	8893
875	Non-healing surgical wound	injuries & poisonings	1.57163	[ 0.47, 5.25 ]	0.462731	11	8893
876	Posttraumatic wound infection not elsewhere classified	injuries & poisonings	0.363006	[ 0.04, 3.16 ]	0.358969	6	8893
907	Injuries to the nervous system	injuries & poisonings	1.36311	[ 0.72, 2.58 ]	0.340348	44	9976
910	Superficial injury, infected	injuries & poisonings	74560.1	[ 0, 3.68E+106 ]	0.92518	1	10066
911	Blister	injuries & poisonings	2.26202	[ 0.61, 8.4 ]	0.222814	10	10045
912	Insect bite	injuries & poisonings	1.19109	[ 0.61, 2.31 ]	0.605579	42	9688
913	Toxic effect of venom	injuries & poisonings	0.714596	[ 0.23, 2.19 ]	0.557072	19	9688
915	Superficial injury without mention of infection	injuries & poisonings	0.92437	[ 0.6, 1.41 ]	0.716131	119	9520
916	Contusion	injuries & poisonings	1.02472	[ 0.84, 1.25 ]	0.806327	541	8619
930	Allergic reaction to food	injuries & poisonings	0.544922	[ 0.22, 1.38 ]	0.198696	30	8227
931	Contact dermatitis and other eczema due to plants [except food]	dermatologic	3.97782	[ 0.36, 44.02 ]	0.260261	3	8227
938	Dermatitis due to solar radiation	dermatologic	1.41385	[ 0.23, 8.7 ]	0.708771	5	8227
938.1	Acute dermatitis due to solar radiation	dermatologic	2.79114	[ 0.17, 44.78 ]	0.468501	2	8227
939	Atopic/contact dermatitis due to other or unspecified	dermatologic	1.23061	[ 1, 1.51 ]	0.0473719	467	8227
939.1	Contact and allergic dermatitis of eyelid	dermatologic	9.85876e-06	[ 0, 3.92E+102 ]	0.927341	2	8227
941	Adverse reaction to serum or vaccine	injuries & poisonings	122450	[ 0, 6.04E+106 ]	0.921882	1	8227
942	Infusion and transfusion reaction	injuries & poisonings	0.620765	[ 0.28, 1.37 ]	0.236042	43	8227
946	Anaphylactic shock NOS	injuries & poisonings	1.4847	[ 0.9, 2.46 ]	0.12464	67	8227
947	Urticaria	dermatologic	1.6238	[ 1.07, 2.45 ]	0.0215038	102	8227
949	Allergies, other	injuries & poisonings	0.91381	[ 0.46, 1.81 ]	0.796451	43	8227
949.1	Diaper or napkin rash	injuries & poisonings	0.336955	[ 0.04, 2.56 ]	0.293212	15	8227
952	Spinal cord injury without evidence of spinal bone injury	injuries & poisonings	1.01684	[ 0.3, 3.43 ]	0.97852	13	10065
958	Certain early complications of trauma or procedure	injuries & poisonings	0.887899	[ 0.34, 2.35 ]	0.810653	21	9970
958.1	Postoperative shock	injuries & poisonings	1.21711	[ 0.19, 7.72 ]	0.83484	5	9970
958.2	Traumatic and surgical subcutaneous emphysema	injuries & poisonings	1.49775	[ 0.09, 26.32 ]	0.78236	2	9970
960	Poisoning by antibiotics	injuries & poisonings	0.797119	[ 0.47, 1.36 ]	0.405235	72	8785
960.1	Adverse effects of antibacterials (not penicillins)	injuries & poisonings	9.53256e-05	[ 0, 4.70E+97 ]	0.93823	1	8785
960.2	Allergy/adverse effect of penicillin	injuries & poisonings	0.751724	[ 0.35, 1.61 ]	0.460909	34	8785
961	Poisoning by other anti-infectives	injuries & poisonings	5.51566	[ 1.01, 30.05 ]	0.0483492	7	8785
961.1	Poisoning/allergy of sulfonamides	injuries & poisonings	1.24156	[ 0.47, 3.26 ]	0.660137	19	8785
962	Poisoning by hormones and synthetic substitutes	injuries & poisonings	0.677191	[ 0.34, 1.36 ]	0.274236	42	8785
962.1	Adrenal cortical steroids causing adverse effects in therapeutic use	injuries & poisonings	0.797165	[ 0.34, 1.89 ]	0.606809	26	8785
962.2	Insulins and antidiabetic agents causing adverse effects in therapeutic use	injuries & poisonings	0.265318	[ 0.05, 1.29 ]	0.0997948	11	8785
962.3	Hormones and synthetic substitutes causing adverse effects in therapeutic use	injuries & poisonings	7.09721e-06	[ 0, 3.11E+112 ]	0.931637	2	8785
963	Poisoning by primarily systemic agents	injuries & poisonings	0.516815	[ 0.27, 0.97 ]	0.0413938	64	8785
963.1	Antineoplastic and immunosuppressive drugs causing adverse effects	injuries & poisonings	0.528279	[ 0.27, 1.02 ]	0.0582694	58	8785
964	Poisoning by agents primarily affecting blood constituents	injuries & poisonings	0.786018	[ 0.31, 2.01 ]	0.615716	25	8785
964.1	Anticoagulants causing adverse effects	injuries & poisonings	0.528627	[ 0.17, 1.6 ]	0.259188	22	8785
965	Poisoning by analgesics, antipyretics, and antirheumatics	injuries & poisonings	0.500664	[ 0.24, 1.06 ]	0.0708067	52	8785
965.1	Opiates and related narcotics causing adverse effects in therapeutic use	injuries & poisonings	0.947552	[ 0.42, 2.16 ]	0.898024	32	8785
965.3	Salicylates causing adverse effects in therapeutic use	injuries & poisonings	4.53443e-06	[ 0, 4.77E+119 ]	0.933238	4	8785
966	Poisoning by anticonvulsants and anti-Parkinsonism drugs	injuries & poisonings	0.2989	[ 0.06, 1.44 ]	0.131417	11	8785
967	Adverse effects of sedatives or other central nervous system depressants and anesthetics	injuries & poisonings	0.900381	[ 0.36, 2.26 ]	0.823203	28	8785
969	Poisoning by psychotropic agents	injuries & poisonings	0.990772	[ 0.43, 2.27 ]	0.982526	31	8785
972	Poisoning by agents primarily affecting the cardiovascular system	injuries & poisonings	1.21526	[ 0.42, 3.48 ]	0.716123	18	8785
972.1	Cardiac rhythm regulators causing adverse effects in therapeutic use	injuries & poisonings	0.97952	[ 0.05, 20.57 ]	0.989371	2	8785
972.6	Antihypertensive agents causing adverse effects	injuries & poisonings	1.72457	[ 0.28, 10.68 ]	0.55793	5	8785
974	Poisoning by water, mineral, and uric acid metabolism drugs	injuries & poisonings	0.802897	[ 0.24, 2.74 ]	0.725648	12	8785
975	Poisoning by agents primarily acting on the smooth and skeletal muscles and respiratory system	injuries & poisonings	0.000134564	[ 0, 6.64E+97 ]	0.940525	1	8785
977	Personal history of allergy to medicinal agents	injuries & poisonings	1.1064	[ 0.41, 3.02 ]	0.84351	20	8785
979	Adverse drug events and drug allergies	injuries & poisonings	0.968331	[ 0.66, 1.41 ]	0.866797	136	8785
980	Encounter for long-term (current) use of antibiotics	infectious diseases	0.780605	[ 0.54, 1.13 ]	0.186613	150	9787
981	Toxic effect of (non-ethyl) alcohol and petroleum and other solvents	injuries & poisonings	4.32592e-05	[ 0, 1.70E+92 ]	0.92944	3	9962
983	Toxic effect of corrosive aromatics, acids, and caustic alkalis	injuries & poisonings	4.38161	[ 0.72, 26.77 ]	0.109596	5	9962
986	Toxic effect of carbon monoxide	injuries & poisonings	4.23494	[ 0.26, 68.97 ]	0.31064	2	9962
987	Toxic effect of other gases, fumes, or vapors	injuries & poisonings	1.19684	[ 0.1, 13.76 ]	0.885336	3	9962
989	Toxic effect of other substances, chiefly nonmedicinal as to source	injuries & poisonings	0.365913	[ 0.04, 3.31 ]	0.371074	6	9962
990	Effects radiation NOS	injuries & poisonings	0.358241	[ 0.14, 0.9 ]	0.0294023	28	9505
994	Sepsis and SIRS	injuries & poisonings	0.468187	[ 0.36, 0.61 ]	1.66902e-08	367	9571		0.250427	[ 0.02, 2.56 ]	0.243216	8	839		0.464497	[ 0.36, 0.6 ]	9.538e-09	375	10410
994.1	Systemic inflammatory response syndrome (SIRS)	injuries & poisonings	0.620421	[ 0.37, 1.04 ]	0.0692213	86	9571
994.2	Sepsis	injuries & poisonings	0.451572	[ 0.34, 0.6 ]	7.90191e-08	306	9571		4.30299e-07	[ 0, INF ]	0.977064	6	839		0.451581	[ 0.34, 0.6 ]	7.902e-08	312	10410
994.21	Septic shock	injuries & poisonings	0.394665	[ 0.23, 0.66 ]	0.000460052	97	9571
