# Supplementary material for: A phenome-wide association study of uterine fibroids reveals a marked burden of comorbidities
Source: Commun Med (Lond). 2025 May 15;5:174. doi: 10.1038/s43856-025-00884-w (PMC12081880; doi:10.1038/s43856-025-00884-w)
Supplement: Supplementary file 4 — Supplementary Data 2 [file 43856_2025_884_MOESM4_ESM.xlsx]

## Sheet: S2. WhiteFemales SD-GHS Replic
			Discovery (Vanderbilt Sythetic Derivative)						Validation (Geisinger Health Systems)						Meta-Analysis
Phecode	Description	Diagnosis Group	OR	95% CI	P-value	N cases	N control		OR	95% CI	P-value	N cases	N control		OR	95% CI	P-value	N cases	N control
8	Intestinal infection	infectious diseases	0.558224	[ 0.41, 0.75 ]	0.000123226	486	40096
8.5	Bacterial enteritis	infectious diseases	0.570508	[ 0.4, 0.82 ]	0.00206567	315	40096
8.52	Intestinal infection due to C. difficile	infectious diseases	0.576412	[ 0.4, 0.83 ]	0.00289422	302	40096
8.6	Viral Enteritis	infectious diseases	0.533153	[ 0.24, 1.16 ]	0.114077	85	40096
8.7	Intestinal infection due to protozoa	infectious diseases	5.13212e-05	[ 0, 1.86E+78 ]	0.918883	4	40096
10	Tuberculosis	infectious diseases	0.533988	[ 0.19, 1.54 ]	0.24458	34	37306
31	Diseases due to other mycobacteria	infectious diseases	0.828543	[ 0.18, 3.82 ]	0.809327	14	37306
38	Septicemia	infectious diseases	0.452441	[ 0.38, 0.54 ]	1.65968e-18	1468	37306		0.410189	[ 0.32, 0.52 ]	7.55e-14	709	21998		0.436529	[ 0.38, 0.5 ]	1.135e-30	2177	59304
38.1	Gram negative septicemia	infectious diseases	0.415648	[ 0.26, 0.66 ]	0.000161305	221	37306
38.2	Gram positive septicemia	infectious diseases	0.397632	[ 0.21, 0.74 ]	0.003741	135	37306
38.3	Bacteremia	infectious diseases	0.546315	[ 0.43, 0.69 ]	5.68679e-07	714	37306		0.586186	[ 0.37, 0.92 ]	0.0204413	147	21998		0.55466	[ 0.45, 0.68 ]	3.671e-08	861	59304
41	Bacterial infection NOS	infectious diseases	0.564179	[ 0.49, 0.65 ]	7.60931e-16	2123	37306		1.0337	[ 0.87, 1.22 ]	0.698586	829	21998
41.1	Staphylococcus infections	infectious diseases	0.602528	[ 0.48, 0.76 ]	1.79377e-05	734	37306		1.08311	[ 0.71, 1.66 ]	0.712769	114	21998
41.11	Methicillin sensitive Staphylococcus aureus	infectious diseases	0.655278	[ 0.47, 0.91 ]	0.0118101	342	37306
41.12	Methicillin resistant Staphylococcus aureus	infectious diseases	0.772164	[ 0.54, 1.11 ]	0.166587	239	37306
41.2	Streptococcus infection	infectious diseases	0.603677	[ 0.45, 0.81 ]	0.000880985	418	37306
41.21	Rheumatic fever / chorea	infectious diseases	9.09931e-05	[ 0, 3.30E+79 ]	0.924484	4	37306
41.4	E. coli	infectious diseases	0.543516	[ 0.42, 0.71 ]	8.70222e-06	519	37306		0.798129	[ 0.37, 1.72 ]	0.563786	54	21998		0.566884	[ 0.44, 0.73 ]	1.147e-05	573	59304
41.8	H. pylori	infectious diseases	0.605774	[ 0.25, 1.46 ]	0.263857	42	37306
41.9	Infection with drug-resistant microorganisms	infectious diseases	0.383114	[ 0.25, 0.58 ]	8.33478e-06	301	37306		1.36317	[ 0.82, 2.28 ]	0.235838	75	21998
53	Herpes zoster	infectious diseases	1.07104	[ 0.79, 1.46 ]	0.663237	269	34691
53.1	Herpes zoster with nervous system complications	infectious diseases	0.527762	[ 0.22, 1.25 ]	0.147587	46	34691
54	Herpes simplex	infectious diseases	1.28967	[ 0.98, 1.7 ]	0.0710795	384	34691
70	Viral hepatitis	infectious diseases	0.514159	[ 0.38, 0.69 ]	9.99097e-06	595	34691		0.462629	[ 0.35, 0.61 ]	4.07e-08	295	17878		0.485925	[ 0.4, 0.59 ]	2.124e-12	890	52569
70.1	Viral hepatitis A	infectious diseases	7.57526e-05	[ 0, 8.69E+78 ]	0.922539	4	34691
70.2	Viral hepatitis B	infectious diseases	0.688904	[ 0.34, 1.39 ]	0.297631	78	34691
70.3	Viral hepatitis C	infectious diseases	0.495063	[ 0.36, 0.68 ]	1.83622e-05	517	34691		0.431737	[ 0.32, 0.58 ]	1.87e-08	262	17878		0.45937	[ 0.37, 0.57 ]	1.89e-12	779	52569
70.4	Chronic hepatitis	infectious diseases	0.736247	[ 0.46, 1.18 ]	0.206233	154	34691
70.9	Hepatitis NOS	infectious diseases	0.983446	[ 0.63, 1.53 ]	0.940898	152	34691
71	Human immunodeficiency virus [HIV] disease	infectious diseases	0.823049	[ 0.45, 1.51 ]	0.527599	106	34691
71.1	HIV infection, symptomatic	infectious diseases	0.830053	[ 0.45, 1.52 ]	0.545975	105	34691
78	Viral warts & HPV	infectious diseases	1.60646	[ 1.33, 1.93 ]	5.24569e-07	769	34691		1.69551	[ 1.45, 1.98 ]	1.55e-11	858	17878		1.65864	[ 1.47, 1.87 ]	4.72e-17	1627	52569
79	Viral infection	infectious diseases	0.972259	[ 0.75, 1.26 ]	0.82907	547	34691
79.1	Varicella infection	infectious diseases	0.599357	[ 0.07, 4.83 ]	0.63055	10	34691
79.2	Infectious mononucleosis	infectious diseases	1.04227	[ 0.44, 2.46 ]	0.924801	52	34691
79.9	Viremia, NOS	infectious diseases	6.13897e-05	[ 0, 5.03E+53 ]	0.886649	8	34691
80	Postoperative infection	infectious diseases	0.930838	[ 0.76, 1.15 ]	0.5022	659	39481
81	Infection/inflammation of internal prosthetic device; implant; and graft	infectious diseases	0.682375	[ 0.53, 0.87 ]	0.00229428	596	39481
81.1	Graft-versus-host disease	infectious diseases	0.799055	[ 0.39, 1.62 ]	0.534078	68	39481
81.11	Acute graft-versus-host disease	infectious diseases	0.849563	[ 0.29, 2.48 ]	0.765133	28	39481
81.12	Chronic graft-versus-host disease	infectious diseases	0.872103	[ 0.41, 1.85 ]	0.721797	57	39481
90	Sexually transmitted infections (not HIV or hepatitis)	infectious diseases	0.951358	[ 0.33, 2.72 ]	0.925898	34	41295
90.2	Gonococcal infections	infectious diseases	0.000230466	[ 0, 9.86E+54 ]	0.90322	3	41295
90.3	Venereal diseases due to Chlamydia trachomatis	infectious diseases	8.92031e-05	[ 0, 5.75E+48 ]	0.880528	10	41295
110	Dermatophytosis / Dermatomycosis	infectious diseases	1.60305	[ 1.36, 1.89 ]	1.35107e-08	822	36176		1.73091	[ 1.55, 1.93 ]	3.3e-22	2006	17036		1.68928	[ 1.54, 1.85 ]	3.788e-29	2828	53212
110.1	Dermatophytosis	infectious diseases	1.55896	[ 1.31, 1.85 ]	3.58832e-07	741	36176		1.75515	[ 1.57, 1.97 ]	4.86e-22	1895	17036		1.69215	[ 1.54, 1.86 ]	1.946e-27	2636	53212
110.11	Dermatophytosis of nail	infectious diseases	1.40801	[ 1.15, 1.72 ]	0.000758077	554	36176
110.12	Althete's foot	infectious diseases	2.12782	[ 1.24, 3.65 ]	0.00612263	64	36176
110.13	Dermatophytosis of the body	infectious diseases	1.31125	[ 0.72, 2.38 ]	0.374354	70	36176
110.2	Dermatomycoses	infectious diseases	2.02148	[ 1.06, 3.84 ]	0.0314573	52	36176
112	Candidiasis	infectious diseases	1.16145	[ 0.99, 1.37 ]	0.0697711	1100	36176
112.3	Candidiasis of skin and nails	infectious diseases	0.821152	[ 0.49, 1.37 ]	0.447626	102	36176
117	Mycoses	infectious diseases	0.691636	[ 0.47, 1.03 ]	0.0663804	241	36176
117.1	Histoplasmosis	infectious diseases	1.11913	[ 0.64, 1.97 ]	0.696273	85	36176
117.2	Coccidioidomycosis	infectious diseases	0.000665414	[ 0, 3.20E+58 ]	0.91959	1	36176
117.3	Blastomycotic infection	infectious diseases	0.556843	[ 0.07, 4.4 ]	0.57878	11	36176
117.4	Aspergillosis	infectious diseases	0.623915	[ 0.19, 2.1 ]	0.445325	26	36176
130	Spirochetal infection	infectious diseases	5.01266	[ 1.33, 18.89 ]	0.0172625	9	40463
130.1	Lyme disease	infectious diseases	4.1896	[ 0.69, 25.36 ]	0.118881	5	40463
131	Protozoan infection	infectious diseases	1.03597	[ 0.44, 2.45 ]	0.93583	48	40463
132	Infestation (lice, mites)	infectious diseases	0.852638	[ 0.29, 2.47 ]	0.768639	31	40463
132.1	Pediculosis and phthirus infestation	infectious diseases	2.00425e-05	[ 0, 1.11E+68 ]	0.899272	14	40463
133	Arthropod-borne diseases	infectious diseases	1.27347	[ 0.14, 11.65 ]	0.830522	5	40463
134	Helminthiases	infectious diseases	0.458952	[ 0.06, 3.56 ]	0.456326	13	40463
134.1	Intestinal helminthiases	infectious diseases	0.905215	[ 0.11, 7.54 ]	0.926656	8	40463
136	Other infectious and parasitic diseases	infectious diseases	0.520013	[ 0.26, 1.04 ]	0.0636154	97	40463
145	Cancer of mouth	neoplasms	0.887444	[ 0.49, 1.62 ]	0.697141	78	41030
145.1	Cancer of lip	neoplasms	9.17757e-05	[ 0, 7.33E+67 ]	0.912368	2	41030
145.2	Cancer of tongue	neoplasms	0.610437	[ 0.21, 1.75 ]	0.358304	33	41030
145.3	Cancer of major salivary glands	neoplasms	0.941847	[ 0.32, 2.79 ]	0.913937	23	41030
145.4	Cancer of the gums	neoplasms	4.15648e-05	[ 0, 3.31E+63 ]	0.899361	6	41030
145.5	Cancer of the mouth floor	neoplasms	3.77509e-05	[ 0, 8.39E+57 ]	0.889412	7	41030
149	Cancer of larynx, pharynx, nasal cavities	neoplasms	0.453562	[ 0.24, 0.85 ]	0.0131282	117	41030
149.1	Cancer of oropharynx	neoplasms	0.411712	[ 0.13, 1.35 ]	0.142709	36	41030
149.2	Cancer of nasopharynx	neoplasms	1.04414	[ 0.3, 3.67 ]	0.946327	17	41030
149.3	Cancer of hypopharynx	neoplasms	3.88645e-05	[ 0, 3.83E+63 ]	0.898833	6	41030
149.4	Cancer of larynx	neoplasms	0.156993	[ 0.02, 1.16 ]	0.0696217	27	41030
149.5	Hx of malignant neoplasm of oral cavity and pharynx	neoplasms	0.540868	[ 0.23, 1.27 ]	0.159563	52	41030
149.9	Cancer of of nasal cavities	neoplasms	0.411694	[ 0.1, 1.76 ]	0.231642	24	41030
150	Cancer of esophagus	neoplasms	0.323517	[ 0.08, 1.38 ]	0.127852	24	38918
151	Cancer of stomach	neoplasms	0.541361	[ 0.27, 1.1 ]	0.0891555	68	38918
153	Colorectal cancer	neoplasms	0.625791	[ 0.49, 0.8 ]	0.000125258	569	37445
153.2	Colon cancer	neoplasms	0.52993	[ 0.4, 0.7 ]	8.53896e-06	460	37445		0.69166	[ 0.5, 0.95 ]	0.024672	409	21035		0.594283	[ 0.48, 0.73 ]	1.344e-06	869	58480
153.3	Malignant neoplasm of rectum, rectosigmoid junction, and anus	neoplasms	0.742309	[ 0.53, 1.03 ]	0.0756818	272	37445
155	Cancer of liver and intrahepatic bile duct	neoplasms	0.286313	[ 0.16, 0.52 ]	3.27901e-05	170	38918
155.1	Malignant neoplasm of liver, primary	neoplasms	0.238379	[ 0.11, 0.51 ]	0.000248233	122	38918
157	Pancreatic cancer	neoplasms	0.345273	[ 0.22, 0.55 ]	7.10422e-06	222	38918		0.387525	[ 0.22, 0.69 ]	0.00142804	127	23546		0.3611	[ 0.25, 0.52 ]	3.814e-08	349	62464
158	Neoplasm of unspecified nature of digestive system	neoplasms	0.692082	[ 0.45, 1.07 ]	0.101235	163	38918
159	Malignant neoplasm of other and ill-defined sites within the digestive organs and peritoneum	neoplasms	0.66015	[ 0.47, 0.92 ]	0.0146011	281	38918
159.2	Malignant neoplasm of small intestine, including duodenum	neoplasms	0.764304	[ 0.42, 1.39 ]	0.38065	79	38918
159.3	Malignant neoplasm of gallbladder and extrahepatic bile ducts	neoplasms	0.341474	[ 0.16, 0.75 ]	0.00702972	77	38918
159.4	Malignant neoplasm of retroperitoneum and peritoneum	neoplasms	1.66018	[ 0.83, 3.32 ]	0.151127	39	38918
164	Cancer of intrathoracic organs	neoplasms	0.165371	[ 0.02, 1.22 ]	0.0777833	28	40784
165	Cancer within the respiratory system	neoplasms	0.446723	[ 0.33, 0.6 ]	1.15194e-07	463	40784		0.275507	[ 0.19, 0.41 ]	1.26e-10	337	24901		0.374449	[ 0.3, 0.47 ]	5.035e-16	800	65685
165.1	Cancer of bronchus; lung	neoplasms	0.446016	[ 0.33, 0.6 ]	1.45527e-07	453	40784		0.266157	[ 0.18, 0.4 ]	7.8e-11	336	24901		0.369834	[ 0.29, 0.47 ]	4.858e-16	789	65685
170	Cancer of bone and connective tissue	neoplasms	0.81941	[ 0.59, 1.13 ]	0.228852	304	40986
170.1	Bone cancer	neoplasms	0.570509	[ 0.33, 0.98 ]	0.0414312	145	40986
170.2	Cancer of connective tissue	neoplasms	0.810662	[ 0.55, 1.2 ]	0.293121	214	40986
172	Skin cancer	neoplasms	1.30819	[ 1.15, 1.49 ]	6.99547e-05	1444	36395
172.1	Melanomas of skin, dx or hx	neoplasms	0.906551	[ 0.69, 1.19 ]	0.473824	422	36395
172.11	Melanomas of skin	neoplasms	0.747219	[ 0.53, 1.04 ]	0.0877377	306	36395
172.2	Other non-epithelial cancer of skin	neoplasms	1.4273	[ 1.23, 1.65 ]	1.6127e-06	1113	36395		1.81106	[ 1.53, 2.14 ]	2.81e-12	953	20712		1.58202	[ 1.42, 1.77 ]	2.253e-16	2066	57107
172.21	Basal cell carcinoma	neoplasms	1.5848	[ 1.16, 2.16 ]	0.00373203	219	36395
172.22	Squamous cell carcinoma	neoplasms	1.62344	[ 1.04, 2.52 ]	0.0314665	99	36395
172.3	Carcinoma in situ of skin	neoplasms	1.07473	[ 0.55, 2.1 ]	0.832827	54	36395
173	Neoplasm of uncertain behavior of skin	neoplasms	2.2402	[ 2.01, 2.5 ]	1.16342e-48	1862	36395		1.86347	[ 1.66, 2.1 ]	6.12e-25	1654	20712		2.06061	[ 1.9, 2.23 ]	9.736e-71	3516	57107
174	Breast cancer	neoplasms	1.5653	[ 1.39, 1.77 ]	4.37214e-13	1671	34386		1.80743	[ 1.17, 2.79 ]	0.00777972	126	20477		1.58154	[ 1.41, 1.78 ]	1.451e-14	1797	54863
174.1	Breast cancer [female]	neoplasms	1.52095	[ 1.34, 1.72 ]	3.55261e-11	1605	34386		1.31839	[ 1.14, 1.52 ]	0.000158133	1316	20477		1.43061	[ 1.3, 1.57 ]	7.483e-14	2921	54863
174.11	Malignant neoplasm of female breast	neoplasms	1.49547	[ 1.32, 1.7 ]	3.35428e-10	1577	34386		1.33242	[ 1.15, 1.54 ]	0.000115816	1275	20477		1.42376	[ 1.29, 1.57 ]	3.448e-13	2852	54863
174.3	Neoplasm of uncertain behavior of breast	neoplasms	3.5114	[ 2.37, 5.2 ]	3.80818e-10	107	34386		1.80743	[ 1.17, 2.79 ]	0.00777972	126	20477		2.60674	[ 1.95, 3.49 ]	1.256e-10	233	54863
175	Acquired absence of breast	neoplasms	2.14359	[ 1.73, 2.66 ]	4.14466e-12	444	32758		1.08253	[ 0.56, 2.11 ]	0.815682	62	15389		2.00933	[ 1.64, 2.47 ]	2.599e-11	506	48147
180	Cervical cancer and dysplasia	neoplasms	7.95515	[ 6.81, 9.3 ]	2.0506e-149	1447	29747		8.80958	[ 6.97, 11.14 ]	7.22e-74	491	15202		8.20792	[ 7.21, 9.35 ]	3.57e-221	1938	44949
180.1	Cervical cancer	neoplasms	6.99705	[ 4.5, 10.89 ]	6.51949e-18	139	29747		9.78038	[ 4.73, 20.24 ]	8.03e-10	57	15202		7.65914	[ 5.25, 11.18 ]	4.563e-26	196	44949
180.3	Cervical intraepithelial neoplasia [CIN] [Cervical dysplasia]	neoplasms	8.32944	[ 7.07, 9.81 ]	8.06562e-143	1313	29747		9.08651	[ 7.11, 11.62 ]	2.56e-69	441	15202		8.55401	[ 7.47, 9.8 ]	4.44e-210	1754	44949
182	Malignant neoplasm of uterus	neoplasms	121.997	[ 84.59, 175.94 ]	7.77337e-146	204	32348		1476.14	[ 825.42, 2639.86 ]	1.13e-133	175	15902		247.695	[ 181.69, 337.67 ]	1.94e-266	379	48250
184	Cancer of other female genital organs	neoplasms	4.03091	[ 3.22, 5.05 ]	5.91848e-34	330	35544		3.60268	[ 2.64, 4.91 ]	4.65e-16	220	22148		3.87754	[ 3.23, 4.65 ]	2.798e-48	550	57692
184.1	Malignant neoplasm of ovary and other uterine adnexa	neoplasms	5.17196	[ 3.89, 6.87 ]	8.24735e-30	201	35544		5.59408	[ 3.46, 9.04 ]	2.15e-12	89	22148		5.27828	[ 4.13, 6.74 ]	1.409e-40	290	57692
184.11	Malignant neoplasm of ovary	neoplasms	7.42875	[ 5.32, 10.38 ]	5.86672e-32	148	35544		6.44572	[ 3.83, 10.83 ]	2.03e-12	77	22148		7.12636	[ 5.38, 9.44 ]	1.018e-42	225	57692
184.2	Cancer of other female genital organs, excluding uterus and ovary	neoplasms	1.79922	[ 1.19, 2.73 ]	0.00568476	124	35544
189	Cancer of urinary organs (incl. kidney and bladder)	neoplasms	0.618917	[ 0.46, 0.83 ]	0.00109192	394	40901
189.1	Cancer of kidney and renal pelvis	neoplasms	0.460147	[ 0.32, 0.67 ]	5.62265e-05	284	40901
189.11	Malignant neoplasm of kidney, except pelvis	neoplasms	0.435431	[ 0.29, 0.66 ]	7.11127e-05	254	40901
189.12	Malignant neoplasm of renal pelvis	neoplasms	0.520694	[ 0.2, 1.34 ]	0.177561	38	40901
189.2	Cancer of bladder	neoplasms	0.895902	[ 0.56, 1.44 ]	0.649353	109	40901
189.21	Malignant neoplasm of bladder	neoplasms	0.811725	[ 0.5, 1.33 ]	0.406069	107	40901
189.4	Malignant neoplasm of other urinary organs	neoplasms	0.458471	[ 0.19, 1.08 ]	0.0751688	50	40901
190	Cancer of eye	neoplasms	0.586877	[ 0.23, 1.51 ]	0.268294	42	40581
191	Manlignant and unknown neoplasms of brain and nervous system	neoplasms	0.639638	[ 0.44, 0.92 ]	0.0159047	285	40581
191.1	Cancer of brain and nervous system	neoplasms	0.658824	[ 0.43, 1.01 ]	0.0535321	206	40581
191.11	Cancer of brain	neoplasms	0.659587	[ 0.42, 1.04 ]	0.0704191	184	40581
193	Thyroid cancer	neoplasms	1.59553	[ 1.23, 2.07 ]	0.000400795	338	40361
194	Cancer of other endocrine glands	neoplasms	0.867345	[ 0.36, 2.08 ]	0.749852	41	40361
195	Cancer, suspected or other	neoplasms	0.802609	[ 0.66, 0.97 ]	0.0233569	854	36077
195.1	Malignant neoplasm, other	neoplasms	0.781224	[ 0.61, 1 ]	0.0478958	511	36077
195.3	Malignant neoplasm of head, face, and neck	neoplasms	0.718304	[ 0.43, 1.2 ]	0.209391	125	41302
196	Radiotherapy	neoplasms	1.52803	[ 1.12, 2.08 ]	0.00688368	217	36077
197	Chemotherapy	neoplasms	0.833511	[ 0.72, 0.96 ]	0.0114964	1554	36077
198	Secondary malignant neoplasm	neoplasms	0.642253	[ 0.56, 0.74 ]	4.31052e-10	1863	36077		0.522939	[ 0.42, 0.65 ]	7.31e-09	650	22017		0.605622	[ 0.54, 0.68 ]	5.882e-17	2513	58094
198.1	Secondary malignancy of lymph nodes	neoplasms	0.632719	[ 0.52, 0.77 ]	6.96993e-06	889	36077		0.791837	[ 0.51, 1.23 ]	0.302956	117	22017		0.657047	[ 0.55, 0.79 ]	6.13e-06	1006	58094
198.2	Secondary malignancy of respiratory organs	neoplasms	0.52598	[ 0.41, 0.68 ]	5.21997e-07	620	36077		0.42802	[ 0.25, 0.72 ]	0.00143574	134	22017		0.506009	[ 0.4, 0.63 ]	3.555e-09	754	58094
198.3	Secondary malignant neoplasm of digestive systems	neoplasms	1.03185	[ 0.77, 1.38 ]	0.833754	286	36077
198.4	Secondary malignant neoplasm of liver	neoplasms	0.465742	[ 0.36, 0.61 ]	1.94641e-08	589	36077		0.275028	[ 0.16, 0.47 ]	1.79e-06	178	22017		0.4187	[ 0.33, 0.53 ]	7.82e-13	767	58094
198.5	Secondary malignancy of brain/spine	neoplasms	0.373663	[ 0.26, 0.55 ]	3.31644e-07	357	36077		0.362354	[ 0.21, 0.64 ]	0.000469457	93	22017		0.370167	[ 0.27, 0.51 ]	6.124e-10	450	58094
198.6	Secondary malignancy of bone	neoplasms	0.45691	[ 0.34, 0.61 ]	8.71498e-08	519	36077		0.268083	[ 0.16, 0.44 ]	1.14e-07	200	22017		0.3982	[ 0.31, 0.51 ]	2.811e-13	719	58094
198.7	Secondary malignant neoplasm of skin	neoplasms	0.320305	[ 0.18, 0.58 ]	0.000172639	153	36077
199	Neoplasm of uncertain behavior	neoplasms	1.31212	[ 1.14, 1.51 ]	0.000199171	1225	36077
199.4	Neurofibromatosis	neoplasms	0.829142	[ 0.25, 2.8 ]	0.762786	27	36077
200	Myeloproliferative disease	neoplasms	0.815578	[ 0.56, 1.18 ]	0.28408	212	39997
200.1	Polycythemia vera	neoplasms	1.32706	[ 0.7, 2.51 ]	0.384744	53	36864
201	Hodgkin's disease	neoplasms	0.44747	[ 0.27, 0.74 ]	0.00157669	220	39997
202	Cancer of other lymphoid, histiocytic tissue	neoplasms	0.468485	[ 0.36, 0.61 ]	2.50282e-08	623	39997		0.723261	[ 0.52, 1.01 ]	0.0558145	285	24493		0.555437	[ 0.45, 0.68 ]	2.978e-08	908	64490
202.2	Non-Hodgkins lymphoma	neoplasms	0.437614	[ 0.33, 0.58 ]	1.23209e-08	576	39997		0.730119	[ 0.52, 1.02 ]	0.0637863	282	24493		0.543242	[ 0.44, 0.67 ]	3.145e-08	858	64490
202.21	Nodular lymphoma	neoplasms	0.3541	[ 0.2, 0.61 ]	0.000227262	162	39997
202.22	Reticulosarcoma	neoplasms	0.356176	[ 0.21, 0.62 ]	0.000240937	166	39997
202.23	Lymphosarcoma	neoplasms	0.602678	[ 0.33, 1.11 ]	0.105186	93	39997
202.24	Large cell lymphoma	neoplasms	0.380744	[ 0.21, 0.69 ]	0.00155361	130	39997
204	Leukemia	neoplasms	0.594886	[ 0.45, 0.79 ]	0.000333794	468	39997
204.1	Lymphoid leukemia	neoplasms	0.605565	[ 0.39, 0.93 ]	0.0224601	206	39997
204.11	Lymphoid leukemia, acute	neoplasms	0.797054	[ 0.48, 1.32 ]	0.377419	130	39997
204.12	Lymphoid leukemia, chronic	neoplasms	0.606985	[ 0.36, 1.02 ]	0.0570255	133	39997
204.2	Myeloid leukemia	neoplasms	0.546427	[ 0.35, 0.85 ]	0.00793357	210	39997
204.21	Myeloid leukemia, acute	neoplasms	0.488524	[ 0.3, 0.81 ]	0.00532035	182	39997
204.22	Myeloid leukemia, chronic	neoplasms	0.471247	[ 0.24, 0.94 ]	0.0325748	99	39997
204.3	Monocytic leukemia	neoplasms	0.37023	[ 0.09, 1.56 ]	0.176254	29	39997
204.4	Multiple myeloma	neoplasms	0.720809	[ 0.48, 1.09 ]	0.122587	174	39997
208	Benign neoplasm of colon	neoplasms	1.59128	[ 1.39, 1.82 ]	7.61474e-12	1221	38181		2.12081	[ 1.9, 2.37 ]	1.17e-41	1915	21439		1.88967	[ 1.74, 2.06 ]	1.52e-49	3136	59620
209	Neuroendocrine tumors	neoplasms	1.54913	[ 0.6, 3.98 ]	0.362999	23	41475
210	Benign neoplasm of lip, oral cavity, and pharynx	neoplasms	0.833285	[ 0.48, 1.46 ]	0.522929	92	41030
211	Benign neoplasm of other parts of digestive system	neoplasms	0.957946	[ 0.7, 1.32 ]	0.792845	271	39312
212	Benign neoplasm of respiratory and intrathoracic organs	neoplasms	2.22894	[ 1.32, 3.76 ]	0.00267348	68	41318
213	Benign neoplasm of bone and articular cartilage	neoplasms	8.39472	[ 5, 14.09 ]	8.09281e-16	99	29346		3.85589	[ 1.4, 10.6 ]	0.00892506	26	12943		7.14277	[ 4.5, 11.33 ]	6.287e-17	125	42289
214	Lipoma	neoplasms	2.48688	[ 1.89, 3.27 ]	7.02349e-11	245	40658		2.00064	[ 1.6, 2.51 ]	1.65e-09	376	24110		2.18453	[ 1.84, 2.6 ]	1.388e-18	621	64768
214.1	Lipoma of skin and subcutaneous tissue	neoplasms	3.12558	[ 2.25, 4.34 ]	1.07623e-11	158	40658		2.10439	[ 1.42, 3.13 ]	0.000231503	121	24110		2.65993	[ 2.07, 3.43 ]	3.429e-14	279	64768
215	Other benign neoplasm of connective and other soft tissue	neoplasms	2.05532	[ 1.24, 3.4 ]	0.00506104	82	40658											82	40658
216	Benign neoplasm of skin	neoplasms	2.41964	[ 2.19, 2.67 ]	1.85851e-69	2348	36193		2.20867	[ 2.01, 2.43 ]	1.94e-60	2502	19651		2.30781	[ 2.16, 2.47 ]	1.29e-127	4850	55844
217	Vascular hamartomas and non-neoplastic nevi	neoplasms	3.06393	[ 2.28, 4.11 ]	8.36463e-14	206	36193		2.56239	[ 1.64, 4 ]	3.52e-05	99	19651		2.90229	[ 2.27, 3.71 ]	1.755e-17	305	55844
217.1	Nevus, non-neoplastic	neoplasms	3.49757	[ 2.54, 4.82 ]	1.93905e-14	166	36193		2.53043	[ 1.49, 4.28 ]	0.000546522	71	19651		3.20432	[ 2.44, 4.21 ]	7.706e-17	237	55844
218	Benign neoplasm of uterus	neoplasms	3454.49	[ 2333.34, 5114.34 ]	0	2611	32613		5754.13	[ 3813.05, 8683.34 ]	0	4518	16680		4404.58	[ 3315.61, 5851.21 ]	7.26e-731	7129	49293
218.2	Other benign neoplasm of uterus	neoplasms	52.2197	[ 31.73, 85.94 ]	1.28938e-54	67	32613		539.054	[ 67.26, 4319.93 ]	3.15e-09	20	16680		59.258	[ 36.5, 96.2 ]	2.871e-61	87	49293
220	Benign neoplasm of ovary	neoplasms	25.2731	[ 19.65, 32.5 ]	9.57883e-140	274	31186		152.968	[ 44.75, 522.84 ]	1.04e-15	35	15579		27.1696	[ 21.24, 34.76 ]	5.1e-152	309	46765
221	Benign neoplasm of other female genital organs	neoplasms	16.3644	[ 10.39, 25.77 ]	1.56049e-33	89	31128		16.5936	[ 4.01, 68.67 ]	0.000106088	15	15534		16.3856	[ 10.63, 25.25 ]	8.121e-37	104	46662
223	Benign neoplasm of kidney and other urinary organs	neoplasms	12.5101	[ 5.22, 29.98 ]	1.45976e-08	26	29346		15.7101	[ 6.38, 38.7 ]	2.12e-09	33	12943		13.9698	[ 7.46, 26.16 ]	1.769e-16	59	42289
224	Benign neoplasm of eye	neoplasms	2.06154	[ 1.36, 3.13 ]	0.000676438	107	40581
224.1	Benign neoplasm of eye, uveal	neoplasms	2.05928	[ 1.25, 3.4 ]	0.0047767	73	40581
225	Benign neoplasm of brain and other parts of nervous system	neoplasms	0.873729	[ 0.59, 1.3 ]	0.50467	187	40581
225.1	Benign neoplasm of brain, cranial nerves, meninges	neoplasms	0.875051	[ 0.58, 1.32 ]	0.524403	172	40581
225.2	Benign neoplasm of spinal cord, meninges	neoplasms	1.92797e-05	[ 0, 5.28E+57 ]	0.882337	19	40581
226	Benign neoplasm of thyroid glands	neoplasms	2.47696	[ 1.58, 3.88 ]	7.81413e-05	93	40361
227	Benign neoplasm of other endocrine glands and related structures	neoplasms	1.28898	[ 0.95, 1.75 ]	0.101529	260	40361
227.1	Benign neoplasm of adrenal gland	neoplasms	0.851403	[ 0.49, 1.49 ]	0.57303	93	40361
227.2	Benign neoplasm of parathyroid gland	neoplasms	1.21546	[ 0.54, 2.71 ]	0.634075	34	40361
227.3	Benign neoplasm of pituitary gland and craniopharyngeal duct (pouch)	neoplasms	1.83035	[ 1.2, 2.79 ]	0.00493531	120	40361
228	Hemangioma and lymphangioma, any site	neoplasms	2.00997	[ 1.49, 2.7 ]	4.04956e-06	224	40596		1.53528	[ 1.11, 2.12 ]	0.00924944	180	24664		1.7766	[ 1.43, 2.21 ]	2.547e-07	404	65260
228.1	Hemangioma of skin and subcutaneous tissue	neoplasms	2.33411	[ 1.62, 3.37 ]	5.88504e-06	135	40596		1.52928	[ 0.65, 3.59 ]	0.328807	26	24664		2.18497	[ 1.56, 3.06 ]	5.424e-06	161	65260
229	Benign neoplasm of unspecified sites	neoplasms	1.34447	[ 0.36, 5.08 ]	0.662367	13	41240
229.1	Benign neoplasm of lymph nodes	neoplasms	0.612119	[ 0.07, 5.25 ]	0.654469	7	41240
230	Kaposi's sarcoma	neoplasms	1.3002	[ 0.13, 13.02 ]	0.823255	4	41504
240	Simple and unspecified goiter	endocrine/metabolic	2.10399	[ 1.66, 2.67 ]	1.0812e-09	359	33570		2.09092	[ 1.74, 2.51 ]	3.8e-15	627	16962		2.09573	[ 1.81, 2.42 ]	2.56e-23	986	50532
241	Nontoxic nodular goiter	endocrine/metabolic	1.71534	[ 1.51, 1.95 ]	2.972e-16	1361	33570		1.84873	[ 1.62, 2.11 ]	3.15e-19	1208	16962		1.7782	[ 1.62, 1.95 ]	9.877e-34	2569	50532
241.1	Nontoxic uninodular goiter	endocrine/metabolic	1.66647	[ 1.37, 2.03 ]	4.07905e-07	569	33570		2.01654	[ 1.72, 2.37 ]	1.43e-17	820	16962		1.86881	[ 1.65, 2.12 ]	9.781e-23	1389	50532
241.2	Nontoxic multinodular goiter	endocrine/metabolic	2.01244	[ 1.73, 2.35 ]	3.40427e-19	878	33570		1.8669	[ 1.54, 2.27 ]	3.77e-10	554	16962		1.9558	[ 1.73, 2.21 ]	1.015e-27	1432	50532
242	Thyrotoxicosis with or without goiter	endocrine/metabolic	1.01206	[ 0.8, 1.27 ]	0.918646	598	33570
242.1	Graves' disease	endocrine/metabolic	0.978894	[ 0.71, 1.36 ]	0.898503	309	33570
242.2	Toxic multinodular goiter	endocrine/metabolic	1.81133	[ 1.11, 2.97 ]	0.0182034	83	33570
242.3	Exophthalmos	endocrine/metabolic	1.43758	[ 0.64, 3.23 ]	0.379726	35	33570
242.31	Thyrotoxic exophthalmos	endocrine/metabolic	1.1847	[ 0.25, 5.62 ]	0.831035	11	33570
244	Hypothyroidism	endocrine/metabolic	1.18216	[ 1.09, 1.29 ]	0.000106426	4339	33570
244.1	Secondary hypothyroidism	endocrine/metabolic	1.63662	[ 1.39, 1.93 ]	3.66441e-09	854	33570		1.91051	[ 1.53, 2.38 ]	1.03e-08	428	16962		1.72858	[ 1.52, 1.97 ]	3.745e-16	1282	50532
244.2	Acquired hypothyroidism	endocrine/metabolic	1.73709	[ 1.26, 2.4 ]	0.00085533	206	33570
244.3	Iodine hypothyroidism	endocrine/metabolic	48256.1	[ 0, 2.32E+66 ]	0.881692	1	33570
244.4	Hypothyroidism NOS	endocrine/metabolic	1.16085	[ 1.06, 1.27 ]	0.000956256	3929	33570
244.5	Congenital hypothyroidism	endocrine/metabolic	1.35603	[ 0.45, 4.06 ]	0.586074	23	33570
245	Thyroiditis	endocrine/metabolic	1.6004	[ 1.3, 1.98 ]	1.30189e-05	540	33570		1.48572	[ 1.17, 1.88 ]	0.00108092	330	16962		1.54868	[ 1.32, 1.81 ]	5.646e-08	870	50532
245.1	Thyroiditis, acute and subacute	endocrine/metabolic	2.25888	[ 1.16, 4.41 ]	0.017124	46	33570
245.2	Chronic thyroiditis	endocrine/metabolic	1.473	[ 1.13, 1.93 ]	0.00459023	351	33570
245.21	Chronic lymphocytic thyroiditis	endocrine/metabolic	1.3977	[ 1.06, 1.85 ]	0.0182954	336	33570
246	Other disorders of thyroid	endocrine/metabolic	1.60824	[ 1.22, 2.12 ]	0.000719317	297	33570
246.2	Thyroid cyst	endocrine/metabolic	1.05017	[ 0.29, 3.75 ]	0.939848	17	33570
246.7	Abnormal results of function study of thyroid	endocrine/metabolic	6.76155	[ 0.41, 112.75 ]	0.183098	2	33570
249	Secondary diabetes mellitus	endocrine/metabolic	0.649499	[ 0.34, 1.23 ]	0.185281	94	36777
250	Diabetes mellitus	endocrine/metabolic	0.733176	[ 0.66, 0.81 ]	1.89294e-09	3515	36777		0.937264	[ 0.86, 1.02 ]	0.149054	4382	18368		0.843243	[ 0.79, 0.9 ]	4.925e-07	7897	55145
250.1	Type 1 diabetes	endocrine/metabolic	0.684172	[ 0.57, 0.83 ]	0.000100753	1023	36777
250.11	Type 1 diabetes with ketoacidosis	endocrine/metabolic	0.771304	[ 0.41, 1.44 ]	0.414526	123	36777
250.12	Type 1 diabetes with renal manifestations	endocrine/metabolic	0.503619	[ 0.28, 0.9 ]	0.0199648	142	36777
250.13	Type 1 diabetes with ophthalmic manifestations	endocrine/metabolic	0.752035	[ 0.44, 1.28 ]	0.29198	129	36777
250.14	Type 1 diabetes with neurological manifestations	endocrine/metabolic	0.691815	[ 0.46, 1.04 ]	0.0768471	200	36777
250.15	Diabetes type 1 with peripheral circulatory disorders	endocrine/metabolic	0.446752	[ 0.1, 1.92 ]	0.278955	23	36777
250.2	Type 2 diabetes	endocrine/metabolic	0.750243	[ 0.68, 0.83 ]	6.12273e-08	3231	36777		0.946324	[ 0.87, 1.03 ]	0.223909	4282	18368		0.857958	[ 0.8, 0.92 ]	8.865e-06	7513	55145
250.21	Type 2 diabetes with ketoacidosis	endocrine/metabolic	0.275096	[ 0.09, 0.89 ]	0.0308562	59	36777
250.22	Type 2 diabetes with renal manifestations	endocrine/metabolic	0.773355	[ 0.6, 1 ]	0.046701	418	36777
250.23	Type 2 diabetes with ophthalmic manifestations	endocrine/metabolic	0.752397	[ 0.54, 1.05 ]	0.0927828	246	36777
250.24	Type 2 diabetes with neurological manifestations	endocrine/metabolic	0.955463	[ 0.78, 1.18 ]	0.668334	548	36777
250.25	Diabetes type 2 with peripheral circulatory disorders	endocrine/metabolic	1.03292	[ 0.67, 1.6 ]	0.88477	111	36777
250.3	Insulin pump user	endocrine/metabolic	0.670142	[ 0.54, 0.83 ]	0.000274878	766	36777
250.5	Glycosuria or Acetonuria	endocrine/metabolic	2.87601e-05	[ 0, 5.35E+70 ]	0.905868	13	36777
250.6	Polyneuropathy in diabetes	endocrine/metabolic	0.872913	[ 0.68, 1.12 ]	0.282193	418	36777
250.7	Diabetic retinopathy	endocrine/metabolic	0.772666	[ 0.57, 1.06 ]	0.105455	310	38628
251	Other disorders of pancreatic internal secretion	endocrine/metabolic	0.759857	[ 0.46, 1.24 ]	0.273854	135	36360
251.1	Hypoglycemia	endocrine/metabolic	0.867466	[ 0.59, 1.28 ]	0.476818	234	33052
251.8	Abnormality of secretion of glucagon or gastrin	endocrine/metabolic	0.000128846	[ 0, 4.52E+54 ]	0.896385	3	36360
252	Disorders of parathyroid gland	endocrine/metabolic	1.44918	[ 1.13, 1.85 ]	0.00315037	354	36360
252.1	Hyperparathyroidism	endocrine/metabolic	1.52818	[ 1.18, 1.99 ]	0.00155677	297	36360
252.2	Hypoparathyroidism	endocrine/metabolic	1.1231	[ 0.61, 2.08 ]	0.711295	68	36360
253	Disorders of the pituitary gland and its hypothalamic control	endocrine/metabolic	1.33567	[ 1.01, 1.77 ]	0.0446176	342	36360
253.1	Pituitary hyperfunction	endocrine/metabolic	2.35117	[ 1.67, 3.31 ]	1.02077e-06	179	36360		0.736365	[ 0.45, 1.2 ]	0.21608	76	22452
253.11	Acromegaly and gigantism	endocrine/metabolic	1.7799	[ 0.46, 6.95 ]	0.406584	11	36360
253.2	Pituitary hypofunction	endocrine/metabolic	0.379417	[ 0.14, 1.06 ]	0.0644425	53	36360
253.3	Diabetes insipidus	endocrine/metabolic	0.59666	[ 0.18, 1.98 ]	0.398088	31	36360
253.4	Anterior pituitary disorders	endocrine/metabolic	0.82957	[ 0.42, 1.63 ]	0.588321	74	36360
253.5	Pituitary dwarfism	endocrine/metabolic	0.414924	[ 0.05, 3.14 ]	0.394227	20	36360
253.7	Other disorders of neurohypophysis	endocrine/metabolic	0.378363	[ 0.11, 1.25 ]	0.110972	34	36360
254	Diseases of thymus gland	endocrine/metabolic	3.70247	[ 0.87, 15.77 ]	0.076703	8	36360
255	Disorders of adrenal glands	endocrine/metabolic	0.837928	[ 0.65, 1.09 ]	0.18261	483	36360
255.1	Adrenal hyperfunction	endocrine/metabolic	1.20418	[ 0.78, 1.87 ]	0.407264	139	36360
255.11	Cushing's syndrome	endocrine/metabolic	0.930978	[ 0.47, 1.83 ]	0.835244	72	36360
255.12	Hyperaldosteronism	endocrine/metabolic	1.62781	[ 0.67, 3.93 ]	0.27828	26	36360
255.13	Medulloadrenal hyperfunction	endocrine/metabolic	0.910549	[ 0.27, 3.12 ]	0.881345	22	36360
255.2	Adrenal hypofunction	endocrine/metabolic	0.727693	[ 0.51, 1.04 ]	0.0832518	280	36360
255.21	Glucocorticoid deficiency	endocrine/metabolic	0.799205	[ 0.52, 1.22 ]	0.303606	187	36360
255.22	Mineralocorticoid deficiency	endocrine/metabolic	3.5385	[ 1.37, 9.11 ]	0.00880269	19	36360
255.3	Adrenogenital disorders	endocrine/metabolic	2.23882	[ 0.98, 5.1 ]	0.0550041	31	36360
256	Ovarian dysfunction	endocrine/metabolic	1.27121	[ 1.06, 1.52 ]	0.00829033	975	36360
256.1	Hyperestrogenism	endocrine/metabolic	5.28606	[ 0.33, 84.66 ]	0.239334	2	36360
256.4	Polycystic ovaries	endocrine/metabolic	1.20852	[ 0.99, 1.47 ]	0.0582605	858	36360
258	Iatrogenic endocrine disorders	endocrine/metabolic	0.586943	[ 0.07, 4.78 ]	0.61864	9	36360
258.1	Postablative ovarian failure	endocrine/metabolic	2.17681	[ 0.52, 9.13 ]	0.287524	9	36360
259	Other endocrine disorders	endocrine/metabolic	2.38787	[ 1.96, 2.91 ]	9.37185e-18	550	36360		1.55674	[ 1, 2.43 ]	0.0511458	99	22452		2.22376	[ 1.85, 2.67 ]	6.119e-18	649	58812
259.2	Carcinoid syndrome	endocrine/metabolic	1.08736	[ 0.52, 2.27 ]	0.823216	46	36360
259.3	Delay in sexual development and puberty NEC	endocrine/metabolic	4.28008e-05	[ 0, 9.48E+82 ]	0.92191	10	36360
259.4	Precocious sexual development and puberty NEC	endocrine/metabolic	0.000222077	[ 0, 2.88E+54 ]	0.901931	3	36360
259.8	Polyglandular activity in multiple endocrine adenomatosis	endocrine/metabolic	1.599	[ 0.44, 5.81 ]	0.475988	14	36360
260	Protein-calorie malnutrition	endocrine/metabolic	0.335806	[ 0.28, 0.41 ]	4.82584e-28	1591	34607		0.660888	[ 0.52, 0.84 ]	0.000599334	555	16609		0.44149	[ 0.38, 0.51 ]	1.626e-26	2146	51216
260.1	Cachexia	endocrine/metabolic	0.291511	[ 0.09, 0.95 ]	0.0399776	49	34607
260.2	severe protein-calorie malnutrition	endocrine/metabolic	0.287163	[ 0.2, 0.4 ]	4.44884e-13	603	34607		0.406509	[ 0.19, 0.87 ]	0.0204431	51	16609		0.304069	[ 0.22, 0.41 ]	4.061e-14	654	51216
260.21	Kwashiorkor	endocrine/metabolic	0.496157	[ 0.11, 2.24 ]	0.361534	17	34607
260.22	Nutritional marasmus	endocrine/metabolic	0.318824	[ 0.11, 0.88 ]	0.028106	70	34607
260.3	Adult failure to thrive	endocrine/metabolic	0.243948	[ 0.15, 0.4 ]	1.27608e-08	258	34607		0.590608	[ 0.22, 1.61 ]	0.304347	44	16609		0.28846	[ 0.19, 0.45 ]	2.564e-08	302	51216
260.6	Anorexia	endocrine/metabolic	0.456847	[ 0.31, 0.67 ]	4.57454e-05	319	34607
260.7	Polyphagia	endocrine/metabolic	0.452968	[ 0.06, 3.46 ]	0.445022	17	34607
261	Vitamin deficiency	endocrine/metabolic	1.52872	[ 1.38, 1.69 ]	4.76627e-17	2479	34607		1.21685	[ 1.13, 1.31 ]	4.81e-08	6100	16609		1.31377	[ 1.24, 1.39 ]	1.26e-20	8579	51216
261.1	Vitamin A deficiency	endocrine/metabolic	2.51324	[ 0.22, 28.16 ]	0.454775	3	34607
261.2	Vitamin B-complex deficiencies	endocrine/metabolic	1.3334	[ 1.09, 1.64 ]	0.00620409	556	34607
261.3	Vitamin C deficiencies	endocrine/metabolic	1.32025	[ 0.14, 12.52 ]	0.808698	5	34607
261.4	Vitamin D deficiency	endocrine/metabolic	1.65532	[ 1.49, 1.84 ]	4.08067e-20	1975	34607		1.24126	[ 1.15, 1.33 ]	4.14e-09	5762	16609		1.35703	[ 1.28, 1.44 ]	1.572e-23	7737	51216
261.41	Rickets or osteomalacia	endocrine/metabolic	0.87861	[ 0.19, 4 ]	0.867148	15	34607
262	Mineral deficiency NEC	endocrine/metabolic	0.806577	[ 0.31, 2.07 ]	0.655575	42	34607
263	Other nutritional deficiency	endocrine/metabolic	0.91242	[ 0.55, 1.51 ]	0.721578	110	34607
264	Lack of normal physiological development	endocrine/metabolic	0.255991	[ 0.08, 0.82 ]	0.0212607	90	34607
264.1	Short stature	endocrine/metabolic	4.04217e-05	[ 0, 3.91E+64 ]	0.900663	16	34607
264.2	Failure to thrive (childhood)	endocrine/metabolic	7.53354e-06	[ 0, 3.14E+78 ]	0.904419	27	34607
264.3	Delayed milestones	endocrine/metabolic	3.69816e-05	[ 0, 1.25E+69 ]	0.905955	14	34607
264.9	Lack of normal physiological development, unspecified	endocrine/metabolic	0.277183	[ 0.04, 2.04 ]	0.208072	32	34607
269	Proteinuria	endocrine/metabolic	0.984822	[ 0.75, 1.3 ]	0.913213	377	40032
270	Disorders of protein plasma/amino-acid transport and metabolism	endocrine/metabolic	0.75722	[ 0.54, 1.05 ]	0.0977163	293	40032
270.1	Disturbances of amino-acid transport	endocrine/metabolic	1.22382	[ 0.5, 2.99 ]	0.657922	35	40032
270.11	Disturbances of sulphur-bearing amino-acid metabolism	endocrine/metabolic	0.777568	[ 0.17, 3.48 ]	0.742007	16	40032
270.12	Phenylketonuria [PKU]	endocrine/metabolic	0.990392	[ 0.12, 8.49 ]	0.992973	7	40032
270.2	Disorders of amino-acid metabolism	endocrine/metabolic	0.452878	[ 0.11, 1.93 ]	0.28474	27	40032
270.21	Disorders of urea cycle metabolism	endocrine/metabolic	0.560861	[ 0.13, 2.45 ]	0.442664	20	40032
270.3	Disorders of plasma protein metabolism	endocrine/metabolic	0.665945	[ 0.46, 0.97 ]	0.0354618	229	40032
270.31	Polyclonal hypergammaglobulinemia	endocrine/metabolic	2.77987	[ 0.24, 31.92 ]	0.411623	3	40032
270.32	Paraproteinemia	endocrine/metabolic	0.711835	[ 0.45, 1.13 ]	0.149087	135	40032
270.33	Amyloidosis	endocrine/metabolic	1.0799	[ 0.43, 2.69 ]	0.869043	28	40032
270.34	Alpha-1-antitrypsin deficiency	endocrine/metabolic	0.797304	[ 0.18, 3.6 ]	0.768421	14	40032
270.35	Macroglobulinemia	endocrine/metabolic	0.308215	[ 0.04, 2.38 ]	0.258761	13	40032
270.38	Other specified disorders of plasma protein metabolism	endocrine/metabolic	0.416769	[ 0.15, 1.16 ]	0.09491	54	40032
271	Disorders of carbohydrate transport and metabolism	endocrine/metabolic	0.260097	[ 0.03, 1.96 ]	0.19118	20	41420
271.3	Intestinal disaccharidase deficiencies and disaccharide malabsorption	endocrine/metabolic	0.435503	[ 0.06, 3.42 ]	0.429139	12	41420
271.9	Other disorders of carbohydrate transport and metabolism	endocrine/metabolic	5.08303e-05	[ 0, 1.25E+54 ]	0.885396	8	41420
272	Disorders of lipoid metabolism	endocrine/metabolic	1.37132	[ 1.27, 1.48 ]	2.25576e-15	5488	33837		1.57632	[ 1.48, 1.68 ]	1.23e-41	12031	11074		1.48736	[ 1.41, 1.56 ]	8.693e-54	17519	44911
272.1	Hyperlipidemia	endocrine/metabolic	1.36373	[ 1.26, 1.48 ]	1.04365e-14	5407	33837		1.58417	[ 1.48, 1.69 ]	2.04e-42	11998	11074		1.48899	[ 1.42, 1.57 ]	1.11e-53	17405	44911
272.11	Hypercholesterolemia	endocrine/metabolic	1.44907	[ 1.3, 1.62 ]	2.86042e-11	2113	33837		2.01216	[ 1.85, 2.19 ]	2.04e-57	5745	11074		1.77535	[ 1.66, 1.9 ]	2.168e-62	7858	44911
272.12	Hyperglyceridemia	endocrine/metabolic	1.58288	[ 1.03, 2.44 ]	0.0381676	115	33837
272.13	Mixed hyperlipidemia	endocrine/metabolic	1.34674	[ 1.22, 1.49 ]	1.38962e-08	2557	33837		2.40674	[ 2.12, 2.73 ]	1.23e-42	1901	11074		1.69944	[ 1.57, 1.84 ]	5.897e-39	4458	44911
272.14	Hyperchylomicronemia	endocrine/metabolic	1.68396	[ 0.15, 18.91 ]	0.672805	3	33837
272.9	Unspecified disorder of lipoid metabolism	endocrine/metabolic	1.13381	[ 0.31, 4.14 ]	0.849306	15	33837
274	Gout and other crystal arthropathies	endocrine/metabolic	0.6802	[ 0.51, 0.91 ]	0.00846203	344	40929
274.1	Gout	endocrine/metabolic	0.666378	[ 0.49, 0.9 ]	0.0089862	310	40929
274.11	Gouty arthropathy	endocrine/metabolic	0.751577	[ 0.45, 1.25 ]	0.271274	97	40929
274.2	Crystal arthropathies	endocrine/metabolic	0.770317	[ 0.31, 1.89 ]	0.569668	31	40929
274.21	Chondrocalcinosis	endocrine/metabolic	0.929977	[ 0.37, 2.33 ]	0.876667	27	40929
275	Disorders of mineral metabolism	endocrine/metabolic	0.934349	[ 0.81, 1.08 ]	0.37105	1305	39013
275.1	Disorders of iron metabolism	hematopoietic	1.43988	[ 0.77, 2.69 ]	0.253557	59	39013
275.11	Hereditary hemochromatosis	hematopoietic	2.85588	[ 1.05, 7.78 ]	0.040063	18	39013
275.2	Disorders of copper metabolism	endocrine/metabolic	6.21459e-05	[ 0, 4.96E+63 ]	0.903355	6	39013
275.3	Disorders of magnesium metabolism	endocrine/metabolic	1.01203	[ 0.77, 1.33 ]	0.931382	370	39013
275.5	Disorders of calcium/phosphorus metabolism	endocrine/metabolic	0.976137	[ 0.78, 1.23 ]	0.83525	547	39013
275.51	Hypocalcemia	endocrine/metabolic	0.959561	[ 0.69, 1.33 ]	0.803106	262	39013
275.53	Disorders of phosphorus metabolism	endocrine/metabolic	1.00086	[ 0.68, 1.48 ]	0.996542	195	39013
275.6	Hypercalcemia	endocrine/metabolic	0.980214	[ 0.74, 1.3 ]	0.888392	314	39013
276	Disorders of fluid, electrolyte, and acid-base balance	endocrine/metabolic	0.544046	[ 0.5, 0.6 ]	3.38343e-38	5296	32222		0.80354	[ 0.74, 0.88 ]	6.95e-07	4406	18165		0.669784	[ 0.63, 0.71 ]	1.359e-35	9702	50387
276.1	Electrolyte imbalance	endocrine/metabolic	0.498804	[ 0.45, 0.56 ]	8.67435e-35	3496	32222		0.823519	[ 0.75, 0.9 ]	3.81e-05	3701	18165		0.670454	[ 0.62, 0.72 ]	2.372e-28	7197	50387
276.11	Hyperosmolality and/or hypernatremia	endocrine/metabolic	0.258406	[ 0.15, 0.46 ]	3.55265e-06	181	32222		0.225267	[ 0.07, 0.75 ]	0.0147347	52	18165		0.251906	[ 0.15, 0.42 ]	1.655e-07	233	50387
276.12	Hyposmolality and/or hyponatremia	endocrine/metabolic	0.354989	[ 0.29, 0.44 ]	2.0704e-21	958	32222		0.415193	[ 0.31, 0.55 ]	1.3e-09	551	18165		0.375687	[ 0.32, 0.45 ]	2.592e-29	1509	50387
276.13	Hyperpotassemia	endocrine/metabolic	0.474511	[ 0.38, 0.6 ]	2.32598e-10	686	32222		0.662923	[ 0.52, 0.85 ]	0.0011299	558	18165		0.554272	[ 0.47, 0.66 ]	7.033e-12	1244	50387
276.14	Hypopotassemia	endocrine/metabolic	0.548013	[ 0.48, 0.63 ]	6.96881e-18	2041	32222		0.936136	[ 0.83, 1.05 ]	0.270635	1993	18165		0.745948	[ 0.68, 0.82 ]	1.144e-10	4034	50387
276.4	Acid-base balance disorder	endocrine/metabolic	0.33061	[ 0.26, 0.42 ]	4.07896e-18	837	32222		0.331403	[ 0.22, 0.51 ]	4.13e-07	241	18165		0.330814	[ 0.27, 0.41 ]	9.605e-24	1078	50387
276.41	Acidosis	endocrine/metabolic	0.357903	[ 0.27, 0.47 ]	1.18146e-13	678	32222		0.332322	[ 0.21, 0.53 ]	3.02e-06	202	18165		0.351165	[ 0.28, 0.44 ]	1.921e-18	880	50387
276.42	Alkalosis	endocrine/metabolic	0.24461	[ 0.13, 0.47 ]	2.386e-05	136	32222		0.516075	[ 0.1, 2.6 ]	0.422375	14	18165		0.271634	[ 0.15, 0.5 ]	2.464e-05	150	50387
276.5	Hypovolemia	endocrine/metabolic	0.553498	[ 0.48, 0.63 ]	1.72532e-18	2389	32222		0.603337	[ 0.49, 0.74 ]	2.24e-06	780	18165		0.567281	[ 0.51, 0.63 ]	2.667e-23	3169	50387
276.6	Fluid overload	endocrine/metabolic	0.413856	[ 0.32, 0.54 ]	5.49169e-11	556	32222		1.02447	[ 0.73, 1.44 ]	0.890122	219	18165
276.8	Polydipsia	endocrine/metabolic	0.287032	[ 0.04, 2.22 ]	0.231253	14	32222
277	Other disorders of metabolism	endocrine/metabolic	1.31827	[ 0.77, 2.25 ]	0.309515	97	40378
277.1	Disorders of porphyrin metabolism	endocrine/metabolic	0.972558	[ 0.11, 8.34 ]	0.979756	7	40378
277.2	Other disorders of purine and pyrimidine metabolism	endocrine/metabolic	1.58152	[ 0.18, 13.82 ]	0.678535	6	40378
277.4	Disorders of bilirubin excretion	endocrine/metabolic	0.3029	[ 0.04, 2.29 ]	0.24686	20	40378
277.5	Other disorders of lipoid metabolism	endocrine/metabolic	1.02724	[ 0.52, 2.04 ]	0.938831	59	40378
277.51	Lipoprotein disorders	endocrine/metabolic	0.602376	[ 0.14, 2.67 ]	0.504603	18	40378
277.6	Other deficiencies of circulating enzymes	endocrine/metabolic	0.685821	[ 0.08, 5.86 ]	0.730395	7	40378
277.7	Dysmetabolic syndrome X	endocrine/metabolic	1.64774	[ 1.17, 2.32 ]	0.00443516	182	40378
277.8	Carnitine deficiencies	endocrine/metabolic	8.94735	[ 0.56, 143.58 ]	0.121753	2	40378
278	Overweight, obesity and other hyperalimentation	endocrine/metabolic	1.27738	[ 1.17, 1.39 ]	4.95262e-08	5662	33066		1.83404	[ 1.7, 1.98 ]	2.28e-55	7465	15225		1.57192	[ 1.48, 1.66 ]	9.904e-54	13127	48291
278.1	Obesity	endocrine/metabolic	1.1504	[ 1.04, 1.27 ]	0.00562402	4595	33066
278.11	Morbid obesity	endocrine/metabolic	1.12489	[ 0.98, 1.29 ]	0.100516	2139	33066
278.3	Localized adiposity	endocrine/metabolic	1.08939	[ 0.68, 1.75 ]	0.723846	116	33066
278.4	Abnormal weight gain	endocrine/metabolic	2.07065	[ 1.75, 2.44 ]	8.09301e-18	820	33066		1.76672	[ 1.53, 2.04 ]	4.52e-15	1052	15225		1.88967	[ 1.7, 2.11 ]	7.524e-31	1872	48291
279	Disorders involving the immune mechanism	endocrine/metabolic	0.921583	[ 0.73, 1.16 ]	0.489988	517	39973
279.1	Immunity deficiency	endocrine/metabolic	0.93768	[ 0.73, 1.2 ]	0.604795	453	39973
279.11	Deficiency of humoral immunity	endocrine/metabolic	0.796098	[ 0.43, 1.47 ]	0.466198	90	39973
279.2	Autoimmune disease NEC	endocrine/metabolic	1.10062	[ 0.31, 3.86 ]	0.880997	18	39973
279.8	Other specified disorders involving the immune mechanism	endocrine/metabolic	1.05911	[ 0.3, 3.73 ]	0.928825	17	39973
280	Iron deficiency anemias	hematopoietic	1.37908	[ 1.22, 1.56 ]	5.41225e-07	1561	30935		1.82831	[ 1.66, 2.01 ]	2.81e-35	2634	15830		1.64922	[ 1.53, 1.78 ]	4.385e-38	4195	46765
280.1	Iron deficiency anemias, unspecified or not due to blood loss	hematopoietic	1.27872	[ 1.11, 1.47 ]	0.000618188	1277	30935
280.2	Iron deficiency anemia secondary to blood loss (chronic)	hematopoietic	1.76105	[ 1.39, 2.24 ]	3.81595e-06	350	30935		2.63596	[ 2.09, 3.33 ]	3.66e-16	387	15830		2.16734	[ 1.83, 2.56 ]	1.241e-19	737	46765
281	Other deficiency anemia	hematopoietic	1.01478	[ 0.8, 1.29 ]	0.905161	438	30935
281.1	Megaloblastic anemia	hematopoietic	1.13471	[ 0.87, 1.48 ]	0.351463	340	30935
281.11	Pernicious anemia	hematopoietic	0.710893	[ 0.43, 1.17 ]	0.17728	118	30935
281.12	Other vitamin B12 deficiency anemia	hematopoietic	1.42636	[ 1.06, 1.91 ]	0.0175662	254	30935
281.13	Folate-deficiency anemia	hematopoietic	4.17911e-05	[ 0, 1.35E+62 ]	0.897321	6	30935
281.9	Deficiency anemias	hematopoietic	0.357541	[ 0.15, 0.84 ]	0.0180794	62	30935
282	Hereditary hemolytic anemias	hematopoietic	0.919505	[ 0.57, 1.49 ]	0.731959	193	30935
282.5	Sickle cell anemia	hematopoietic	1.80553	[ 0.48, 6.79 ]	0.381923	13	30935
282.8	Other hemoglobinopathies	hematopoietic	1.98997	[ 0.71, 5.57 ]	0.189954	22	30935
282.9	Other hereditary hemolytic anemias	hematopoietic	0.656003	[ 0.34, 1.25 ]	0.201976	148	30935
283	Acquired hemolytic anemias	hematopoietic	0.663819	[ 0.31, 1.41 ]	0.284158	69	30935
283.1	Autoimmune hemolytic anemias	hematopoietic	0.839148	[ 0.28, 2.5 ]	0.753086	25	30935
283.2	Non-autoimmune hemolytic anemias	hematopoietic	0.293296	[ 0.04, 2.21 ]	0.233792	22	30935
283.21	Hemolytic-uremic syndrome	hematopoietic	2.08262e-05	[ 0, 9.71E+72 ]	0.905959	12	30935
284	Aplastic anemia	hematopoietic	0.471597	[ 0.35, 0.63 ]	3.04486e-07	535	30935		0.390449	[ 0.24, 0.63 ]	0.000103879	164	15830		0.448297	[ 0.35, 0.57 ]	1.651e-10	699	46765
284.1	Pancytopenia	hematopoietic	0.485587	[ 0.35, 0.68 ]	2.91004e-05	369	30935
284.2	Constitutional aplastic anemia	hematopoietic	7.2138e-05	[ 0, 2.48E+57 ]	0.895046	7	30935
285	Other anemias	hematopoietic	0.792224	[ 0.72, 0.87 ]	2.83485e-07	4791	30935		1.34512	[ 1.25, 1.45 ]	5.11e-15	5652	15830
285.1	Acute posthemorrhagic anemia	hematopoietic	0.435055	[ 0.36, 0.53 ]	7.61924e-17	1197	30935		1.09417	[ 0.85, 1.41 ]	0.483832	483	15830
285.2	Anemia of chronic disease	hematopoietic	0.59586	[ 0.5, 0.72 ]	3.66673e-08	1052	30935		0.67013	[ 0.54, 0.83 ]	0.000357253	734	15830		0.62544	[ 0.54, 0.72 ]	7.373e-11	1786	46765
285.21	Anemia in chronic kidney disease	hematopoietic	0.582318	[ 0.42, 0.81 ]	0.00119142	321	30935
285.22	Anemia in neoplastic disease	hematopoietic	0.677282	[ 0.53, 0.86 ]	0.00140023	557	30935
285.3	Sideroblastic anemia	hematopoietic	2.91754	[ 0.26, 32.54 ]	0.384191	3	30935
285.8	Hemoglobinuria	hematopoietic	2.76853e-05	[ 0, 1.42E+82 ]	0.917945	10	30935
286	Coagulation defects	hematopoietic	0.713637	[ 0.6, 0.85 ]	0.000163654	1227	36392
286.1	Congenital coagulation defects	hematopoietic	0.834331	[ 0.48, 1.46 ]	0.523543	139	36392
286.11	Von willebrand's disease	hematopoietic	1.27315	[ 0.49, 3.32 ]	0.621892	33	36392
286.12	Congenital deficiency of other clotting factors (including factor VII)	hematopoietic	0.632246	[ 0.29, 1.37 ]	0.244778	94	36392
286.13	Congenital factor VIII disorder	hematopoietic	0.544003	[ 0.07, 4.15 ]	0.556917	15	36392
286.2	Encounter for long-term (current) use of anticoagulants	hematopoietic	0.765116	[ 0.65, 0.9 ]	0.000948851	1180	36392
286.3	Coagulation defects complicating pregnancy or postpartum	hematopoietic	0.950652	[ 0.57, 1.57 ]	0.84377	171	36392
286.4	Acquired coagulation factor deficiency	hematopoietic	0.409326	[ 0.1, 1.75 ]	0.227811	26	36392
286.5	Hemorrhagic disorder due to intrinsic circulating anticoagulants	hematopoietic	0.755176	[ 0.47, 1.2 ]	0.235872	123	36392
286.6	Defibrination syndrome	hematopoietic	0.813867	[ 0.32, 2.1 ]	0.670474	41	36392
286.7	Other and unspecified coagulation defects	hematopoietic	0.643395	[ 0.5, 0.83 ]	0.000609192	638	36392
286.8	Hypercoagulable state	hematopoietic	1.06764	[ 0.79, 1.45 ]	0.673617	330	36392
286.81	Primary hypercoagulable state	hematopoietic	1.16164	[ 0.84, 1.6 ]	0.3619	283	36392
287	Purpura and other hemorrhagic conditions	hematopoietic	0.515665	[ 0.42, 0.63 ]	5.37815e-11	1107	36392		0.854278	[ 0.69, 1.06 ]	0.156148	528	20723		0.647977	[ 0.56, 0.75 ]	6.319e-09	1635	57115
287.1	Spontaneous ecchymoses	hematopoietic	1.24995	[ 0.56, 2.8 ]	0.588089	37	36392
287.2	Allergic purpura	hematopoietic	8.28458e-05	[ 0, 8.68E+63 ]	0.906373	6	36392
287.3	Thrombocytopenia	hematopoietic	0.494932	[ 0.4, 0.61 ]	1.92554e-11	1051	36392		0.824223	[ 0.65, 1.05 ]	0.110443	449	20723		0.615697	[ 0.53, 0.72 ]	9.372e-10	1500	57115
287.31	Primary thrombocytopenia	hematopoietic	0.591567	[ 0.33, 1.06 ]	0.0771083	133	36392
287.32	Secondary thrombocytopenia	hematopoietic	0.689646	[ 0.44, 1.08 ]	0.102458	175	36392
287.4	Qualitative platelet defects	hematopoietic	0.609278	[ 0.14, 2.71 ]	0.515615	19	36392
288	Diseases of white blood cells	hematopoietic	0.673757	[ 0.58, 0.78 ]	2.87151e-07	1576	34604		1.0835	[ 0.9, 1.3 ]	0.387844	659	20580
288.1	Decreased white blood cell count	hematopoietic	0.833561	[ 0.69, 1.01 ]	0.0644916	834	34604
288.11	Neutropenia	hematopoietic	0.795543	[ 0.64, 0.98 ]	0.03423	700	34604
288.2	Elevated white blood cell count	hematopoietic	0.71813	[ 0.6, 0.86 ]	0.000464746	977	34604
288.3	Eosinophilia	hematopoietic	1.56236	[ 0.93, 2.62 ]	0.0899547	84	34604
289	Other diseases of blood and blood-forming organs	hematopoietic	1.02689	[ 0.72, 1.46 ]	0.881755	226	34604
289.1	Myelofibrosis	hematopoietic	0.632434	[ 0.18, 2.19 ]	0.469975	20	34604
289.3	Personal history of diseases of blood and blood-forming organs	hematopoietic	4.28431e-05	[ 0, 5.21E+57 ]	0.890319	7	34604
289.4	Lymphadenitis	hematopoietic	0.910407	[ 0.77, 1.08 ]	0.286065	1050	34604
289.5	Diseases of spleen	hematopoietic	0.670792	[ 0.35, 1.28 ]	0.224292	86	34604
289.8	Polycythemia vera, secondary	hematopoietic	1.75289	[ 0.95, 3.24 ]	0.0726307	52	34505
289.9	Abnormality of red blood cells	hematopoietic	6.99376e-05	[ 0, 3.30E+54 ]	0.889601	3	34604
290	Delirium dementia and amnestic and other cognitive disorders	mental disorders	0.311111	[ 0.24, 0.41 ]	1.15653e-16	538	36668		0.902948	[ 0.67, 1.22 ]	0.509227	621	21985		0.504393	[ 0.41, 0.62 ]	4.989e-11	1159	58653
290.1	Dementias	mental disorders	0.219297	[ 0.15, 0.32 ]	4.19077e-15	316	36668		0.940454	[ 0.68, 1.29 ]	0.705684	576	21985		0.514531	[ 0.4, 0.66 ]	9.256e-08	892	58653
290.11	Alzheimer's disease	mental disorders	0.253143	[ 0.15, 0.44 ]	7.93613e-07	128	36668		1.05118	[ 0.6, 1.85 ]	0.862474	174	21985
290.12	Dementia with cerebral degenerations	mental disorders	0.178931	[ 0.02, 1.37 ]	0.0977275	14	36668
290.13	Senile dementia	mental disorders	0.143159	[ 0.07, 0.31 ]	8.73817e-07	93	36668		1.59418	[ 0.79, 3.22 ]	0.193038	98	21985
290.16	Vascular dementia	mental disorders	0.0624236	[ 0.01, 0.46 ]	0.00634571	32	36668
290.2	Delirium due to conditions classified elsewhere	mental disorders	0.388537	[ 0.26, 0.59 ]	8.03821e-06	240	36668		0.477504	[ 0.16, 1.44 ]	0.190726	34	21985		0.398519	[ 0.27, 0.59 ]	3.494e-06	274	58653
290.3	Other persistent mental disorders due to conditions classified elsewhere	mental disorders	0.287884	[ 0.19, 0.44 ]	3.91082e-09	253	36668		1.32406	[ 0.93, 1.88 ]	0.114714	199	21985
291	Other specified nonpsychotic and/or transient mental disorders	mental disorders	0.441705	[ 0.36, 0.55 ]	3.9771e-14	964	36668		1.09207	[ 0.8, 1.48 ]	0.573428	225	21985
291.1	Transient mental disorders due to conditions classified elsewhere	mental disorders	0.131812	[ 0.02, 0.97 ]	0.0465068	34	36668
291.4	Specific nonpsychotic mental disorders due to brain damage	mental disorders	1.4744	[ 0.97, 2.25 ]	0.0710788	146	36668
291.8	Alteration of consciousness	mental disorders	0.349526	[ 0.27, 0.45 ]	6.87301e-17	782	36668		1.07103	[ 0.62, 1.85 ]	0.805867	78	21985
292	Neurological disorders	mental disorders	0.592937	[ 0.52, 0.68 ]	1.5337e-13	1866	36668		1.15843	[ 1, 1.34 ]	0.0472888	1286	21985
292.1	Aphasia/speech disturbance	mental disorders	0.577515	[ 0.43, 0.78 ]	0.000295318	373	36668
292.11	Aphasia	mental disorders	0.464184	[ 0.27, 0.8 ]	0.00624192	126	36668
292.12	Symbolic dysfunction	mental disorders	1.04725	[ 0.22, 5.06 ]	0.954162	10	36668
292.2	Mild cognitive impairment	mental disorders	0.772809	[ 0.45, 1.34 ]	0.356747	80	36668
292.3	Memory loss	mental disorders	1.13155	[ 0.9, 1.42 ]	0.293183	418	36668
292.4	Altered mental status	mental disorders	0.420146	[ 0.34, 0.52 ]	4.57514e-16	957	36668		0.853875	[ 0.62, 1.18 ]	0.333602	346	21985		0.519494	[ 0.44, 0.62 ]	2.332e-13	1303	58653
292.5	Transient alteration of awareness	mental disorders	0.78808	[ 0.4, 1.56 ]	0.493431	74	36668
292.6	Hallucinations	mental disorders	0.530156	[ 0.21, 1.37 ]	0.19045	44	36668
293	Symptoms involving head and neck	mental disorders	1.65106	[ 1.01, 2.7 ]	0.0450289	97	39462
293.1	Swelling, mass, or lump in head and neck [Space-occupying lesion, intracranial NOS]	mental disorders	1.02301	[ 0.81, 1.3 ]	0.852006	492	39462
295	Schizophrenia and other psychotic disorders	mental disorders	0.583612	[ 0.44, 0.78 ]	0.000303621	473	26493
295.1	Schizophrenia	mental disorders	0.527082	[ 0.31, 0.9 ]	0.019486	161	26493
295.2	Paranoid disorders	mental disorders	0.960289	[ 0.56, 1.66 ]	0.884763	95	26493
295.3	Psychosis	mental disorders	0.527432	[ 0.35, 0.79 ]	0.00206648	248	26493
296	Mood disorders	mental disorders	1.06863	[ 0.99, 1.15 ]	0.0878315	6607	26493
296.1	Bipolar	mental disorders	0.848104	[ 0.71, 1.01 ]	0.0713355	1271	26493
296.2	Depression	mental disorders	1.1483	[ 1.06, 1.24 ]	0.00067274	5550	26493
296.22	Major depressive disorder	mental disorders	1.31422	[ 1.17, 1.47 ]	3.45863e-06	2265	26493		1.27498	[ 1.08, 1.51 ]	0.00464002	719	11568		1.30148	[ 1.18, 1.43 ]	5.669e-08	2984	38061
297	Suicidal ideation or attempt	mental disorders	0.596982	[ 0.42, 0.85 ]	0.00378744	458	26493
297.1	Suicidal ideation	mental disorders	0.541182	[ 0.34, 0.87 ]	0.010609	268	26493
297.2	Suicide or self-inflicted injury	mental disorders	0.732664	[ 0.44, 1.23 ]	0.239284	178	26493
300	Anxiety, phobic and dissociative disorders	mental disorders	1.16808	[ 1.08, 1.27 ]	0.000137258	5704	26493
300.1	Anxiety disorder	mental disorders	1.26872	[ 1.16, 1.38 ]	7.19515e-08	4384	26493		1.39749	[ 1.3, 1.5 ]	8.7e-21	6633	11568		1.34501	[ 1.27, 1.42 ]	1.627e-26	11017	38061
300.11	Generalized anxiety disorder	mental disorders	1.52317	[ 1.27, 1.83 ]	5.54398e-06	809	26493		1.47863	[ 1.32, 1.66 ]	1.53e-11	1869	11568		1.49108	[ 1.35, 1.64 ]	4.372e-16	2678	38061
300.12	Agorophobia, social phobia, and panic disorder	mental disorders	1.17823	[ 0.91, 1.53 ]	0.215375	476	26493
300.13	Phobia	mental disorders	7.73207e-06	[ 0, 3.33E+103 ]	0.926518	17	26493
300.3	Obsessive-compulsive disorders	mental disorders	0.755109	[ 0.44, 1.3 ]	0.308445	148	26493
300.4	Dysthymic disorder	mental disorders	1.2055	[ 0.97, 1.49 ]	0.0863947	618	26493
300.8	Acute reaction to stress	mental disorders	1.69946	[ 1.09, 2.66 ]	0.0203639	121	26493
300.9	Posttraumatic stress disorder	mental disorders	0.931985	[ 0.75, 1.15 ]	0.514315	891	26493
301	Personality disorders	mental disorders	1.03735	[ 0.75, 1.43 ]	0.822327	337	26493
301.1	Schizoid personality disorder	mental disorders	2.75438e-05	[ 0, 3.17E+92 ]	0.926633	8	26493
301.2	Antisocial/borderline personality disorder	mental disorders	1.035	[ 0.69, 1.56 ]	0.869667	208	26493
302	Sexual and gender identity disorders	mental disorders	3.36494	[ 2.16, 5.25 ]	8.68601e-08	89	26493		3.00814	[ 1.85, 4.9 ]	9.74e-06	82	11568		3.19824	[ 2.3, 4.44 ]	4.054e-12	171	38061
302.1	Decreased libido	mental disorders	4.96118	[ 2.98, 8.25 ]	6.6793e-10	62	26493		4.11576	[ 2.26, 7.49 ]	3.69e-06	60	11568		4.5878	[ 3.11, 6.76 ]	1.343e-14	122	38061
303	Psychogenic and somatoform disorders	mental disorders	1.08345	[ 0.73, 1.6 ]	0.688781	215	26493
303.1	Dissociative disorder	mental disorders	0.656936	[ 0.15, 2.89 ]	0.577846	19	26493
303.3	Psychogenic disorder	mental disorders	2.48795	[ 1.26, 4.92 ]	0.00888331	43	26493
303.31	Gastrointestinal malfunction arising from mental factors	mental disorders	1.41839	[ 0.3, 6.77 ]	0.661063	10	26493
303.4	Somatoform disorder	mental disorders	0.75019	[ 0.45, 1.26 ]	0.28069	160	26493
304	Adjustment reaction	mental disorders	1.57057	[ 1.37, 1.81 ]	2.78806e-10	1321	26493		1.55464	[ 1.42, 1.71 ]	1.45e-20	2857	11568		1.55955	[ 1.44, 1.69 ]	2.734e-29	4178	38061
305.2	Eating disorder	mental disorders	0.925488	[ 0.63, 1.35 ]	0.687257	299	26493
305.21	Anorexia nervosa	mental disorders	0.622076	[ 0.22, 1.72 ]	0.360801	61	26493
306	Other mental disorder	mental disorders	2.42648	[ 1.7, 3.47 ]	1.0933e-06	160	26493		1.49399	[ 1.19, 1.87 ]	0.000497733	394	11568		1.71687	[ 1.42, 2.08 ]	2.849e-08	554	38061
306.1	Mental disorders durring/after pregnancy	mental disorders	0.519665	[ 0.36, 0.76 ]	0.000689879	533	26493
306.9	Tension headache	mental disorders	1.37746	[ 0.63, 3 ]	0.420513	45	26493
312	Conduct disorders	mental disorders	0.280652	[ 0.12, 0.64 ]	0.00243502	144	39931
312.3	Impulse control disorder	mental disorders	0.216625	[ 0.05, 0.89 ]	0.0338803	61	39931
313	Pervasive developmental disorders	mental disorders	1.04192	[ 0.78, 1.39 ]	0.778522	443	39931
313.1	Attention deficit hyperactivity disorder	mental disorders	1.09658	[ 0.81, 1.48 ]	0.54771	390	39931
313.2	Tics and stuttering	mental disorders	0.299375	[ 0.04, 2.25 ]	0.241311	21	39931
313.3	Autism	mental disorders	1.2739	[ 0.48, 3.37 ]	0.626189	30	39931
315	Develomental delays and disorders	mental disorders	0.62602	[ 0.42, 0.94 ]	0.023165	257	39931
315.1	Learning disorder	mental disorders	8.14746e-05	[ 0, 1.22E+64 ]	0.906419	6	39931
315.2	Speech and language disorder	mental disorders	2.96718e-05	[ 0, 3.51E+56 ]	0.884469	20	39931
315.3	Mental retardation	mental disorders	0.966005	[ 0.6, 1.54 ]	0.884838	147	39931
316	Substance addiction and disorders	mental disorders	0.526376	[ 0.44, 0.63 ]	1.35083e-11	1709	34335		0.507516	[ 0.41, 0.63 ]	1.68e-09	424	19155		0.518456	[ 0.45, 0.6 ]	1.365e-19	2133	53490
316.1	Polyneuropathy due to drugs	mental disorders	2.12549	[ 1.19, 3.8 ]	0.0109213	52	34335
317	Alcohol-related disorders	mental disorders	0.564727	[ 0.44, 0.73 ]	1.47642e-05	713	34335		0.392508	[ 0.31, 0.49 ]	1.39e-16	477	19155		0.457948	[ 0.39, 0.54 ]	9.54e-20	1190	53490
317.1	Alcoholism	mental disorders	0.570253	[ 0.42, 0.78 ]	0.000462761	465	34335
317.11	Alcoholic liver damage	mental disorders	0.338899	[ 0.18, 0.65 ]	0.00100046	143	34335
318	Tobacco use disorder	mental disorders	0.657808	[ 0.58, 0.74 ]	1.419e-11	2781	34335		0.677575	[ 0.63, 0.73 ]	2.39e-23	4171	19155		0.671864	[ 0.63, 0.72 ]	2.646e-33	6952	53490
320	Meningitis	neurological	0.888679	[ 0.52, 1.51 ]	0.662844	122	40986
323	Encephalitis	neurological	0.718528	[ 0.34, 1.51 ]	0.384509	67	40986
323.2	Acute (transverse) myelitis	neurological	0.693039	[ 0.09, 5.45 ]	0.727519	11	40986
323.8	Encephalitis, non-infectious	neurological	0.706893	[ 0.3, 1.67 ]	0.429483	50	40986
324	Other CNS infection and poliomyelitis	neurological	0.673203	[ 0.32, 1.42 ]	0.298993	65	40986
325	Phlebitis and thrombophlebitis of intracranial venous sinuses	neurological	1.40736	[ 0.53, 3.74 ]	0.493125	28	40986
327	Sleep disorders	neurological	1.67896	[ 1.52, 1.85 ]	2.93036e-25	2567	35494		1.45456	[ 1.34, 1.57 ]	2.16e-20	3977	18383		1.53987	[ 1.45, 1.64 ]	6.816e-43	6544	53877
327.1	Hypersomnia	neurological	2.39061	[ 1.72, 3.32 ]	1.76804e-07	187	35494		1.54021	[ 1.18, 2.01 ]	0.00151856	260	18383		1.8362	[ 1.49, 2.26 ]	8.478e-09	447	53877
327.3	Sleep apnea	neurological	1.71108	[ 1.52, 1.93 ]	7.27417e-19	1728	35494		1.21033	[ 1.08, 1.35 ]	0.000837895	1969	18383		1.42476	[ 1.31, 1.55 ]	1.627e-17	3697	53877
327.31	Central/nonobstroctive sleep apnea	neurological	0.990715	[ 0.28, 3.53 ]	0.98852	16	35494
327.32	Obstructive sleep apnea	neurological	1.78536	[ 1.57, 2.03 ]	2.7897e-18	1351	35494		1.13336	[ 0.99, 1.3 ]	0.0702778	1263	18383		1.43534	[ 1.31, 1.58 ]	4.662e-14	2614	53877
327.4	Insomnia	neurological	1.65215	[ 1.45, 1.88 ]	2.76337e-14	1405	35494		1.49272	[ 1.36, 1.63 ]	2.65e-18	2935	18383		1.54296	[ 1.43, 1.66 ]	1.2e-30	4340	53877
327.41	Organic or persistent insomnia	neurological	2.5135	[ 1.75, 3.62 ]	7.19735e-07	138	35494		1.34889	[ 1.1, 1.66 ]	0.00431253	504	18383		1.56737	[ 1.31, 1.87 ]	8.639e-07	642	53877
327.5	Parasomnia	neurological	1.60957	[ 0.68, 3.82 ]	0.280821	30	35494
327.6	Circadian rhythm sleep disorder	neurological	2.06405	[ 0.53, 8.01 ]	0.295093	11	35494
327.7	Sleep related movement disorders	neurological	1.98208	[ 1.55, 2.53 ]	4.44703e-08	329	35494		1.29538	[ 1.09, 1.54 ]	0.00340131	717	18383		1.49257	[ 1.3, 1.72 ]	2.855e-08	1046	53877
327.71	Restless legs syndrome	neurological	2.00794	[ 1.53, 2.64 ]	5.71718e-07	258	35494		1.27298	[ 1.05, 1.54 ]	0.0143085	570	18383		1.48171	[ 1.27, 1.73 ]	1.026e-06	828	53877
327.72	Sleep related leg cramps	neurological	1.22022	[ 0.23, 6.39 ]	0.813802	7	35494
331	Other cerebral degenerations	neurological	0.404409	[ 0.27, 0.61 ]	2.18136e-05	281	35550		0.559545	[ 0.31, 1 ]	0.0512066	104	21290		0.451446	[ 0.32, 0.63 ]	4.499e-06	385	56840
331.1	Hydrocephalus	neurological	0.533966	[ 0.33, 0.87 ]	0.0123929	193	35550
331.9	Cerebral degeneration, unspecified	neurological	0.340671	[ 0.15, 0.75 ]	0.00778219	64	35550
332	Parkinson's disease	neurological	0.236824	[ 0.11, 0.49 ]	0.00011252	91	35550
333	Extrapyramidal disease and abnormal movement disorders	neurological	1.05553	[ 0.84, 1.33 ]	0.641463	482	35550
333.1	Essential tremor	neurological	1.09921	[ 0.77, 1.57 ]	0.600645	175	35550
333.2	Myoclonus	neurological	0.593698	[ 0.23, 1.54 ]	0.283498	42	35550
333.3	Tics and choreas	neurological	0.693901	[ 0.2, 2.38 ]	0.56061	25	35550
333.4	Torsion dystonia	neurological	1.21852	[ 0.83, 1.8 ]	0.319735	160	35550
333.8	Other degenerative diseases of the basal ganglia	neurological	0.282527	[ 0.07, 1.21 ]	0.087665	26	35550
334	Degenerative disease of the spinal cord	neurological	1.00035	[ 0.7, 1.42 ]	0.998446	221	35550
334.1	Spinocerebellar disease	neurological	1.83148	[ 0.91, 3.7 ]	0.0916691	42	35550
334.2	Anterior horn cell disease	neurological	0.364453	[ 0.08, 1.58 ]	0.177715	22	35550
334.21	Amyotrophic Lateral Sclerosis	neurological	0.427227	[ 0.1, 1.89 ]	0.261954	18	35550
335	Multiple sclerosis	neurological	1.15511	[ 0.86, 1.54 ]	0.328792	320	35550
337	Disorders of the autonomic nervous system	neurological	0.842807	[ 0.55, 1.29 ]	0.42837	186	35550
337.1	Peripheral autonomic neuropathy	neurological	1.61154	[ 0.86, 3.03 ]	0.138438	58	35550
338	Pain	neurological	0.875424	[ 0.77, 1 ]	0.042868	1979	37310
338.1	Acute pain	neurological	0.862403	[ 0.74, 1.01 ]	0.0600362	1347	37310
338.2	Chronic pain	neurological	0.937755	[ 0.76, 1.16 ]	0.546564	717	37310
339	Other headache syndromes	neurological	1.46096	[ 1.34, 1.59 ]	1.35593e-18	4322	30990		0.909873	[ 0.6, 1.37 ]	0.651608	110	21563
340	Migraine	neurological	1.54947	[ 1.38, 1.74 ]	4.7155e-14	2226	30990		1.48307	[ 1.36, 1.62 ]	4.65e-18	2626	21563		1.50802	[ 1.41, 1.62 ]	1.909e-30	4852	52553
340.1	Migrain with aura	neurological	1.82463	[ 1.46, 2.28 ]	1.47122e-07	479	30990		1.67735	[ 1.45, 1.94 ]	1.61e-12	924	21563		1.71893	[ 1.52, 1.94 ]	1.578e-18	1403	52553
341	Other demyelinating diseases of central nervous system	neurological	1.41791	[ 1, 2.02 ]	0.0529679	193	35550
342	Hemiplegia	neurological	0.520502	[ 0.33, 0.82 ]	0.00457072	198	35550
343	Infantile cerebral palsy	neurological	0.854702	[ 0.47, 1.54 ]	0.601326	110	35550
344	Other paralytic syndromes	neurological	0.636889	[ 0.41, 0.98 ]	0.0402529	220	35550
345	Epilepsy, recurrent seizures, convulsions	neurological	0.699725	[ 0.59, 0.83 ]	3.69792e-05	1419	35550
345.1	Epilepsy	neurological	0.75405	[ 0.58, 0.98 ]	0.0320308	594	35550
345.11	Generalized convulsive epilepsy	neurological	0.646537	[ 0.42, 1 ]	0.0495952	252	35550
345.12	Partial epilepsy	neurological	0.801126	[ 0.58, 1.11 ]	0.177302	355	35550
345.3	Convulsions	neurological	0.687956	[ 0.57, 0.83 ]	0.00010561	1142	35550
347	Cataplexy and narcolepsy	neurological	1.51295	[ 0.72, 3.2 ]	0.277785	45	35550
348	Other conditions of brain	neurological	0.571659	[ 0.45, 0.72 ]	1.91489e-06	760	35550		0.815339	[ 0.62, 1.08 ]	0.154792	279	21290		0.659153	[ 0.55, 0.79 ]	4.508e-06	1039	56840
348.2	Cerebral edema and compression of brain	neurological	0.449382	[ 0.31, 0.65 ]	2.7632e-05	352	35550		1.15304	[ 0.75, 1.77 ]	0.517172	100	21290
348.4	Cerebral cysts	neurological	0.636728	[ 0.22, 1.84 ]	0.404296	35	35550
348.7	Coma	neurological	0.316141	[ 0.13, 0.79 ]	0.0139988	66	35550
348.8	Encephalopathy, not elsewhere classified	neurological	0.609576	[ 0.44, 0.84 ]	0.00295824	343	35550
348.9	Other conditions of brain, NOS	neurological	0.526928	[ 0.39, 0.71 ]	1.86172e-05	450	35550		0.819328	[ 0.43, 1.55 ]	0.538676	56	21290		0.569441	[ 0.44, 0.74 ]	3.409e-05	506	56840
349	Other and unspecified disorders of the nervous system	neurological	1.63997	[ 1, 2.69 ]	0.0505515	86	35550
350	Abnormal movement	neurological	0.883833	[ 0.77, 1.02 ]	0.0931222	1434	38929
350.1	Abnormal involuntary movements	neurological	0.97198	[ 0.75, 1.26 ]	0.831038	427	38929
350.2	Abnormality of gait	neurological	0.767102	[ 0.63, 0.93 ]	0.00607367	836	38929
350.3	Lack of coordination	neurological	0.984931	[ 0.75, 1.3 ]	0.914517	369	38929
350.6	Disturbances of sensation of smell and taste	neurological	1.88036	[ 0.89, 3.98 ]	0.0987398	34	38929
351	Other peripheral nerve disorders	neurological	1.56455	[ 1.38, 1.78 ]	8.36677e-12	1404	37338		1.59054	[ 1.44, 1.75 ]	1.24e-20	2322	20364		1.58091	[ 1.46, 1.71 ]	7.462e-31	3726	57702
352	Disorders of other cranial nerves	neurological	2.04128	[ 1.58, 2.64 ]	6.56982e-08	301	37338		1.25358	[ 0.98, 1.6 ]	0.0673575	372	20364		1.57381	[ 1.32, 1.88 ]	4.994e-07	673	57702
352.1	Trigeminal nerve disorders [CN5]	neurological	1.94971	[ 1.39, 2.74 ]	0.000121019	176	37338
352.2	Facial nerve disorders [CN7]	neurological	2.19531	[ 1.46, 3.3 ]	0.000153723	117	37338
353	Nerve root and plexus disorders	neurological	1.5118	[ 1.05, 2.18 ]	0.0259708	179	37338
353.1	Nerve plexus lesions	neurological	1.03152	[ 0.48, 2.2 ]	0.935933	56	37338
353.2	Nerve root lesions	neurological	2.24041	[ 1.4, 3.59 ]	0.000800926	87	37338
355	Complex regional/central pain syndrome	neurological	1.55198	[ 1.07, 2.26 ]	0.0220338	162	37338
355.1	Chronic pain syndrome	neurological	1.14573	[ 0.84, 1.56 ]	0.390722	271	37338
356	Hereditary and idiopathic peripheral neuropathy	neurological	1.02027	[ 0.83, 1.25 ]	0.848422	607	39463
357	Inflammatory and toxic neuropathy	neurological	1.19864	[ 0.84, 1.71 ]	0.317879	191	39463
358	Myoneural disorders	neurological	1.09151	[ 0.56, 2.11 ]	0.795172	61	39463
358.1	Myasthenia gravis	neurological	0.623996	[ 0.22, 1.79 ]	0.381299	34	39463
359	Muscular dystrophies and other myopathies	neurological	0.446302	[ 0.31, 0.65 ]	3.06231e-05	283	39463
359.1	Muscular dystrophies	neurological	1.75289	[ 0.58, 5.31 ]	0.321218	20	39463
359.2	Myopathy	neurological	0.415838	[ 0.28, 0.62 ]	1.53835e-05	264	39463		1.01838	[ 0.68, 1.53 ]	0.930466	181	23385
360	Disorders of the globe	sense organs	1.37314	[ 0.78, 2.42 ]	0.27302	72	38832
360.2	Progressive myopia	sense organs	1.91845	[ 0.98, 3.75 ]	0.0563397	45	38832
360.3	Hypotony of eye	sense organs	0.260385	[ 0.03, 2.02 ]	0.198127	14	38832
361	Retinal detachments and defects	sense organs	1.74042	[ 1.19, 2.55 ]	0.0045322	136	38832
361.1	Retinal detachment with retinal defect	sense organs	0.974328	[ 0.49, 1.95 ]	0.94151	57	38832
361.2	Retinoschisis and retinal cysts	sense organs	2.32706	[ 0.79, 6.89 ]	0.127393	15	38832
362	Other retinal disorders	sense organs	1.05024	[ 0.88, 1.26 ]	0.593974	767	38628
362.1	Retinopathy of prematurity	sense organs	0.000166873	[ 0, 1.16E+54 ]	0.898146	3	38628
362.2	Degeneration of macula and posterior pole of retina	sense organs	0.785393	[ 0.61, 1.02 ]	0.0669062	387	38628
362.21	Macular degeneration, dry	sense organs	0.532797	[ 0.3, 0.93 ]	0.0279321	89	38628
362.22	Macular degeneration, wet	sense organs	0.88762	[ 0.47, 1.67 ]	0.711752	54	38628
362.23	Cystoid macular degeneration of retina	sense organs	0.645407	[ 0.35, 1.2 ]	0.165009	85	38628
362.26	Macular puckering of retina	sense organs	1.10887	[ 0.69, 1.78 ]	0.669739	96	38628
362.27	Drusen (degenerative) of retina	sense organs	0.656757	[ 0.36, 1.2 ]	0.171829	76	38628
362.29	Macular degeneration (senile) of retina NOS	sense organs	0.528496	[ 0.31, 0.9 ]	0.0178282	102	38628
362.3	Other nondiabetic retinopathy	sense organs	1.33282	[ 0.84, 2.1 ]	0.216888	106	38628
362.31	Separation of retinal layers	sense organs	0.697518	[ 0.16, 3.13 ]	0.638423	15	38628
362.4	Retinal vascular changes and abnomalities	sense organs	0.823281	[ 0.48, 1.4 ]	0.473808	97	38628
362.5	Toxic maculopathy of retina	sense organs	0.720649	[ 0.28, 1.84 ]	0.494085	44	38628
362.6	Peripheral retinal degenerations	sense organs	2.48791	[ 1.46, 4.24 ]	0.0008065	62	38628
362.7	Hereditary retinal dystrophies	sense organs	1.66689	[ 0.8, 3.47 ]	0.171895	39	38628
362.8	Retinal hemorrhage/ischemia	sense organs	1.06411	[ 0.43, 2.61 ]	0.891948	33	38628
362.9	Retinal edema	sense organs	0.944199	[ 0.53, 1.67 ]	0.844297	78	38628
363	Chorioretinal inflammations, scars, and other disorders of choroid	sense organs	1.03786	[ 0.59, 1.82 ]	0.896593	77	38832
363.3	Chorioretinal scars	sense organs	1.76063	[ 0.83, 3.73 ]	0.139882	34	38832
363.4	Choroidal degenerations	sense organs	4.42642	[ 0.27, 72.16 ]	0.296215	2	38832
364	Corneal opacity and other disorders of cornea	sense organs	1.17773	[ 0.83, 1.66 ]	0.351616	205	38832
364.1	Corneal opacity	sense organs	0.866844	[ 0.48, 1.58 ]	0.641433	82	38832
364.2	Corneal edema	sense organs	0.451748	[ 0.16, 1.29 ]	0.136421	39	38832
364.4	Corneal degenerations	sense organs	0.937844	[ 0.5, 1.75 ]	0.840712	76	38832
364.41	Keratoconus	sense organs	1.58686	[ 0.63, 4.03 ]	0.331185	25	38832
364.5	Corneal dystrophy	sense organs	1.73194	[ 1.02, 2.95 ]	0.043434	63	38832
364.51	Fuchs' dystrophy	sense organs	1.07758	[ 0.5, 2.33 ]	0.849186	34	38832
364.9	Cornea replaced by transplant	sense organs	0.356449	[ 0.05, 2.78 ]	0.325244	13	38832
365	Glaucoma	sense organs	1.63197	[ 1.39, 1.92 ]	3.24108e-09	798	38832		2.09965	[ 1.81, 2.44 ]	1.88e-22	1089	22073		1.87068	[ 1.68, 2.09 ]	5.013e-29	1887	60905
365.1	Open-angle glaucoma	sense organs	1.77295	[ 1.47, 2.15 ]	3.82924e-09	547	38832		2.79601	[ 2.15, 3.64 ]	1.83e-14	349	22073		2.07384	[ 1.78, 2.42 ]	1.93e-20	896	60905
365.11	Primary open angle glaucoma	sense organs	1.16762	[ 0.82, 1.65 ]	0.382656	172	38832
365.2	Primary angle-closure glaucoma	sense organs	1.68157	[ 1.04, 2.72 ]	0.0337012	82	38832
365.5	Pseudoexfoliation glaucoma	sense organs	1.28809	[ 0.23, 7.12 ]	0.771599	6	38832
366	Cataract	sense organs	1.26189	[ 1.13, 1.41 ]	6.64057e-05	1889	38807
366.1	Nonsenile Cataract	sense organs	0.544295	[ 0.07, 4.5 ]	0.572301	10	38807
366.2	Senile cataract	sense organs	1.37824	[ 1.22, 1.55 ]	1.43851e-07	1621	38807		2.405	[ 2.1, 2.75 ]	4.49e-37	1523	21663		1.75962	[ 1.61, 1.92 ]	3.935e-35	3144	60470
366.3	Traumatic cataract	sense organs	1.61548	[ 0.18, 14.78 ]	0.671086	5	38807
367	Disorders of refraction and accommodation; blindness and low vision	sense organs	1.95609	[ 1.76, 2.17 ]	7.61459e-37	2191	38068		1.28377	[ 0.98, 1.68 ]	0.0711242	303	24465		1.85392	[ 1.68, 2.04 ]	8.607e-36	2494	62533
367.1	Myopia	sense organs	2.12636	[ 1.88, 2.4 ]	1.97809e-34	1558	38068		1.52201	[ 0.95, 2.45 ]	0.0833332	82	24465		2.08361	[ 1.85, 2.34 ]	1.074e-34	1640	62533
367.2	Astigmatism	sense organs	1.76842	[ 1.39, 2.25 ]	3.74687e-06	397	38068		1.83661	[ 0.61, 5.52 ]	0.279081	16	24465		1.77145	[ 1.4, 2.24 ]	2.04e-06	413	62533
367.4	Presbyopia	sense organs	2.80074	[ 2.4, 3.26 ]	6.87509e-40	760	39948
367.8	Hypermetropia	sense organs	2.2482	[ 1.59, 3.17 ]	3.9807e-06	163	38068		5.31936	[ 1.13, 25 ]	0.0342876	9	24465		2.34129	[ 1.67, 3.28 ]	6.979e-07	172	62533
367.9	Blindness and low vision	sense organs	0.915129	[ 0.59, 1.43 ]	0.697567	146	38068
368	Visual disturbances	sense organs	1.22192	[ 1.03, 1.45 ]	0.0232311	885	39043
368.1	Amblyopia	sense organs	1.02132	[ 0.45, 2.3 ]	0.959277	50	39043
368.2	Diplopia and disorders of binocular vision	sense organs	0.801087	[ 0.54, 1.19 ]	0.269025	208	39043
368.3	Anisometropia	sense organs	1.05576	[ 0.29, 3.81 ]	0.933891	16	39043
368.4	Visual field defects	sense organs	1.15539	[ 0.73, 1.82 ]	0.533244	124	39043
368.9	Subjective visual disturbances	sense organs	1.23325	[ 0.84, 1.82 ]	0.288741	171	39043
368.91	Psychophysical visual disturbances	sense organs	0.376364	[ 0.05, 2.94 ]	0.351432	13	39043
369	Infection of the eye	sense organs	1.45113	[ 1.16, 1.81 ]	0.00101708	518	36035
369.2	Eye infection, viral	sense organs	1.34753	[ 0.81, 2.25 ]	0.254561	91	36035
369.5	Conjunctivitis, infectious	sense organs	1.46309	[ 1.12, 1.91 ]	0.00479822	371	36035
370	Keratitis	sense organs	1.47649	[ 1.21, 1.8 ]	0.000142717	592	36035
370.1	Corneal ulcer	sense organs	1.4474	[ 0.87, 2.41 ]	0.154205	100	36035
370.2	Superficial keratitis	sense organs	2.08698	[ 1.21, 3.61 ]	0.00837162	69	36035
370.3	Keratoconjunctivitis	sense organs	1.43311	[ 1.11, 1.85 ]	0.00553145	355	36035
370.31	Keratoconjunctivitis sicca	sense organs	1.4926	[ 1.14, 1.95 ]	0.00360042	303	36035
371	Inflammation of the eye	sense organs	1.56155	[ 1.36, 1.79 ]	9.53014e-11	1298	36035		1.92302	[ 1.67, 2.22 ]	2.47e-19	1116	19445		1.72306	[ 1.56, 1.9 ]	1.408e-27	2414	55480
371.1	Uveitis, noninfectious or NOS	sense organs	1.33748	[ 0.89, 2.01 ]	0.160938	153	36035
371.2	Conjunctivitis, noninfectious	sense organs	1.66636	[ 1.4, 1.99 ]	1.72449e-08	701	36035		2.00494	[ 1.55, 2.59 ]	1.21e-07	297	19445		1.76862	[ 1.53, 2.05 ]	2.094e-14	998	55480
371.21	Allergic conjunctivitis	sense organs	1.58082	[ 1.3, 1.93 ]	5.82459e-06	567	36035		2.00539	[ 1.54, 2.61 ]	2.22e-07	285	19445		1.72271	[ 1.47, 2.02 ]	1.632e-11	852	55480
371.3	Inflammation of eyelids	sense organs	1.36376	[ 1.08, 1.72 ]	0.00876603	438	36035
371.33	Noninfectious dermatoses of eyelid	sense organs	87282.9	[ 0, 4.19E+66 ]	0.875242	1	36035
371.9	Chronic inflammatory disorders of orbit	sense organs	6.50796e-05	[ 0, 1.76E+70 ]	0.912217	5	36035
372	Disorders of conjunctiva	sense organs	1.73368	[ 1.15, 2.6 ]	0.00800194	131	36035
374	Other disorders of eyelids	sense organs	1.4139	[ 1.16, 1.72 ]	0.000595343	558	36035
374.1	Ectropion or entropion	sense organs	0.631393	[ 0.29, 1.35 ]	0.237113	53	36035
374.2	Lagophthalmos	sense organs	0.326199	[ 0.04, 2.46 ]	0.277369	17	36035
374.3	Ptosis of eyelid	sense organs	1.79359	[ 1.28, 2.52 ]	0.000779589	171	36035
374.6	Dermatochalasis	sense organs	1.27548	[ 0.98, 1.66 ]	0.070536	310	36035
375	Disorders of lacrimal system	sense organs	1.86658	[ 1.17, 2.99 ]	0.00926429	89	37248
375.1	Dry eyes	sense organs	1.73807	[ 1.5, 2.01 ]	1.82718e-13	972	37248		1.99516	[ 1.68, 2.37 ]	7.56e-15	765	21499		1.84098	[ 1.65, 2.06 ]	1.929e-26	1737	58747
375.2	Epiphora	sense organs	2.42364	[ 1.32, 4.46 ]	0.0044326	48	37248
376	Disorders of the orbit	sense organs	0.657657	[ 0.08, 5.28 ]	0.693311	11	37248
377	Disorders of optic nerve and visual pathways	sense organs	1.16359	[ 0.84, 1.62 ]	0.368814	257	37248
377.1	Optic atrophy	sense organs	1.83288	[ 1, 3.36 ]	0.0500534	55	37248
377.3	Optic neuritis/neuropathy	sense organs	1.06555	[ 0.62, 1.83 ]	0.818752	99	37248
378	Strabismus and other disorders of binocular eye movements	sense organs	0.775543	[ 0.51, 1.17 ]	0.228851	228	37248
378.1	Strabismus (not specified as paralytic)	sense organs	0.880463	[ 0.52, 1.5 ]	0.637794	132	37248
378.2	Nystagmus and other irregular eye movements	sense organs	0.943686	[ 0.32, 2.74 ]	0.9152	29	37248
378.5	Paralytic strabismus	sense organs	0.574367	[ 0.23, 1.46 ]	0.243942	50	37248
379	Other disorders of eye	sense organs	1.55503	[ 1.34, 1.81 ]	1.0039e-08	959	37248		2.25294	[ 1.94, 2.62 ]	1.07e-25	976	21499		1.86974	[ 1.68, 2.08 ]	2.291e-30	1935	58747
379.1	Scleritis and episcleritis	sense organs	1.3533	[ 0.81, 2.25 ]	0.243982	97	37248
379.2	Disorders of vitreous body	sense organs	1.64611	[ 1.39, 1.95 ]	8.61236e-09	713	37248		2.43034	[ 2.05, 2.88 ]	5.54e-25	763	21499		2.00271	[ 1.78, 2.26 ]	5.246e-30	1476	58747
379.3	Aphakia and other disorders of lens	sense organs	0.796245	[ 0.22, 2.82 ]	0.724129	18	37248
379.4	Anomalies of pupillary function	sense organs	0.668501	[ 0.23, 1.92 ]	0.453264	37	37248
379.5	Disorders of iris and ciliary body	sense organs	1.34819	[ 0.66, 2.73 ]	0.407402	49	37248
379.51	Pigmentary iris degeneration	sense organs	3.57335	[ 1, 12.82 ]	0.0507023	10	37248
379.9	Pain, swelling or discharge of eye	sense organs	1.40925	[ 0.87, 2.27 ]	0.158466	111	37248
380	Disorders of external ear	sense organs	2.0604	[ 1.06, 4.02 ]	0.0340396	44	39236
380.1	Otitis externa	sense organs	1.64208	[ 1.22, 2.22 ]	0.00123011	263	39236
380.4	Impacted cerumen	sense organs	1.46644	[ 1.19, 1.8 ]	0.000302363	516	39236
381	Otitis media and Eustachian tube disorders	sense organs	1.6313	[ 1.45, 1.84 ]	2.5798e-15	1714	36151		1.7151	[ 1.56, 1.88 ]	2.91e-30	2558	19451		1.68371	[ 1.56, 1.81 ]	7.675e-44	4272	55602
381.1	Otitis media	sense organs	1.606	[ 1.34, 1.93 ]	3.411e-07	763	36151		1.68433	[ 1.51, 1.88 ]	1.27e-20	1741	19451		1.66313	[ 1.51, 1.83 ]	2.787e-26	2504	55602
381.11	Suppurative and unspecified otitis media	sense organs	1.72615	[ 1.4, 2.13 ]	2.74317e-07	565	36151		1.56443	[ 1.37, 1.78 ]	2.79e-11	1180	19451		1.60914	[ 1.44, 1.8 ]	5.555e-17	1745	55602
381.2	Eustachian tube disorders	sense organs	1.77671	[ 1.5, 2.1 ]	1.50584e-11	816	36151		1.84053	[ 1.58, 2.15 ]	9.27e-15	834	19451		1.81086	[ 1.62, 2.03 ]	9.59e-25	1650	55602
381.3	Mastoiditis & related conditions	sense organs	1.06701	[ 0.44, 2.57 ]	0.884988	41	36151
381.9	Otorrhea	sense organs	2.23834	[ 1.33, 3.78 ]	0.00259436	74	36151
382	Otalgia	sense organs	2.01047	[ 1.63, 2.47 ]	4.40778e-11	495	36151		1.89805	[ 1.57, 2.29 ]	2.68e-11	562	19451		1.94799	[ 1.69, 2.24 ]	7.776e-21	1057	55602
383	Otosclerosis	sense organs	2.21913	[ 1.01, 4.88 ]	0.0471757	31	36151
384	Other disorders of tympanic membrane	sense organs	1.37057	[ 0.89, 2.11 ]	0.152446	144	36151
384.1	Myringitis	sense organs	4.28797	[ 1.18, 15.62 ]	0.0272736	10	36151
384.4	Perforation of tympanic membrane	sense organs	1.23451	[ 0.77, 1.99 ]	0.385322	127	36151
385	Other disorders of middle ear and mastoid	sense organs	1.15831	[ 0.66, 2.02 ]	0.604657	101	36151
385.3	Cholesteatoma	sense organs	1.21892	[ 0.65, 2.28 ]	0.53463	77	36151
385.5	Tympanosclerosis and middle ear disease related to otitis media	sense organs	1.09249	[ 0.38, 3.16 ]	0.870436	30	36151
386	Vertiginous syndromes and other disorders of vestibular system	sense organs	1.87335	[ 1.57, 2.24 ]	3.35249e-12	661	36071		2.06706	[ 1.74, 2.45 ]	1.05e-16	766	19529		1.97072	[ 1.74, 2.23 ]	3.29e-27	1427	55600
386.1	Meniere's disease	sense organs	2.11835	[ 1.42, 3.16 ]	0.000222186	120	36071
386.2	Peripheral or central vertigo	sense organs	1.78777	[ 1.41, 2.26 ]	1.1985e-06	370	36071		1.9532	[ 1.57, 2.43 ]	1.72e-09	475	19529		1.8748	[ 1.6, 2.2 ]	1.192e-14	845	55600
386.21	Central origin vertigo	sense organs	2.45157	[ 1.4, 4.3 ]	0.0017822	57	36071
386.3	Labyrinthitis	sense organs	2.356	[ 1.26, 4.41 ]	0.00739756	46	36071
386.9	Dizziness and giddiness (Light-headedness and vertigo)	sense organs	1.5136	[ 1.35, 1.69 ]	2.24994e-13	2027	36071		1.63189	[ 1.48, 1.8 ]	1.24e-22	2598	19529		1.57886	[ 1.47, 1.7 ]	3.45e-34	4625	55600
388	Other disorders of ear	sense organs	1.80157	[ 0.76, 4.28 ]	0.182588	28	38214
389	Hearing loss	sense organs	1.44812	[ 1.29, 1.62 ]	2.52151e-10	1861	38214		1.64648	[ 1.47, 1.84 ]	6.71e-18	1953	21859		1.54527	[ 1.43, 1.67 ]	3.797e-26	3814	60073
389.1	Sensorineural hearing loss	sense organs	1.27586	[ 1.09, 1.5 ]	0.00290915	929	38214
389.2	Conductive hearing loss	sense organs	1.80376	[ 1.38, 2.36 ]	1.78611e-05	313	38214		0.635925	[ 0.37, 1.1 ]	0.105915	71	21859
389.3	Degenerative and vascular disorders of ear	sense organs	0.908149	[ 0.1, 8.25 ]	0.931804	5	38214
389.4	Tinnitus	sense organs	1.68821	[ 1.33, 2.14 ]	1.56803e-05	384	38214		1.82752	[ 1.47, 2.27 ]	5.36e-08	430	21859		1.76279	[ 1.5, 2.07 ]	4.254e-12	814	60073
389.5	Disorders of acoustic nerve	sense organs	1.129	[ 0.24, 5.3 ]	0.877811	11	38214
394	Rheumatic disease of the heart valves	circulatory system	0.480006	[ 0.35, 0.65 ]	2.3999e-06	391	37936		0.785182	[ 0.57, 1.08 ]	0.1397	382	22261		0.606288	[ 0.49, 0.76 ]	9.154e-06	773	60197
394.1	Mitral valve stenosis and aortic valve stenosis	circulatory system	0.329902	[ 0.16, 0.69 ]	0.00331548	79	37936
394.2	Mitral valve disease	circulatory system	1.05851	[ 0.58, 1.93 ]	0.853127	67	37936
394.3	Aortic valve disease	circulatory system	0.568546	[ 0.06, 5.11 ]	0.61435	7	37936
394.4	Acute rheumatic heart disease	circulatory system	3.99338	[ 1.45, 10.98 ]	0.00727686	16	37936
394.7	Disease of tricuspid valve	circulatory system	0.384273	[ 0.23, 0.64 ]	0.000235419	170	37936
395	Heart valve disorders	circulatory system	0.701879	[ 0.61, 0.81 ]	2.33562e-06	1522	37936		1.07558	[ 0.93, 1.24 ]	0.31971	1499	22261
395.1	Nonrheumatic mitral valve disorders	circulatory system	0.850788	[ 0.7, 1.03 ]	0.102617	745	37936
395.2	Nonrheumatic aortic valve disorders	circulatory system	0.449554	[ 0.34, 0.59 ]	3.51097e-09	551	37936		0.856985	[ 0.67, 1.1 ]	0.230736	647	22261		0.630779	[ 0.53, 0.76 ]	7.864e-07	1198	60197
395.3	Nonrheumatic tricuspid valve disorders	circulatory system	0.36485	[ 0.18, 0.73 ]	0.00445531	98	37936
395.4	Nonrheumatic pulmonary valve disorders	circulatory system	0.774058	[ 0.37, 1.63 ]	0.501363	74	37936
395.6	Heart valve replaced	circulatory system	0.492359	[ 0.33, 0.73 ]	0.000376247	240	37936
396	Abnormal heart sounds	circulatory system	1.04018	[ 0.81, 1.33 ]	0.752335	438	37936
401	Hypertension	circulatory system	0.984085	[ 0.91, 1.06 ]	0.677398	8056	31067
401.1	Essential hypertension	circulatory system	0.988486	[ 0.92, 1.07 ]	0.765864	7817	31067
401.2	Hypertensive heart and/or renal disease	circulatory system	0.586436	[ 0.5, 0.68 ]	1.23554e-11	1402	31067		1.17092	[ 0.99, 1.39 ]	0.0678619	1564	12767
401.21	Hypertensive heart disease	circulatory system	0.708887	[ 0.58, 0.86 ]	0.000553635	704	31067
401.22	Hypertensive chronic kidney disease	circulatory system	0.426276	[ 0.34, 0.53 ]	6.26635e-14	740	31067		0.785194	[ 0.6, 1.02 ]	0.0690766	768	12767		0.551618	[ 0.47, 0.65 ]	5.783e-12	1508	43834
401.3	Other hypertensive complications	circulatory system	0.458181	[ 0.35, 0.6 ]	6.2738e-09	480	31067		1.37732	[ 0.93, 2.04 ]	0.110116	187	12767
402	Elevated blood pressure reading without diagnosis of hypertension	circulatory system	1.88714	[ 1.6, 2.23 ]	8.26044e-14	764	39206
411	Ischemic Heart Disease	circulatory system	0.569028	[ 0.5, 0.65 ]	1.86346e-17	2023	37808		0.81552	[ 0.72, 0.92 ]	0.000701904	2812	21116		0.693225	[ 0.64, 0.76 ]	1.986e-16	4835	58924
411.1	Unstable angina (intermediate coronary syndrome)	circulatory system	0.708062	[ 0.53, 0.94 ]	0.0189978	309	37808
411.2	Myocardial infarction	circulatory system	0.346122	[ 0.27, 0.45 ]	5.30981e-16	628	37808		0.699438	[ 0.56, 0.87 ]	0.00133737	801	21116		0.520482	[ 0.44, 0.61 ]	1.407e-14	1429	58924
411.3	Angina pectoris	circulatory system	0.735646	[ 0.56, 0.97 ]	0.0316065	324	37808
411.4	Coronary atherosclerosis	circulatory system	0.473105	[ 0.41, 0.55 ]	4.9018e-22	1551	37808		0.78649	[ 0.69, 0.9 ]	0.000560156	2177	21116		0.62688	[ 0.57, 0.69 ]	1.993e-19	3728	58924
411.41	Aneurysm and dissection of heart	circulatory system	0.303519	[ 0.07, 1.3 ]	0.108819	27	37808
411.8	Other chronic ischemic heart disease, unspecified	circulatory system	0.44147	[ 0.33, 0.59 ]	1.85442e-08	422	37808		0.999131	[ 0.82, 1.21 ]	0.993037	887	21116		0.769742	[ 0.66, 0.9 ]	0.001442	1309	58924
411.9	Other acute and subacute forms of ischemic heart disease	circulatory system	1.01563e-05	[ 0, 3.58E+69 ]	0.895551	13	37808
414	Other forms of chronic heart disease	circulatory system	0.550467	[ 0.43, 0.71 ]	2.85784e-06	513	37808		0.99795	[ 0.8, 1.25 ]	0.985714	684	21116		0.765061	[ 0.65, 0.9 ]	0.00168	1197	58924
414.2	ASCVD	circulatory system	0.280713	[ 0.11, 0.72 ]	0.00777308	48	37808
415	Pulmonary heart disease	circulatory system	0.603999	[ 0.5, 0.73 ]	3.27924e-07	905	38600		0.765622	[ 0.64, 0.91 ]	0.00231934	1025	23399		0.68963	[ 0.61, 0.78 ]	1.441e-08	1930	61999
415.1	Acute pulmonary heart disease	circulatory system	0.825935	[ 0.64, 1.07 ]	0.143204	431	38600
415.11	Pulmonary embolism and infarction, acute	circulatory system	0.869069	[ 0.67, 1.13 ]	0.297262	397	38600
415.2	Chronic pulmonary heart disease	circulatory system	0.414943	[ 0.31, 0.56 ]	7.46103e-09	451	38600		0.764744	[ 0.59, 0.99 ]	0.0395606	533	23399		0.590432	[ 0.49, 0.72 ]	1.021e-07	984	61999
415.21	Primary pulmonary hypertension	circulatory system	0.717923	[ 0.42, 1.21 ]	0.216164	111	38600
416	Cardiomegaly	circulatory system	0.446432	[ 0.36, 0.55 ]	2.52506e-14	866	38600		1.14034	[ 0.75, 1.73 ]	0.538726	161	23399
418	Nonspecific chest pain	circulatory system	1.22864	[ 1.14, 1.32 ]	1.56103e-08	6876	30214		1.33799	[ 1.25, 1.44 ]	1.67e-15	5545	16297		1.28197	[ 1.22, 1.35 ]	6.191e-22	12421	46511
418.1	Precordial pain	circulatory system	1.525	[ 1.1, 2.12 ]	0.0115188	200	30214
420	Carditis	circulatory system	0.663415	[ 0.49, 0.89 ]	0.00722008	405	39996
420.1	Myocarditis	circulatory system	1.39443	[ 0.31, 6.34 ]	0.666896	13	39996
420.2	Pericarditis	circulatory system	0.718628	[ 0.51, 1.01 ]	0.0600576	280	39996
420.21	Acute pericarditis	circulatory system	0.316232	[ 0.1, 1.02 ]	0.0545978	46	39996
420.22	Chronic pericarditis	circulatory system	0.471421	[ 0.19, 1.19 ]	0.112369	53	39996
420.3	Endocarditis	circulatory system	0.384331	[ 0.19, 0.8 ]	0.0100403	107	39996
425	Cardiomyopathy	circulatory system	0.690861	[ 0.54, 0.89 ]	0.00389465	508	39996
425.1	Primary/intrinsic cardiomyopathies	circulatory system	0.671046	[ 0.51, 0.88 ]	0.00420561	436	39996
425.11	Hypertrophic obstructive cardiomyopathy	circulatory system	0.529913	[ 0.2, 1.38 ]	0.191897	39	39996
425.12	Other hypertrophic cardiomyopathy	circulatory system	0.808374	[ 0.23, 2.84 ]	0.739991	18	39996
425.2	Secondary/extrinsic cardiomyopathies	circulatory system	0.934988	[ 0.63, 1.39 ]	0.741007	162	39996
425.8	Other cardiomyopathy	circulatory system	0.635597	[ 0.19, 2.18 ]	0.471304	21	39996
426	Cardiac conduction disorders	circulatory system	0.430222	[ 0.34, 0.54 ]	3.36226e-13	785	31390		1.21717	[ 1.06, 1.4 ]	0.00497693	1572	16812
426.2	Atrioventricular [AV] block	circulatory system	0.179557	[ 0.1, 0.32 ]	1.33348e-08	203	31390		1.2105	[ 0.75, 1.96 ]	0.436979	160	16812
426.21	First degree AV block	circulatory system	3.78467e-06	[ 0, 5.98E+83 ]	0.905165	24	31390
426.22	Mobitz II AV block	circulatory system	1.15888e-05	[ 0, 9.01E+79 ]	0.909266	10	31390
426.23	Second degree AV block	circulatory system	0.182095	[ 0.04, 0.77 ]	0.0204848	41	31390
426.24	Atrioventricular block, complete	circulatory system	0.116984	[ 0.05, 0.29 ]	3.27863e-06	119	31390		0.745137	[ 0.34, 1.66 ]	0.470493	76	16812		0.330781	[ 0.18, 0.6 ]	0.0002924	195	48202
426.25	Other heart block	circulatory system	2.56195e-05	[ 0, 4.52E+57 ]	0.885048	7	31390
426.3	Bundle branch block	circulatory system	0.62339	[ 0.42, 0.93 ]	0.0202573	184	31390
426.31	Right bundle branch block	circulatory system	0.613893	[ 0.3, 1.27 ]	0.189357	64	31390
426.32	Left bundle branch block	circulatory system	0.638627	[ 0.39, 1.05 ]	0.077049	109	31390
426.4	Anomalous atrioventricular excitation	circulatory system	0.933281	[ 0.36, 2.43 ]	0.887676	37	31390
426.8	Other cardiac conduction disorders	circulatory system	0.434589	[ 0.13, 1.47 ]	0.181226	29	31390
426.9	Cardiac pacemaker/device in situ	circulatory system	0.360749	[ 0.26, 0.5 ]	2.46819e-09	367	31390		0.761566	[ 0.54, 1.06 ]	0.111189	432	16812		0.524138	[ 0.41, 0.66 ]	9.118e-08	799	48202
426.91	Cardiac pacemaker in situ	circulatory system	0.308569	[ 0.21, 0.46 ]	9.78626e-09	268	31390		0.782845	[ 0.53, 1.16 ]	0.223424	352	16812		0.49599	[ 0.37, 0.66 ]	1.038e-06	620	48202
426.92	Cardiac defibrillator in situ	circulatory system	0.519162	[ 0.32, 0.85 ]	0.00907226	146	31390
427	Cardiac dysrhythmias	circulatory system	0.953384	[ 0.88, 1.03 ]	0.225008	6259	31390
427.1	Paroxysmal tachycardia, unspecified	circulatory system	0.861476	[ 0.7, 1.07 ]	0.169411	654	31390
427.11	Paroxysmal supraventricular tachycardia	circulatory system	0.90723	[ 0.68, 1.21 ]	0.507051	362	31390
427.12	Paroxysmal ventricular tachycardia	circulatory system	0.649285	[ 0.46, 0.91 ]	0.0126865	274	31390
427.2	Atrial fibrillation and flutter	circulatory system	0.418215	[ 0.35, 0.5 ]	1.67364e-21	1182	31390		0.936591	[ 0.79, 1.11 ]	0.442529	1708	16812		0.643843	[ 0.57, 0.73 ]	1.731e-12	2890	48202
427.21	Atrial fibrillation	circulatory system	0.414674	[ 0.35, 0.5 ]	3.56863e-21	1130	31390		0.95154	[ 0.8, 1.13 ]	0.565132	1656	16812		0.648366	[ 0.57, 0.73 ]	7.87e-12	2786	48202
427.22	Atrial flutter	circulatory system	0.562309	[ 0.4, 0.78 ]	0.000659813	267	31390
427.3	Other specified cardiac dysrhythmias	circulatory system	0.580461	[ 0.47, 0.72 ]	1.07116e-06	760	31390		1.18681	[ 0.96, 1.46 ]	0.11036	634	16812
427.4	Cardiac arrest and ventricular fibrillation	circulatory system	0.301734	[ 0.16, 0.58 ]	0.000347106	119	31390
427.41	Ventricular fibrillation and flutter	circulatory system	0.158104	[ 0.04, 0.66 ]	0.0117047	41	31390
427.42	Cardiac arrest	circulatory system	0.386255	[ 0.19, 0.78 ]	0.00772052	86	31390
427.5	Arrhythmia (cardiac) NOS	circulatory system	0.720654	[ 0.59, 0.87 ]	0.000821029	848	31390
427.6	Premature beats	circulatory system	1.22481	[ 0.9, 1.67 ]	0.199487	252	31390
427.61	Supraventricular premature beats	circulatory system	2.31887	[ 1.12, 4.79 ]	0.0231758	34	31390
427.7	Tachycardia NOS	circulatory system	0.693244	[ 0.6, 0.8 ]	3.88908e-07	1903	31390		1.24417	[ 0.98, 1.58 ]	0.0738671	381	16812
427.8	Sinoatrial node dysfunction (Bradycardia)	circulatory system	0.334205	[ 0.23, 0.49 ]	8.79772e-09	286	31390		0.92773	[ 0.54, 1.6 ]	0.787382	172	16812		0.463059	[ 0.34, 0.63 ]	9.677e-07	458	48202
427.9	Palpitations	circulatory system	1.54035	[ 1.4, 1.7 ]	5.56614e-18	2708	31390		1.53036	[ 1.38, 1.69 ]	1.35e-16	2206	16812		1.53557	[ 1.43, 1.65 ]	5.78e-33	4914	48202
428	Congestive heart failure; nonhypertensive	circulatory system	0.401466	[ 0.34, 0.47 ]	6.73367e-27	1489	38114		0.563766	[ 0.47, 0.67 ]	3.1e-10	1652	21993		0.470199	[ 0.42, 0.53 ]	6.133e-34	3141	60107
428.1	Congestive heart failure (CHF) NOS	circulatory system	0.376882	[ 0.31, 0.46 ]	6.17677e-23	1088	38114		0.535024	[ 0.43, 0.66 ]	1.08e-08	1207	21993		0.441269	[ 0.38, 0.51 ]	7.332e-29	2295	60107
428.2	Heart failure NOS	circulatory system	0.492795	[ 0.37, 0.66 ]	2.53838e-06	400	38114		0.85432	[ 0.64, 1.14 ]	0.284804	470	21993		0.652725	[ 0.53, 0.8 ]	5.005e-05	870	60107
428.3	Heart failure with reduced EF [Systolic or combined heart failure]	circulatory system	0.411492	[ 0.3, 0.56 ]	2.49454e-08	393	38114		0.626227	[ 0.46, 0.85 ]	0.00285883	446	21993		0.509258	[ 0.41, 0.63 ]	1.579e-09	839	60107
428.4	Heart failure with preserved EF [Diastolic heart failure]	circulatory system	0.496511	[ 0.38, 0.65 ]	6.20098e-07	386	38114		0.4815	[ 0.34, 0.67 ]	2.09e-05	525	21993		0.490417	[ 0.4, 0.61 ]	5.667e-11	911	60107
429	Ill-defined descriptions and complications of heart disease	circulatory system	0.72715	[ 0.54, 0.97 ]	0.0309228	358	38114
429.1	Heart transplant/surgery	circulatory system	0.401913	[ 0.18, 0.87 ]	0.0213281	99	38114
429.3	Symptoms involving cardiovascular system	circulatory system	0.825028	[ 0.6, 1.13 ]	0.237221	282	38114
429.9	Cardiac complications, not elsewhere classified	circulatory system	0.64858	[ 0.31, 1.35 ]	0.248742	50	38114
430	Intracranial hemorrhage	circulatory system	0.458805	[ 0.33, 0.64 ]	2.84437e-06	363	38368		0.824332	[ 0.56, 1.2 ]	0.317243	219	21805		0.588899	[ 0.46, 0.75 ]	2.673e-05	582	60173
430.1	Subarachnoid hemorrhage	circulatory system	0.329018	[ 0.18, 0.62 ]	0.000504469	127	38368
430.2	Intracerebral hemorrhage	circulatory system	0.435132	[ 0.26, 0.72 ]	0.00106604	165	38368
430.3	Subdural hemorrhage	circulatory system	0.570188	[ 0.3, 1.07 ]	0.0801694	76	38368
433	Cerebrovascular disease	circulatory system	0.596283	[ 0.52, 0.69 ]	3.5129e-13	1763	38368		0.927153	[ 0.82, 1.05 ]	0.216558	2399	21805		0.768281	[ 0.7, 0.84 ]	1.331e-08	4162	60173
433.1	Occlusion and stenosis of precerebral arteries	circulatory system	0.456165	[ 0.36, 0.58 ]	2.58908e-10	574	38368		0.997457	[ 0.85, 1.18 ]	0.975974	1250	21805		0.778489	[ 0.68, 0.89 ]	0.0003397	1824	60173
433.11	Occlusion of cerebral arteries, with cerebral infarction	circulatory system	0.539647	[ 0.27, 1.07 ]	0.075407	74	38368
433.12	Cerebral atherosclerosis	circulatory system	0.246586	[ 0.11, 0.54 ]	0.000466376	75	38368
433.2	Occlusion of cerebral arteries	circulatory system	0.526657	[ 0.4, 0.69 ]	2.12534e-06	498	38368		0.788065	[ 0.58, 1.06 ]	0.117237	403	21805		0.629267	[ 0.52, 0.77 ]	4.57e-06	901	60173
433.21	Cerebral artery occlusion, with cerebral infarction	circulatory system	0.46145	[ 0.34, 0.62 ]	2.14867e-07	440	38368		0.770009	[ 0.57, 1.04 ]	0.0912446	391	21805		0.590492	[ 0.48, 0.73 ]	9.287e-07	831	60173
433.3	Cerebral ischemia	circulatory system	0.586385	[ 0.47, 0.73 ]	9.10111e-07	687	38368		1.03853	[ 0.86, 1.25 ]	0.68811	917	21805
433.31	Transient cerebral ischemia	circulatory system	0.633632	[ 0.51, 0.79 ]	5.73472e-05	600	38368
433.32	Moyamoya disease	circulatory system	0.65983	[ 0.08, 5.27 ]	0.694949	10	38368
433.5	Cerebral aneurysm	circulatory system	0.668119	[ 0.41, 1.08 ]	0.103014	133	38368
433.6	Acute, but ill-defined cerebrovascular disease	circulatory system	0.803292	[ 0.57, 1.13 ]	0.210901	220	38368
433.8	Late effects of cerebrovascular disease	circulatory system	0.477834	[ 0.35, 0.66 ]	4.84682e-06	368	38368		0.837426	[ 0.61, 1.15 ]	0.27753	320	21805		0.63059	[ 0.5, 0.79 ]	5.966e-05	688	60173
440	Atherosclerosis	circulatory system	0.269447	[ 0.2, 0.36 ]	2.5733e-18	562	38117		0.725543	[ 0.56, 0.93 ]	0.0120948	597	21597		0.478595	[ 0.4, 0.58 ]	3.785e-14	1159	59714
440.1	Atherosclerosis of renal artery	circulatory system	0.24398	[ 0.13, 0.47 ]	2.33686e-05	115	38117		0.423684	[ 0.2, 0.88 ]	0.0205275	96	21597		0.312297	[ 0.19, 0.51 ]	2.678e-06	211	59714
440.2	Atherosclerosis of the extremities	circulatory system	0.257543	[ 0.16, 0.41 ]	1.89392e-08	242	38117		0.764682	[ 0.55, 1.06 ]	0.105995	337	21597		0.539129	[ 0.41, 0.7 ]	6.259e-06	579	59714
440.21	Atherosclerosis of native arteries of the extremities with ulceration or gangrene	circulatory system	0.185471	[ 0.06, 0.6 ]	0.00483836	52	38117
440.22	Atherosclerosis of native arteries of the extremities with intermittent claudication	circulatory system	0.318937	[ 0.17, 0.58 ]	0.000193021	123	38117
440.9	Atherosclerosis of aorta	circulatory system	0.286334	[ 0.15, 0.54 ]	0.000101429	106	38117
441	Vascular insufficiency of intestine	circulatory system	0.372063	[ 0.21, 0.65 ]	0.000503838	156	38117
441.1	Acute vascular insufficiency of intestine	circulatory system	0.231326	[ 0.07, 0.75 ]	0.0144897	52	38117
441.2	Chronic vascular insufficiency of intestine	circulatory system	0.227604	[ 0.05, 0.98 ]	0.0461733	25	38117
442	Other aneurysm	circulatory system	0.392479	[ 0.29, 0.54 ]	5.03753e-09	424	38117		0.739007	[ 0.56, 0.98 ]	0.0355827	479	21597		0.556827	[ 0.45, 0.69 ]	4.448e-08	903	59714
442.1	Aortic aneurysm	circulatory system	0.38929	[ 0.27, 0.57 ]	8.97875e-07	276	38117		0.629392	[ 0.44, 0.9 ]	0.0106751	375	21597		0.501827	[ 0.39, 0.65 ]	1.701e-07	651	59714
442.11	Abdominal aortic aneurysm	circulatory system	0.199912	[ 0.1, 0.38 ]	1.21681e-06	128	38117		0.649191	[ 0.42, 1.01 ]	0.0552502	272	21597		0.447535	[ 0.31, 0.64 ]	1.612e-05	400	59714
442.2	Aneurysm of iliac artery	circulatory system	4.01336e-05	[ 0, 1.33E+61 ]	0.895366	6	38117
442.3	Aneurysm of artery of lower extremity	circulatory system	3.67958e-06	[ 0, 5.22E+66 ]	0.882643	38	38117
442.4	Arterial dissection	circulatory system	0.865064	[ 0.36, 2.07 ]	0.744636	45	38117
442.8	Aneurysm of other specified artery	circulatory system	0.677174	[ 0.33, 1.39 ]	0.28612	64	38117
443	Peripheral vascular disease	circulatory system	0.517405	[ 0.4, 0.67 ]	2.92321e-07	541	38117		0.934013	[ 0.78, 1.11 ]	0.446245	945	21597		0.769819	[ 0.67, 0.89 ]	0.0003728	1486	59714
443.1	Raynaud's syndrome	circulatory system	1.25116	[ 0.85, 1.84 ]	0.252294	168	38117
443.7	Peripheral angiopathy in diseases classified elsewhere	circulatory system	0.584438	[ 0.17, 1.99 ]	0.389889	24	38117
443.8	Other specified peripheral vascular diseases	circulatory system	4.42568e-06	[ 0, 5.09E+79 ]	0.901815	28	38117
443.9	Peripheral vascular disease, unspecified	circulatory system	0.313722	[ 0.22, 0.45 ]	1.89445e-10	333	38117		0.768273	[ 0.61, 0.97 ]	0.0296242	654	21597		0.583448	[ 0.48, 0.71 ]	9.247e-08	987	59714
444	Arterial embolism and thrombosis	circulatory system	0.351529	[ 0.2, 0.61 ]	0.000230968	154	38117
444.1	Arterial embolism and thrombosis of lower extremity artery	circulatory system	0.317005	[ 0.1, 1.04 ]	0.0576342	39	38117
444.2	Embolism and thrombosis of abdominal aorta	circulatory system	0.385413	[ 0.14, 1.1 ]	0.0735377	37	38117
444.5	Atheroembolism	circulatory system	5.84034e-05	[ 0, 8.65E+65 ]	0.905868	2	38117
446	Polyarteritis nodosa and allied conditions	circulatory system	0.633546	[ 0.4, 1.01 ]	0.0570602	154	38117
446.2	Acute febrile mucocutaneous lymph node syndrome (Kawasaki disease)	circulatory system	3.46172e-05	[ 0, 5.44E+76 ]	0.914252	4	38117
446.3	Hypersensitivity angiitis	circulatory system	1.90622e-05	[ 0, 3.35E+65 ]	0.895226	15	38117
446.4	Wegener's granulomatosis	circulatory system	0.861079	[ 0.28, 2.62 ]	0.79212	22	38117
446.5	Giant cell arteritis	circulatory system	0.308161	[ 0.09, 1.03 ]	0.0561878	27	38117
446.6	Polyarteritis nodosa	circulatory system	0.447768	[ 0.06, 3.51 ]	0.44456	12	38117
446.7	Takayasu's disease	circulatory system	6.36632e-05	[ 0, 1.41E+54 ]	0.887904	8	38117
446.8	Thrombotic microangiopathy	circulatory system	1.00305	[ 0.33, 3.01 ]	0.995666	25	38117
446.9	Arteritis NOS	circulatory system	0.708597	[ 0.37, 1.36 ]	0.297663	76	38117
447	Other disorders of arteries and arterioles	circulatory system	0.563874	[ 0.35, 0.9 ]	0.0166839	158	38117
447.1	Stricture of artery	circulatory system	0.325366	[ 0.1, 1.09 ]	0.0677964	29	38117
447.7	Aortic ectasia	circulatory system	0.952751	[ 0.39, 2.35 ]	0.916485	36	38117
448	Disease of capillaries	circulatory system	0.681193	[ 0.15, 3.11 ]	0.620085	15	38117
450	Noninfectious disorders of lymphatic channels	circulatory system	1.35922	[ 1.05, 1.76 ]	0.0200225	327	40999
451	Phlebitis and thrombophlebitis	circulatory system	0.883499	[ 0.62, 1.26 ]	0.489283	240	35699
451.2	Phlebitis and thrombophlebitis of lower extremities	circulatory system	0.858249	[ 0.55, 1.34 ]	0.503099	143	35699
452	Other venous embolism and thrombosis	circulatory system	0.766764	[ 0.65, 0.91 ]	0.00181148	1196	35699
452.1	Iatrogenic pulmonary embolism and infarction	circulatory system	2.00293	[ 0.86, 4.64 ]	0.105102	28	35699
452.2	Deep vein thrombosis [DVT]	circulatory system	0.953917	[ 0.77, 1.19 ]	0.673454	569	35699
452.8	Postphlebitic syndrome	circulatory system	0.559732	[ 0.12, 2.55 ]	0.452682	15	35699
453	Chronic venous hypertension	circulatory system	0.530724	[ 0.06, 4.56 ]	0.563819	7	35699
454	Varicose veins	circulatory system	1.40968	[ 1.1, 1.81 ]	0.00764234	361	35699
454.1	Varicose veins of lower extremity	circulatory system	1.72361	[ 1.32, 2.26 ]	7.96337e-05	286	35699
454.11	Varicose veins of lower extremity, symptomtic	circulatory system	1.78608	[ 1.3, 2.46 ]	0.000356508	202	35699
455	Hemorrhoids	circulatory system	1.60103	[ 1.36, 1.89 ]	2.37718e-08	835	35699		1.69216	[ 1.51, 1.9 ]	6.59e-19	1696	17139		1.66147	[ 1.51, 1.83 ]	1.109e-25	2531	52838
456	Chronic venous insufficiency [CVI]	circulatory system	1.04675	[ 0.74, 1.49 ]	0.799202	177	35699
457	Encounter for long-term (current) use of anticoagulants, antithrombotics, aspirin	circulatory system	0.894968	[ 0.46, 1.75 ]	0.744705	57	35699
457.2	Encounter for long-term (current) use of antiplatelets/antithrombotics	circulatory system	0.981077	[ 0.48, 1.99 ]	0.957757	48	35699
458	Hypotension	circulatory system	0.502414	[ 0.43, 0.59 ]	3.12769e-16	1458	37756		1.09431	[ 0.86, 1.39 ]	0.455085	480	22960
458.1	Orthostatic hypotension	circulatory system	0.491348	[ 0.33, 0.74 ]	0.000641869	244	37756
458.2	Iatrogenic hypotension	circulatory system	0.465412	[ 0.16, 1.34 ]	0.157128	33	37756
458.9	Hypotension NOS	circulatory system	0.492371	[ 0.41, 0.6 ]	3.63221e-13	1064	37756		0.891106	[ 0.65, 1.23 ]	0.479162	264	22960		0.575739	[ 0.49, 0.68 ]	4.091e-11	1328	60716
459	Other disorders of circulatory system	circulatory system	0.576226	[ 0.41, 0.8 ]	0.00118348	311	37756
459.1	Hemorrhage NOS	circulatory system	1.07409	[ 0.59, 1.96 ]	0.815848	69	37756
459.7	Blood vessel replaced	circulatory system	1.6803	[ 0.32, 8.87 ]	0.540852	7	37756
459.9	Circulatory disease NEC	circulatory system	0.35468	[ 0.21, 0.59 ]	6.53036e-05	170	37756
464	Acute sinusitis	respiratory	1.98177	[ 1.81, 2.17 ]	3.38557e-48	3095	28094		2.26299	[ 2.12, 2.42 ]	1.09e-125	7920	11743		2.16085	[ 2.05, 2.28 ]	7.91e-171	11015	39837
465	Acute upper respiratory infections of multiple or unspecified sites	respiratory	1.48173	[ 1.37, 1.6 ]	9.95911e-23	5814	28094		2.24653	[ 2.09, 2.41 ]	1.18e-111	6754	11743		1.86489	[ 1.77, 1.97 ]	1.25e-119	12568	39837
465.2	Acute pharyngitis	respiratory	1.39109	[ 1.23, 1.57 ]	1.8184e-07	2222	28094		2.24572	[ 2.05, 2.46 ]	1.08e-67	3156	11743		1.89819	[ 1.76, 2.04 ]	1.604e-65	5378	39837
465.4	Acute laryngitis and tracheitis	respiratory	1.2472	[ 0.63, 2.48 ]	0.529544	58	28094
470	Septal Deviations/Turbinate Hypertrophy	respiratory	2.08368	[ 1.83, 2.37 ]	1.68471e-28	1399	29721		1.75588	[ 1.31, 2.36 ]	0.000190478	221	14938		2.02668	[ 1.8, 2.28 ]	2.607e-31	1620	44659
471	Nasal polyps	respiratory	2.39204	[ 1.37, 4.18 ]	0.0022332	67	29721
472	Chronic pharyngitis and nasopharyngitis	respiratory	2.50488	[ 2.14, 2.93 ]	6.8709e-31	841	29721		2.21689	[ 1.95, 2.52 ]	2e-33	1341	14938		2.33031	[ 2.11, 2.57 ]	2.929e-62	2182	44659
473	Diseases of the larynx and vocal cords	respiratory	1.52324	[ 1.29, 1.8 ]	1.05269e-06	868	29721		1.80311	[ 1.48, 2.19 ]	2.74e-09	587	14938		1.63804	[ 1.44, 1.86 ]	3.308e-14	1455	44659
473.1	Chronic laryngitis	respiratory	1.74594	[ 1.13, 2.7 ]	0.0124105	118	29721
473.3	Paralysis/spasm of vocal cords or larynx	respiratory	0.70375	[ 0.41, 1.22 ]	0.210206	118	29721
473.4	Voice disturbance	respiratory	1.68725	[ 1.39, 2.05 ]	9.81377e-08	621	29721		1.68831	[ 1.33, 2.14 ]	1.78e-05	386	14938		1.68759	[ 1.45, 1.96 ]	7.778e-12	1007	44659
474	Acute and chronic tonsillitis	respiratory	1.07685	[ 0.81, 1.42 ]	0.60396	522	29721
474.1	Acute tonsillitis	respiratory	0.609361	[ 0.27, 1.4 ]	0.242809	93	29721
474.2	Chronic tonsillitis and adenoiditis	respiratory	1.27527	[ 0.95, 1.72 ]	0.110481	401	29721
475	Chronic sinusitis	respiratory	2.04147	[ 1.81, 2.3 ]	1.86757e-31	1625	29721		1.79352	[ 1.6, 2.01 ]	5.32e-23	1651	14938		1.90942	[ 1.76, 2.08 ]	3.039e-52	3276	44659
475.9	Postnasal drip	respiratory	2.34683	[ 1.78, 3.1 ]	1.95992e-09	260	29721		1.64506	[ 1.11, 2.44 ]	0.0130011	145	14938		2.08361	[ 1.66, 2.61 ]	2.424e-10	405	44659
476	Allergic rhinitis	respiratory	1.86356	[ 1.72, 2.02 ]	3.10867e-51	4219	29721		2.03599	[ 1.89, 2.2 ]	3.07e-75	4689	14938		1.95346	[ 1.85, 2.06 ]	4.75e-124	8908	44659
477	Epistaxis or throat hemorrhage	respiratory	1.22032	[ 0.87, 1.72 ]	0.254334	215	29721
478	Throat pain	respiratory	2.19626	[ 1.47, 3.29 ]	0.000138282	132	29721
479	Other upper respiratory disease	respiratory	1.96928	[ 1.7, 2.27 ]	3.30824e-20	1128	29721		1.88169	[ 1.54, 2.3 ]	6.91e-10	521	14938		1.93905	[ 1.72, 2.18 ]	1.612e-28	1649	44659
480	Pneumonia	respiratory	0.553735	[ 0.48, 0.64 ]	5.30398e-16	2092	34164		0.988549	[ 0.87, 1.13 ]	0.862791	1773	16084		0.75942	[ 0.69, 0.84 ]	2.215e-08	3865	50248
480.1	Bacterial pneumonia	respiratory	0.339898	[ 0.23, 0.5 ]	1.98975e-08	420	34164		1.16356	[ 0.91, 1.49 ]	0.226258	437	16084
480.11	Pneumococcal pneumonia	respiratory	0.320225	[ 0.1, 1.04 ]	0.0577435	45	34164
480.12	Pseudomonal pneumonia	respiratory	0.420319	[ 0.17, 1.05 ]	0.0635607	81	34164
480.13	MRSA pneumonia	respiratory	0.27286	[ 0.08, 0.88 ]	0.0294453	63	34164
480.2	Viral pneumonia	respiratory	1.36624	[ 0.49, 3.83 ]	0.553047	21	34164
480.3	Pneumonia due to fungus (mycoses)	respiratory	0.457678	[ 0.14, 1.51 ]	0.198285	36	34164
480.5	Bronchopneumonia and lung abscess	respiratory	0.537934	[ 0.24, 1.18 ]	0.123791	73	34164
481	Influenza	respiratory	1.20007	[ 0.8, 1.79 ]	0.373962	176	34164
483	Acute bronchitis and bronchiolitis	respiratory	1.56235	[ 1.36, 1.79 ]	2.79074e-10	1229	34164		1.66455	[ 1.54, 1.8 ]	1.24e-36	4138	16084		1.63886	[ 1.53, 1.76 ]	3.417e-45	5367	50248
495	Asthma	respiratory	1.13842	[ 1.02, 1.27 ]	0.0241436	2338	35252
495.1	Chronic obstructive asthma	respiratory	0.942002	[ 0.64, 1.38 ]	0.759424	160	35252
495.11	Chronic obstructive asthma with exacerbation	respiratory	0.941548	[ 0.4, 2.2 ]	0.889321	33	35252
495.2	Asthma with exacerbation	respiratory	1.27206	[ 1, 1.63 ]	0.0548392	446	35252
496	Chronic airway obstruction	respiratory	0.448321	[ 0.37, 0.54 ]	7.60958e-18	1221	35252		0.669763	[ 0.6, 0.75 ]	3.05e-11	2333	16354		0.594937	[ 0.54, 0.66 ]	1.144e-24	3554	51606
496.1	Emphysema	respiratory	0.282605	[ 0.18, 0.45 ]	8.38604e-08	247	35252		0.621012	[ 0.45, 0.85 ]	0.00337814	320	16354		0.481909	[ 0.37, 0.63 ]	4.915e-08	567	51606
496.2	Chronic bronchitis	respiratory	0.511152	[ 0.38, 0.69 ]	1.48947e-05	379	35252		0.835877	[ 0.69, 1.01 ]	0.0649684	756	16354		0.727603	[ 0.62, 0.85 ]	0.0001118	1135	51606
496.21	Obstructive chronic bronchitis	respiratory	0.448302	[ 0.32, 0.64 ]	6.63748e-06	311	35252		0.811995	[ 0.66, 0.99 ]	0.0439575	682	16354		0.699073	[ 0.59, 0.83 ]	6.23e-05	993	51606
496.3	Bronchiectasis	respiratory	0.909583	[ 0.6, 1.38 ]	0.656944	164	35252
497	Bronchitis	respiratory	1.15008	[ 0.82, 1.62 ]	0.420556	223	35252
498	Acute bronchospasm	respiratory	0.992154	[ 0.32, 3.08 ]	0.989122	19	35252
499	Cystic fibrosis	respiratory	0.813609	[ 0.35, 1.9 ]	0.632852	65	41416
500	Lung disease due to external agents	respiratory	0.478406	[ 0.14, 1.63 ]	0.23729	27	34740
500.1	Extrinsic allergic alveolitis	respiratory	3.95554e-05	[ 0, 8.45E+66 ]	0.903707	5	34740
500.2	Pneumoconiosis	respiratory	0.00075098	[ 0, 3.61E+58 ]	0.920916	1	34740
501	Pneumonitis due to inhalation of food or vomitus	respiratory	0.265164	[ 0.15, 0.46 ]	2.79033e-06	186	34740		0.456288	[ 0.22, 0.96 ]	0.0387981	73	21935		0.321969	[ 0.21, 0.5 ]	5.999e-07	259	56675
502	Postinflammatory pulmonary fibrosis	respiratory	0.4051	[ 0.23, 0.7 ]	0.00126408	124	34740
503	Pulmonary congestion and hypostasis	respiratory	0.329644	[ 0.24, 0.46 ]	5.47286e-11	390	34740		0.746527	[ 0.24, 2.37 ]	0.619313	24	21935		0.350884	[ 0.26, 0.48 ]	1.2e-10	414	56675
504	Other alveolar and parietoalveolar pneumonopathy	respiratory	0.484689	[ 0.26, 0.9 ]	0.0215934	89	34740
504.1	Idiopathic fibrosing alveolitis	respiratory	0.153454	[ 0.04, 0.64 ]	0.01013	39	34740
505	Other pulmonary inflamation or edema	respiratory	0.290802	[ 0.17, 0.51 ]	1.18939e-05	193	34740		0.925473	[ 0.27, 3.17 ]	0.901799	17	21935		0.353207	[ 0.21, 0.58 ]	5.223e-05	210	56675
506	Empyema and pneumothorax	respiratory	0.49055	[ 0.37, 0.64 ]	3.03827e-07	545	34740		0.39611	[ 0.22, 0.72 ]	0.00266944	90	21935		0.473123	[ 0.37, 0.61 ]	3.568e-09	635	56675
507	Pleurisy; pleural effusion	respiratory	0.357806	[ 0.3, 0.42 ]	9.67363e-36	1814	34740		0.62961	[ 0.49, 0.82 ]	0.000448741	473	21935		0.419329	[ 0.37, 0.48 ]	1.522e-35	2287	56675
508	Pulmonary collapse; interstitial and compensatory emphysema	respiratory	0.443394	[ 0.39, 0.51 ]	1.00252e-31	2284	34740		0.442744	[ 0.25, 0.79 ]	0.00553933	96	21935		0.443348	[ 0.39, 0.51 ]	2.083e-33	2380	56675
509	Respiratory failure, insufficiency, arrest	respiratory	0.308732	[ 0.26, 0.37 ]	2.9583e-42	1938	34740		0.443213	[ 0.35, 0.56 ]	1.06e-11	719	21935		0.349378	[ 0.3, 0.4 ]	4.971e-51	2657	56675
509.1	Respiratory failure	respiratory	0.326742	[ 0.27, 0.4 ]	6.87974e-26	1145	34740		0.439323	[ 0.33, 0.58 ]	6.45e-09	497	21935		0.363491	[ 0.31, 0.43 ]	1.189e-32	1642	56675
509.2	Respiratory insufficiency	respiratory	0.434731	[ 0.31, 0.61 ]	1.33143e-06	350	34740		1.13688	[ 0.54, 2.41 ]	0.737937	48	21935
509.3	Pulmonary insufficiency or respiratory failure following trauma and surgery	respiratory	0.232522	[ 0.17, 0.32 ]	1.43525e-20	747	34740		0.329692	[ 0.07, 1.58 ]	0.1658	12	21935		0.235534	[ 0.17, 0.32 ]	5.963e-21	759	56675
509.5	Respiratory arrest	respiratory	0.484681	[ 0.14, 1.64 ]	0.243807	29	34740
509.8	Dependence on respirator [Ventilator] or supplemental oxygen	respiratory	0.213296	[ 0.13, 0.35 ]	1.39722e-09	240	34740		0.465417	[ 0.26, 0.83 ]	0.00901837	121	21935		0.298675	[ 0.2, 0.44 ]	3.354e-10	361	56675
510	Other diseases of lung	respiratory	0.612023	[ 0.52, 0.72 ]	4.85329e-09	1300	38360		0.930958	[ 0.7, 1.24 ]	0.623924	295	24296		0.679227	[ 0.59, 0.78 ]	1.051e-07	1595	62656
510.2	Lung transplant	respiratory	0.585476	[ 0.23, 1.5 ]	0.263175	45	38360
512	Other symptoms of respiratory system	respiratory	1.06356	[ 0.99, 1.14 ]	0.0744721	9478	25999
512.1	Wheezing	respiratory	1.16665	[ 0.89, 1.53 ]	0.264036	346	25999
512.2	Painful respiration	respiratory	0.901026	[ 0.67, 1.21 ]	0.489257	381	25999
512.7	Shortness of breath	respiratory	0.819825	[ 0.74, 0.9 ]	7.63032e-05	4008	25999
512.8	Cough	respiratory	1.36092	[ 1.25, 1.48 ]	1.26561e-12	4261	25999		1.61917	[ 1.5, 1.75 ]	4.51e-33	4546	13956		1.49436	[ 1.41, 1.58 ]	3.395e-42	8807	39955
512.9	Other dyspnea	respiratory	0.738015	[ 0.65, 0.83 ]	9.90398e-07	2484	25999		1.58605	[ 1.42, 1.77 ]	9.06e-16	2076	13956
513	Respiratory abnormalities	respiratory	0.70417	[ 0.56, 0.89 ]	0.00342313	608	39617
513.3	Hypoventilation	respiratory	0.694647	[ 0.41, 1.19 ]	0.183905	117	39617
513.31	Apnea	respiratory	0.933895	[ 0.35, 2.46 ]	0.889921	31	39617
513.32	Orthopnea	respiratory	0.412669	[ 0.09, 1.81 ]	0.239831	19	39617
513.4	Hyperventilation	respiratory	0.413372	[ 0.27, 0.63 ]	2.96513e-05	293	39617
513.8	Disorders of diaphragm	respiratory	0.643042	[ 0.22, 1.87 ]	0.418118	27	39617
514.2	Solitary pulmonary nodule	respiratory	1.31834	[ 0.95, 1.83 ]	0.0968547	206	40915
516	Abnormal sputum	respiratory	0.670013	[ 0.43, 1.05 ]	0.0817305	184	41099
516.1	Hemoptysis	respiratory	0.670013	[ 0.43, 1.05 ]	0.0817305	184	41099
519	Other diseases of respiratory system, not elsewhere classified	respiratory	1.04367	[ 0.87, 1.25 ]	0.646771	799	38802
519.1	Tracheostomy complications	respiratory	0.543474	[ 0.16, 1.84 ]	0.326602	25	38802
519.2	Respiratory complications	respiratory	0.645675	[ 0.22, 1.87 ]	0.420577	30	38802
519.8	Other diseases of respiratory system, NEC	respiratory	0.54508	[ 0.19, 1.56 ]	0.257995	37	38802
519.9	Symptoms involving respiratory system and other chest symptoms	respiratory	1.08101	[ 0.89, 1.31 ]	0.435465	678	38802
520	Disorders of tooth development	digestive	0.476368	[ 0.3, 0.77 ]	0.00232635	341	37734
520.1	Hereditary disturbances in tooth structure	digestive	0.431596	[ 0.06, 3.33 ]	0.420417	14	37734
520.2	Disturbances in tooth eruption	digestive	0.482485	[ 0.3, 0.79 ]	0.00360634	325	37734
521	Diseases of hard tissues of teeth	digestive	1.57312	[ 1.32, 1.88 ]	6.73914e-07	768	37734		1.28097	[ 1.09, 1.51 ]	0.00340237	728	21662		1.40861	[ 1.25, 1.59 ]	3.276e-08	1496	59396
521.1	Dental caries	digestive	1.62617	[ 1.36, 1.95 ]	1.40544e-07	733	37734		1.26574	[ 1.07, 1.5 ]	0.00638169	695	21662		1.42276	[ 1.26, 1.61 ]	2.293e-08	1428	59396
521.4	Tooth complications likely association with other diseases	digestive	6.37393e-05	[ 0, 6.43E+57 ]	0.894488	7	37734
522	Diseases of pulp and periapical tissues	digestive	1.2026	[ 0.69, 2.1 ]	0.516686	98	37734
522.1	Pulpitis and necrosis of tooth pulp	digestive	3.85112	[ 0.35, 42.83 ]	0.2726	3	37734
522.5	Periapical abscess	digestive	1.30799	[ 0.75, 2.29 ]	0.349227	91	37734
523	Gingival and periodontal diseases	digestive	1.8539	[ 1.53, 2.24 ]	1.67341e-10	632	37734		0.843873	[ 0.55, 1.29 ]	0.436834	119	21662
523.1	Gingivitis	digestive	1.94338	[ 1.58, 2.38 ]	1.70579e-10	536	37734		3.27048	[ 1.1, 9.74 ]	0.033264	18	21662		1.97783	[ 1.62, 2.42 ]	2.59e-11	554	59396
523.3	Periodontitis (acute or chronic)	digestive	1.71288	[ 1.08, 2.71 ]	0.0217239	100	37734
523.31	Acute periodontitis	digestive	1.88997	[ 1.14, 3.14 ]	0.0140558	78	37734
523.32	Chronic periodontitis	digestive	1.11307	[ 0.31, 3.96 ]	0.868614	16	37734
524	Dentofacial anomalies, including malocclusion	digestive	1.15536	[ 0.85, 1.56 ]	0.35061	363	37734
524.3	Anomalies of tooth position/malocclusion	digestive	1.15059	[ 0.84, 1.57 ]	0.378296	348	37734
525	Other diseases of the teeth and supporting structures	digestive	1.06395	[ 0.78, 1.46 ]	0.699928	307	37734
525.1	Loss of teeth or edentulism	digestive	1.2418	[ 0.79, 1.95 ]	0.345682	127	37734
525.2	Atrophy of edentulous alveolar ridge	digestive	1.98083	[ 0.69, 5.66 ]	0.201795	18	37734
526	Diseases of the jaws	digestive	1.02279	[ 0.78, 1.33 ]	0.867487	474	37734
526.1	Cysts of the jaws	digestive	1.4137	[ 0.39, 5.12 ]	0.598183	14	37734
526.3	Anomalies of jaw size/symmetry	digestive	0.41915	[ 0.17, 1.03 ]	0.0589215	101	37734
526.4	Temporomandibular joint disorders	digestive	1.20525	[ 0.85, 1.71 ]	0.298345	240	37734
526.41	Temporomandibular joint disorder, unspecified	digestive	1.37514	[ 0.78, 2.42 ]	0.269182	83	37734
526.42	Arthralgia/ankylosis of temporomandibular joint	digestive	0.990224	[ 0.41, 2.38 ]	0.982469	42	37734
526.5	Inflammatory conditions of jaw	digestive	0.794253	[ 0.28, 2.29 ]	0.669574	32	37734
526.8	Exostosis of jaw	digestive	0.799252	[ 0.09, 6.94 ]	0.839027	6	37734
526.9	Jaw disease NOS	digestive	0.366519	[ 0.09, 1.55 ]	0.172462	29	37734
527	Diseases of the salivary glands	digestive	1.35194	[ 0.91, 2 ]	0.131792	146	39496
527.1	Hypertrophy of salivary gland	digestive	1.39477	[ 0.13, 14.72 ]	0.782003	4	39496
527.2	Sialoadenitis	digestive	1.49291	[ 0.84, 2.64 ]	0.169601	68	39496
527.7	Disturbance of salivary secretion	digestive	0.767608	[ 0.37, 1.59 ]	0.474833	54	39496
527.8	Other specified diseases of the salivary glands	digestive	4.45438	[ 0.63, 31.68 ]	0.135566	4	39496
528	Diseases of the oral soft tissues, excluding lesions specific for gingiva and tongue	digestive	0.938433	[ 0.74, 1.19 ]	0.595109	563	39496
528.1	Stomatitis and mucositis	digestive	0.713975	[ 0.48, 1.05 ]	0.0878705	245	39496
528.11	Stomatitis and mucositis (ulcerative)	digestive	0.585669	[ 0.29, 1.17 ]	0.130443	92	39496
528.12	Oral aphthae	digestive	0.351009	[ 0.08, 1.47 ]	0.152198	33	39496
528.3	Cellulitis and abscess of oral soft tissues	digestive	1.28985	[ 0.49, 3.37 ]	0.60396	32	39496
528.4	Cysts of oral soft tissues	digestive	2.3876	[ 0.63, 9.12 ]	0.203083	11	39496
528.41	Cyst of the salivary gland	digestive	2.22793	[ 0.44, 11.21 ]	0.331143	8	39496
528.5	Diseases of lips	digestive	0.977403	[ 0.37, 2.56 ]	0.96291	34	39496
528.6	Leukoplakia of oral mucosa	digestive	3.64093	[ 1.31, 10.09 ]	0.0129868	15	39496
528.7	Sialolithiasis	digestive	3.02184	[ 0.54, 17.06 ]	0.210548	6	39496
529	Diseases and other conditions of the tongue	digestive	1.73854	[ 0.93, 3.27 ]	0.0858249	49	39496
529.1	Glossitis	digestive	3.13474	[ 1.09, 9.05 ]	0.0345835	15	39496
529.6	Glossodynia	digestive	1.39158	[ 0.36, 5.43 ]	0.63451	10	39496
530	Diseases of esophagus	digestive	1.1232	[ 1.03, 1.22 ]	0.00564593	4766	31955
530.1	Esophagitis, GERD and related diseases	digestive	1.18947	[ 1.09, 1.29 ]	5.91087e-05	4286	31955
530.11	GERD	digestive	1.23405	[ 1.13, 1.35 ]	2.18613e-06	3911	31955		1.33105	[ 1.24, 1.42 ]	8.1e-17	7257	14153		1.29395	[ 1.23, 1.36 ]	2.389e-21	11168	46108
530.12	Ulcer of esophagus	digestive	0.50847	[ 0.15, 1.7 ]	0.271794	31	31955
530.13	Barrett's esophagus	digestive	1.38471	[ 0.79, 2.42 ]	0.254614	68	31955
530.14	Reflux esophagitis	digestive	1.38472	[ 0.84, 2.28 ]	0.201117	96	31955
530.15	Eosinophilic esophagitis	digestive	1.94666	[ 0.72, 5.27 ]	0.190035	24	31955
530.2	Esophageal bleeding (varices/hemorrhage)	digestive	0.440646	[ 0.3, 0.65 ]	4.76734e-05	282	31955
530.3	Stricture and stenosis of esophagus	digestive	0.612154	[ 0.39, 0.96 ]	0.0341275	156	31955
530.5	Disorders of esophageal motility	digestive	0.434668	[ 0.19, 0.97 ]	0.0418969	59	31955
530.6	Diverticulum of esophagus, acquired	digestive	0.58614	[ 0.12, 2.76 ]	0.499544	11	31955
530.7	Gastroesophageal laceration-hemorrhage syndrome	digestive	1.07402	[ 0.24, 4.87 ]	0.926198	14	31955
530.9	Heartburn	digestive	0.985503	[ 0.62, 1.58 ]	0.951322	133	31955
531	Peptic ulcer (excl. esophageal)	digestive	0.781487	[ 0.6, 1.02 ]	0.0658831	438	40275
531.1	Hemorrhage from gastrointestinal ulcer	digestive	0.267567	[ 0.08, 0.87 ]	0.0280177	45	40275
531.2	Gastric ulcer	digestive	0.68171	[ 0.43, 1.08 ]	0.102106	152	40275
531.3	Duodenal ulcer	digestive	0.646034	[ 0.3, 1.37 ]	0.254754	63	40275
531.4	Peptic ulcer, site unspecified	digestive	0.387325	[ 0.19, 0.77 ]	0.00721791	97	40275
531.5	Gastrojejunal ulcer	digestive	0.209571	[ 0.03, 1.56 ]	0.126541	26	40275
532	Dysphagia	digestive	0.82824	[ 0.72, 0.96 ]	0.0107751	1507	31955
535	Gastritis and duodenitis	digestive	0.997891	[ 0.81, 1.22 ]	0.983812	719	37571
535.1	Acute gastritis	digestive	0.9092	[ 0.35, 2.4 ]	0.847295	32	37571
535.2	Atrophic gastritis	digestive	0.732863	[ 0.38, 1.4 ]	0.344335	82	37571
535.6	Duodenitis	digestive	0.805283	[ 0.31, 2.11 ]	0.659941	36	37571
535.8	Other specified gastritis	digestive	0.872326	[ 0.5, 1.52 ]	0.631016	101	37571
535.9	Gastritis and duodenitis, NOS	digestive	0.572216	[ 0.26, 1.26 ]	0.167038	72	37571
536	Disorders of function of stomach	digestive	1.03638	[ 0.84, 1.28 ]	0.735596	692	37571
536.3	Gastroparesis	digestive	0.668444	[ 0.42, 1.06 ]	0.0848532	194	37571
536.7	Complications of gastrostomy, colostomy and enterostomy	digestive	0.370139	[ 0.18, 0.76 ]	0.00708933	120	37571
536.8	Dyspepsia and other specified disorders of function of stomach	digestive	1.42187	[ 1.11, 1.83 ]	0.00617767	390	37571
537	Other disorders of stomach and duodenum	digestive	0.582023	[ 0.43, 0.79 ]	0.000536148	399	37571
537.1	Lesions of stomach and duodenum	digestive	0.868069	[ 0.29, 2.64 ]	0.803275	19	37571
539	Bariatric surgery	digestive	1.04866	[ 0.84, 1.31 ]	0.674809	567	40724
540	Appendiceal conditions	digestive	1.15056	[ 0.86, 1.54 ]	0.350783	358	40872
540.1	Appendicitis	digestive	1.06715	[ 0.78, 1.46 ]	0.681553	340	40872
540.11	Acute appendicitis	digestive	0.880937	[ 0.6, 1.29 ]	0.514453	253	40872
550	Abdominal hernia	digestive	1.04894	[ 0.92, 1.19 ]	0.466889	1605	38315
550.1	Inguinal hernia	digestive	0.991892	[ 0.59, 1.66 ]	0.975237	101	38315
550.2	Diaphragmatic hernia	digestive	0.948176	[ 0.78, 1.16 ]	0.601878	628	38315
550.3	Femoral hernia	digestive	0.947285	[ 0.31, 2.86 ]	0.923484	22	38315
550.4	Umbilical hernia	digestive	1.23592	[ 0.86, 1.78 ]	0.252077	186	38315
550.5	Ventral hernia	digestive	0.727395	[ 0.54, 0.98 ]	0.0385511	343	38315
550.6	Incisional hernia	digestive	1.28848	[ 1.02, 1.63 ]	0.035606	403	38315
555	Inflammatory bowel disease and other gastroenteritis and colitis	digestive	0.738838	[ 0.6, 0.91 ]	0.00548467	976	32389
555.1	Regional enteritis	digestive	0.691657	[ 0.54, 0.89 ]	0.00364069	772	32389
555.2	Ulcerative colitis	digestive	0.82912	[ 0.62, 1.1 ]	0.195088	505	32389
555.21	Ulcerative colitis (chronic)	digestive	0.859159	[ 0.56, 1.31 ]	0.481616	221	32389
556	Ulceration of the lower GI tract	digestive	0.845703	[ 0.48, 1.51 ]	0.568951	100	32389
556.1	Ulceration of intestine	digestive	0.648844	[ 0.31, 1.37 ]	0.257712	71	32389
556.11	Angiodysplasia of intestine (without mention of hemorrhage)	digestive	1.2378	[ 0.24, 6.5 ]	0.80096	7	32389
557	Intestinal malabsorption (non-celiac)	digestive	0.947298	[ 0.63, 1.43 ]	0.795564	183	32389
557.1	Celiac disease	digestive	1.1086	[ 0.62, 1.97 ]	0.726269	96	32389
558	Noninfectious gastroenteritis	digestive	0.941601	[ 0.77, 1.15 ]	0.547679	901	32389
559	Ileostomy status	digestive	0.88477	[ 0.53, 1.47 ]	0.636444	129	32389
560	Intestinal obstruction without mention of hernia	digestive	0.732897	[ 0.6, 0.89 ]	0.00218365	875	32389
560.1	Paralytic ileus	digestive	0.90766	[ 0.66, 1.25 ]	0.556024	281	32389
560.2	Impaction of intestine	digestive	0.512872	[ 0.15, 1.73 ]	0.282669	28	32389
560.3	Peritoneal or intestinal adhesions	digestive	1.50741	[ 0.79, 2.87 ]	0.210653	54	32389
560.4	Other intestinal obstruction	digestive	0.751555	[ 0.59, 0.96 ]	0.0231986	561	32389
561	Symptoms involving digestive system	digestive	1.93483	[ 1.45, 2.57 ]	5.81868e-06	255	32389		1.79102	[ 1.43, 2.24 ]	4.2e-07	437	16952		1.84504	[ 1.55, 2.2 ]	1.198e-11	692	49341
561.1	Diarrhea	digestive	0.985501	[ 0.89, 1.09 ]	0.776779	3191	35162
561.2	Flatulence	digestive	1.05581	[ 0.82, 1.37 ]	0.678994	423	39944
562	Diverticulosis and diverticulitis	digestive	1.28843	[ 1.12, 1.48 ]	0.000384773	1193	32389
562.1	Diverticulosis	digestive	1.29093	[ 1.1, 1.51 ]	0.00130232	926	32389
562.2	Diverticulitis	digestive	1.36563	[ 1.05, 1.78 ]	0.0223291	291	32389
563	Constipation	digestive	0.990809	[ 0.88, 1.12 ]	0.883132	2006	37027
564	Functional digestive disorders	digestive	1.47767	[ 1.28, 1.71 ]	9.11656e-08	1270	32389		1.80277	[ 1.59, 2.05 ]	9.41e-20	1357	16952		1.65169	[ 1.5, 1.82 ]	4.158e-25	2627	49341
564.1	Irritable Bowel Syndrome	digestive	1.52925	[ 1.3, 1.79 ]	1.59927e-07	997	32389		1.82859	[ 1.61, 2.08 ]	7.62e-20	1295	16952		1.70233	[ 1.54, 1.88 ]	3.139e-25	2292	49341
564.9	Personal history of diseases of digestive system	digestive	1.03945	[ 0.39, 2.74 ]	0.937526	32	32389
565	Anal and rectal conditions	digestive	1.53359	[ 1.27, 1.85 ]	9.40355e-06	691	36411		1.35519	[ 1.11, 1.65 ]	0.00284515	514	22105		1.44643	[ 1.26, 1.66 ]	1.376e-07	1205	58516
565.1	Anal and rectal polyp	digestive	2.29979	[ 1.15, 4.62 ]	0.019098	38	36411
567	Peritonitis and retroperitoneal infections	digestive	0.61989	[ 0.45, 0.86 ]	0.00363552	386	36411
568	Other disorders of peritoneum	digestive	0.753224	[ 0.53, 1.08 ]	0.120445	271	36411
568.1	Peritoneal adhesions (postoperative) (postinfection)	digestive	0.543808	[ 0.31, 0.95 ]	0.0325242	142	36411
569	Other disorders of intestine	digestive	0.917132	[ 0.78, 1.08 ]	0.301617	1184	36411
569.1	Toxic gastroenteritis and colitis	digestive	4.78118e-05	[ 0, 3.89E+53 ]	0.883742	8	36411
569.2	Gastrointestinal complications	digestive	0.991544	[ 0.81, 1.22 ]	0.936008	696	36411
571	Chronic liver disease and cirrhosis	digestive	0.798641	[ 0.68, 0.93 ]	0.00412136	1341	35808
571.5	Other chronic nonalcoholic liver disease	digestive	0.765453	[ 0.64, 0.91 ]	0.0024054	1075	35808
571.51	Cirrhosis of liver without mention of alcohol	digestive	0.346308	[ 0.26, 0.47 ]	3.39854e-12	604	35808		0.32002	[ 0.22, 0.47 ]	1.12e-08	244	20252		0.336385	[ 0.27, 0.43 ]	2.3e-19	848	56060
571.6	Primary biliary cirrhosis	digestive	0.500748	[ 0.27, 0.94 ]	0.0312322	107	35808
571.8	Liver abscess and sequelae of chronic liver disease	digestive	0.503259	[ 0.38, 0.67 ]	3.20919e-06	499	35808		0.219438	[ 0.13, 0.36 ]	3.15e-09	176	20252		0.409303	[ 0.32, 0.53 ]	2.718e-12	675	56060
571.81	Portal hypertension	digestive	0.432989	[ 0.29, 0.64 ]	3.03603e-05	293	35808
572	Ascites (non malignant)	digestive	0.662017	[ 0.54, 0.81 ]	8.21595e-05	869	35808
573	Other disorders of liver	digestive	0.850929	[ 0.67, 1.08 ]	0.183201	529	35808
573.1	Chronic passive congestion of liver	digestive	0.374328	[ 0.05, 2.94 ]	0.349691	13	35808
573.2	Liver replaced by transplant	digestive	0.414842	[ 0.23, 0.75 ]	0.00364226	151	35808
573.3	Hepatomegaly	digestive	1.13263	[ 0.61, 2.09 ]	0.690168	72	35808
573.4	Acute and subacute necrosis of liver	digestive	0.512935	[ 0.28, 0.94 ]	0.0294713	130	35808
573.5	Jaundice (not of newborn)	digestive	0.439476	[ 0.28, 0.69 ]	0.000380389	235	35808
574	Cholelithiasis and cholecystitis	digestive	0.911712	[ 0.79, 1.06 ]	0.218347	1426	38311
574.1	Cholelithiasis	digestive	0.997401	[ 0.85, 1.17 ]	0.975079	1095	38311
574.11	Cholelithiasis with acute cholecystitis	digestive	1.30721	[ 0.72, 2.36 ]	0.374387	64	38311
574.12	Cholelithiasis with other cholecystitis	digestive	0.923899	[ 0.61, 1.39 ]	0.704222	186	38311
574.2	Calculus of bile duct	digestive	0.824336	[ 0.54, 1.25 ]	0.364531	178	38311
574.3	Cholecystitis without cholelithiasis	digestive	0.94789	[ 0.69, 1.31 ]	0.743626	274	38311
575	Other biliary tract disease	digestive	0.544535	[ 0.43, 0.7 ]	1.0682e-06	704	38311		0.927781	[ 0.78, 1.1 ]	0.383925	787	21770		0.780984	[ 0.68, 0.9 ]	0.0004835	1491	60081
575.1	Cholangitis	digestive	0.539505	[ 0.28, 1.05 ]	0.0690219	89	38311
575.2	Obstruction of bile duct	digestive	0.483308	[ 0.3, 0.78 ]	0.00300824	182	38311
575.6	Cholesterolosis of gallbladder	digestive	0.606794	[ 0.07, 4.99 ]	0.642034	8	38311
575.7	Other disorders of gallbladder	digestive	0.804254	[ 0.51, 1.26 ]	0.343091	152	38311
575.8	Other disorders of biliary tract	digestive	0.543275	[ 0.38, 0.78 ]	0.000768859	338	38311
577	Diseases of pancreas	digestive	0.592947	[ 0.47, 0.75 ]	2.02265e-05	696	40414		0.685402	[ 0.55, 0.85 ]	0.000463633	629	24216		0.643393	[ 0.55, 0.75 ]	5.209e-08	1325	64630
577.1	Acute pancreatitis	digestive	0.510318	[ 0.35, 0.74 ]	0.000349772	342	40414
577.2	Chronic pancreatitis	digestive	0.388288	[ 0.2, 0.74 ]	0.0040768	146	40414
577.3	Cyst and pseudocyst of pancreas	digestive	0.68805	[ 0.45, 1.06 ]	0.0870707	179	40414
578	Gastrointestinal hemorrhage	digestive	1.24977	[ 1.11, 1.41 ]	0.000311193	1955	33600
578.1	Hematemesis	digestive	0.595696	[ 0.35, 1 ]	0.0521289	169	33600
578.2	Blood in stool	digestive	1.31704	[ 1.1, 1.58 ]	0.00302417	802	33600
578.8	Hemorrhage of rectum and anus	digestive	1.65993	[ 1.33, 2.07 ]	6.10328e-06	486	33600		1.45835	[ 1.22, 1.75 ]	3.85e-05	703	19381		1.53603	[ 1.34, 1.77 ]	1.452e-09	1189	52981
578.9	Hemorrhage of gastrointestinal tract	digestive	0.492976	[ 0.36, 0.67 ]	4.66476e-06	466	33600		0.892737	[ 0.69, 1.16 ]	0.394361	537	19381		0.692948	[ 0.57, 0.84 ]	0.0002771	1003	52981
579	Other symptoms involving abdomen and pelvis	digestive	1.99341	[ 1.78, 2.23 ]	4.19858e-33	1767	33600		3.0907	[ 2.65, 3.6 ]	5.67e-48	966	19381		2.32938	[ 2.13, 2.55 ]	8.627e-75	2733	52981
579.2	Splenomegaly	digestive	0.522958	[ 0.33, 0.83 ]	0.00627437	221	33600
580	Nephritis; nephrosis; renal sclerosis	genitourinary	0.571996	[ 0.42, 0.78 ]	0.000452964	393	35628
580.1	Glomerulonephritis	genitourinary	0.3612	[ 0.17, 0.75 ]	0.00602313	111	35628
580.11	Proliferative glomerulonephritis	genitourinary	0.491022	[ 0.15, 1.65 ]	0.249212	30	35628
580.12	Non-proliferative glomerulonephritis	genitourinary	0.491965	[ 0.15, 1.63 ]	0.245298	35	35628
580.13	Acute glomerulonephritis, NOS	genitourinary	1.39071e-05	[ 0, 1.22E+73 ]	0.902794	12	35628
580.14	Chronic glomerulonephritis, NOS	genitourinary	0.643265	[ 0.25, 1.67 ]	0.363371	43	35628
580.2	Nephrotic syndrome without mention of glomerulonephritis	genitourinary	0.643543	[ 0.3, 1.37 ]	0.252329	64	35628
580.3	Nephritis and nephropathy without mention of glomerulonephritis	genitourinary	0.672034	[ 0.45, 1.01 ]	0.0553226	216	35628
580.31	Nephritis and nephropathy in diseases classified elsewhere	genitourinary	0.525558	[ 0.31, 0.9 ]	0.0178884	138	35628
580.32	Nephritis and nephropathy with pathological lesion	genitourinary	1.04781	[ 0.57, 1.91 ]	0.878981	83	35628
580.4	Renal sclerosis, NOS	genitourinary	0.873729	[ 0.47, 1.62 ]	0.667329	71	35628
585	Renal failure	genitourinary	0.478271	[ 0.42, 0.55 ]	1.00791e-27	2347	35628		0.708987	[ 0.63, 0.8 ]	1.39e-08	3056	19676		0.594877	[ 0.54, 0.65 ]	1.18e-30	5403	55304
585.1	Acute renal failure	genitourinary	0.438701	[ 0.37, 0.52 ]	1.75422e-23	1592	35628		0.480823	[ 0.4, 0.58 ]	2.02e-13	1138	19676		0.455345	[ 0.4, 0.52 ]	3.456e-35	2730	55304
585.2	Renal failure NOS	genitourinary	0.450659	[ 0.3, 0.67 ]	7.43613e-05	251	35628
585.3	Chronic renal failure [CKD]	genitourinary	0.487004	[ 0.41, 0.58 ]	2.53947e-15	1175	35628		0.794558	[ 0.7, 0.91 ]	0.000600951	2449	19676		0.66878	[ 0.6, 0.74 ]	8.921e-14	3624	55304
585.31	Renal dialysis	genitourinary	0.496808	[ 0.34, 0.73 ]	0.000380205	268	35628
585.32	End stage renal disease	genitourinary	0.467813	[ 0.34, 0.64 ]	1.88441e-06	417	35628		0.321658	[ 0.21, 0.5 ]	3.93e-07	220	19676		0.412343	[ 0.32, 0.53 ]	8.811e-12	637	55304
585.33	Chronic Kidney Disease, Stage III	genitourinary	0.633167	[ 0.5, 0.81 ]	0.000210312	494	35628
585.34	Chronic Kidney Disease, Stage IV	genitourinary	0.578884	[ 0.42, 0.81 ]	0.00126947	289	35628
585.4	Chronic kidney disease, Stage I or II	genitourinary	0.98191	[ 0.72, 1.33 ]	0.906277	295	35628
586	Other disorders of the kidney and ureters	genitourinary	0.551005	[ 0.47, 0.64 ]	1.45291e-14	1598	35628		1.13781	[ 0.97, 1.34 ]	0.118384	971	19676
586.1	Anatomical abnormatilies of kidney and ureters	genitourinary	0.88409	[ 0.34, 2.28 ]	0.798474	43	35628
586.11	Small kidney	genitourinary	0.000112754	[ 0, 3.57E+54 ]	0.894772	3	35628
586.12	Vesicoureteral reflux	genitourinary	1.02388	[ 0.39, 2.66 ]	0.961329	39	35628
586.2	Cyst of kidney, acquired	genitourinary	0.572188	[ 0.41, 0.8 ]	0.00132862	288	35628
586.3	Vascular disorders of kidney/hypertrophy	genitourinary	0.126447	[ 0.02, 0.94 ]	0.0429792	29	35628
586.4	Stricture/obstruction of ureter	genitourinary	0.802993	[ 0.52, 1.24 ]	0.324502	161	35628
587	Kidney replaced by transpant	genitourinary	0.60152	[ 0.42, 0.86 ]	0.00473629	311	35628
588	Disorders resulting from impaired renal function	genitourinary	0.677229	[ 0.49, 0.93 ]	0.0166453	305	35628
588.1	Renal osteodystrophy	genitourinary	0.722078	[ 0.51, 1.03 ]	0.0730647	234	35628
588.2	Secondary hyperparathyroidism (of renal origin)	genitourinary	0.623609	[ 0.32, 1.23 ]	0.175129	72	35628
590	Pyelonephritis	genitourinary	0.873207	[ 0.68, 1.12 ]	0.279117	618	28936
591	Urinary tract infection	genitourinary	1.08552	[ 1, 1.18 ]	0.0483453	5342	28936
592	Cystitis and urethritis	genitourinary	1.48952	[ 1.2, 1.86 ]	0.000392218	507	28936
592.1	Cystitis	genitourinary	1.40674	[ 1.12, 1.77 ]	0.00377834	472	28936
592.11	Acute cystitis	genitourinary	0.367314	[ 0.15, 0.92 ]	0.0334146	64	28936
592.12	Chronic cystitis	genitourinary	1.16602	[ 0.5, 2.74 ]	0.724219	33	28936
592.13	Chronic interstitial cystitis	genitourinary	2.66442	[ 1.98, 3.59 ]	1.10998e-10	224	28936		1.90608	[ 1.22, 2.98 ]	0.00481303	100	13222		2.40488	[ 1.88, 3.08 ]	4.095e-12	324	42158
592.2	Urethritis and urethral syndrome	genitourinary	2.74406	[ 1.13, 6.68 ]	0.0262233	25	28936
592.21	Urethral syndrome	genitourinary	0.000105022	[ 0, 5.18E+97 ]	0.938875	1	28936
593	Hematuria	genitourinary	1.63446	[ 1.43, 1.86 ]	2.06567e-13	1379	28936		1.76603	[ 1.59, 1.97 ]	1.6e-25	2197	13222		1.71241	[ 1.58, 1.86 ]	3.813e-37	3576	42158
593.1	Gross hematuria	genitourinary	1.39731	[ 0.92, 2.13 ]	0.120069	122	28936
593.2	Microscopic hematuria	genitourinary	1.72311	[ 1.28, 2.32 ]	0.000305963	240	28936
594	Urinary calculus	genitourinary	0.944833	[ 0.82, 1.09 ]	0.439197	1594	38398
594.1	Calculus of kidney	genitourinary	1.03803	[ 0.89, 1.21 ]	0.63905	1258	38398
594.2	Calculus of lower urinary tract	genitourinary	0.680729	[ 0.2, 2.28 ]	0.533465	28	38398
594.3	Calculus of ureter	genitourinary	0.880507	[ 0.68, 1.15 ]	0.342537	483	38398
594.8	Renal colic	genitourinary	0.816043	[ 0.37, 1.81 ]	0.61578	61	38398
595	Hydronephrosis	genitourinary	0.843291	[ 0.66, 1.08 ]	0.181162	518	38398
596	Other disorders of bladder	genitourinary	1.10801	[ 0.89, 1.38 ]	0.358234	566	38272
596.1	Bladder neck obstruction	genitourinary	2.18949	[ 0.51, 9.44 ]	0.293194	8	38272
596.5	Functional disorders of bladder	genitourinary	1.04734	[ 0.81, 1.35 ]	0.721446	444	38272
597	Other disorders of urethra and urinary tract	genitourinary	1.85625	[ 1.44, 2.4 ]	2.09433e-06	315	38272		1.70066	[ 1.08, 2.67 ]	0.021391	102	23028		1.81739	[ 1.45, 2.27 ]	1.422e-07	417	61300
597.1	Urethral stricture (not specified as infectious)	genitourinary	1.24476	[ 0.25, 6.08 ]	0.786831	10	38272
597.2	Urinary complications NEC	genitourinary	1.20783	[ 0.52, 2.78 ]	0.65702	37	38272
597.8	Urethral hypermobility/ISD	genitourinary	3.43849	[ 2.21, 5.35 ]	4.61633e-08	84	38272		2.45165	[ 0.92, 6.56 ]	0.0741061	19	23028		3.2482	[ 2.17, 4.86 ]	1.084e-08	103	61300
598	Abnormal findings on examination of urine	genitourinary	0.000423278	[ 0, 2.03E+58 ]	0.914636	1	41499
599	Other symptoms/disorders or the urinary system	genitourinary	1.92159	[ 1.78, 2.07 ]	9.58335e-66	4991	31131		1.98563	[ 1.85, 2.13 ]	6.36e-84	6399	15251		1.9558	[ 1.86, 2.06 ]	1.2e-147	11390	46382
599.1	Urinary obstruction	genitourinary	0.963653	[ 0.47, 1.97 ]	0.919342	61	31131
599.2	Retention of urine	genitourinary	1.57742	[ 1.29, 1.93 ]	9.85503e-06	577	31131		2.43067	[ 1.91, 3.09 ]	5.48e-13	405	15251		1.88514	[ 1.61, 2.2 ]	1.06e-15	982	46382
599.3	Dysuria	genitourinary	1.95876	[ 1.75, 2.19 ]	1.9311e-31	1916	31131		2.04609	[ 1.87, 2.23 ]	6.73e-58	3454	15251		2.01295	[ 1.88, 2.16 ]	1.855e-87	5370	46382
599.4	Urinary incontinence	genitourinary	1.97804	[ 1.73, 2.27 ]	7.08742e-23	1173	31131		2.34505	[ 2.08, 2.64 ]	5.57e-44	1756	15251		2.17624	[ 1.99, 2.38 ]	2.201e-64	2929	46382
599.5	Frequency of urination and polyuria	genitourinary	1.92874	[ 1.7, 2.18 ]	2.43035e-25	1490	31131		1.99385	[ 1.78, 2.23 ]	7.69e-33	1979	15251		1.96384	[ 1.81, 2.13 ]	2.006e-56	3469	46382
599.6	Oliguria and anuria	genitourinary	0.926431	[ 0.41, 2.1 ]	0.855095	45	31131
599.8	Other symptoms involving urinary system	genitourinary	1.25778	[ 0.62, 2.55 ]	0.523616	54	31131
599.9	Other abnormality of urination	genitourinary	2.49463	[ 2.13, 2.92 ]	9.17649e-30	786	31131		2.38687	[ 1.84, 3.09 ]	4.76e-11	320	15251		2.46502	[ 2.15, 2.82 ]	3.322e-39	1106	46382
610	Benign mammary dysplasias	genitourinary	3.29957	[ 2.93, 3.71 ]	3.43745e-88	1394	34295		2.7528	[ 2.4, 3.16 ]	4.24e-47	1111	15836		3.0569	[ 2.8, 3.34 ]	1.47e-132	2505	50131
610.1	Cystic mastopathy	genitourinary	3.45484	[ 3.02, 3.95 ]	1.1099e-72	1019	34295		2.76792	[ 2.39, 3.21 ]	2.89e-41	944	15836		3.12521	[ 2.83, 3.45 ]	4.6e-111	1963	50131
610.2	Fibroadenosis of breast	genitourinary	2.60782	[ 1.42, 4.8 ]	0.00208203	56	34295
610.3	Fibrosclerosis of breast	genitourinary	4.30551	[ 2.72, 6.82 ]	4.88441e-10	79	34295		26.3925	[ 1.65, 421.39 ]	0.0205816	3	15836		4.51995	[ 2.87, 7.11 ]	7.128e-11	82	50131
610.4	Benign neoplasm of breast	genitourinary	3.28081	[ 2.4, 4.48 ]	8.0675e-14	188	34295		2.6031	[ 1.74, 3.89 ]	3.14e-06	122	15836		3.00807	[ 2.35, 3.85 ]	1.967e-18	310	50131
610.8	Other specified benign mammary dysplasias	genitourinary	3.21685	[ 1.88, 5.5 ]	2.00826e-05	60	34295		1.62772	[ 0.87, 3.03 ]	0.124759	45	15836		2.40488	[ 1.6, 3.61 ]	2.33e-05	105	50131
611	Abnormal findings on mammogram or breast exam	genitourinary	2.52282	[ 2.29, 2.78 ]	1.19124e-77	2326	34295		2.1462	[ 2, 2.3 ]	5.06e-102	5710	15836		2.26755	[ 2.14, 2.4 ]	3.57e-176	8036	50131
611.1	Abnormal mammogram	genitourinary	2.90547	[ 2.39, 3.54 ]	2.55428e-26	462	34295		2.30383	[ 2.13, 2.49 ]	1.52e-95	4074	15836		2.37881	[ 2.21, 2.56 ]	4.63e-119	4536	50131
611.11	Mammographic microcalcification	genitourinary	2.90547	[ 2.39, 3.54 ]	2.55428e-26	462	34295		2.29544	[ 1.83, 2.89 ]	1.11e-12	393	15836		2.6282	[ 2.26, 3.05 ]	6.943e-37	855	50131
611.3	Lump or mass in breast	genitourinary	2.50489	[ 2.25, 2.79 ]	2.10599e-64	1941	34295		2.20584	[ 2, 2.44 ]	3.44e-55	2380	15836		2.34035	[ 2.18, 2.52 ]	4.59e-117	4321	50131
612	Breast conditions, congenital or relating to hormones	genitourinary	2.27428	[ 1.72, 3 ]	6.14243e-09	280	34295		2.48606	[ 1.98, 3.12 ]	4.42e-15	394	15836		2.3984	[ 2.01, 2.86 ]	1.852e-22	674	50131
612.1	Galactorrhea	genitourinary	3.05635	[ 1.88, 4.96 ]	5.96357e-06	86	34295		2.25621	[ 1.56, 3.26 ]	1.47e-05	146	15836		2.52187	[ 1.88, 3.38 ]	6.011e-10	232	50131
612.2	Hypertrophy of breast (Gynecomastia)	genitourinary	1.868	[ 1.31, 2.67 ]	0.000614198	177	34295
612.3	Congenital anomalies of breast	genitourinary	1.9617	[ 0.41, 9.29 ]	0.3959	10	34295
613	Other nonmalignant breast conditions	genitourinary	2.36173	[ 2.1, 2.66 ]	4.47046e-46	1465	37759		1.70455	[ 1.49, 1.95 ]	2.98e-15	1140	22747		2.04378	[ 1.87, 2.23 ]	7.846e-57	2605	60506
613.1	Inflammatory disease of breast	genitourinary	1.41619	[ 0.98, 2.04 ]	0.0621196	187	37759
613.5	Mastodynia	genitourinary	2.60748	[ 2.1, 3.23 ]	2.94432e-18	414	37759		1.74361	[ 1.42, 2.15 ]	1.48e-07	453	22747		2.11573	[ 1.82, 2.46 ]	8.548e-23	867	60506
613.7	Other signs and symptoms in breast	genitourinary	2.70369	[ 2.07, 3.54 ]	3.96104e-13	254	37759		1.67738	[ 1.29, 2.18 ]	0.000112937	280	22747		2.11806	[ 1.76, 2.56 ]	4.741e-15	534	60506
613.8	Other specified disorders of breast	genitourinary	2.90724	[ 2.31, 3.65 ]	4.43855e-20	340	37759		1.59625	[ 1.06, 2.41 ]	0.0258644	109	22747		2.5254	[ 2.07, 3.08 ]	8.474e-20	449	60506
613.9	Breast disorder NOS	genitourinary	2.37346	[ 1.2, 4.68 ]	0.0126186	41	37759
614	Inflammatory diseases of female pelvic organs	genitourinary	2.90303	[ 2.62, 3.22 ]	1.12336e-92	2271	34488		2.10228	[ 1.92, 2.3 ]	3.06e-57	2679	19566		2.42589	[ 2.27, 2.6 ]	2.3e-143	4950	54054
614.1	Pelvic peritoneal adhesions, female (postoperative) (postinfection)	genitourinary	4.64737	[ 3.49, 6.2 ]	1.16777e-25	216	34488		1.57717	[ 0.9, 2.77 ]	0.113848	59	19566		3.72028	[ 2.88, 4.81 ]	9.274e-24	275	54054
614.3	Pelvic inflammatory disease (PID)	genitourinary	4.70817	[ 3.65, 6.07 ]	6.77873e-33	275	34488		2.48328	[ 1.75, 3.52 ]	3.08e-07	174	19566		3.76972	[ 3.07, 4.63 ]	8.977e-37	449	54054
614.31	Acute inflammatory pelvic disease	genitourinary	1.50289	[ 0.44, 5.15 ]	0.516543	21	34488
614.32	Chronic inflammatory pelvic disease	genitourinary	8.00689	[ 5.57, 11.51 ]	2.92051e-29	121	34488		1.23399	[ 0.62, 2.44 ]	0.545734	40	19566		5.29837	[ 3.85, 7.3 ]	2.056e-24	161	54054
614.33	Pelvic inflammatory disease, NOS	genitourinary	1.60506	[ 0.89, 2.9 ]	0.116583	94	34488
614.4	Inflammatory diseases of uterus, except cervix	genitourinary	3.36777	[ 1.6, 7.09 ]	0.00138965	35	34488
614.5	Inflammatory disease of cervix, vagina, and vulva	genitourinary	2.1676	[ 1.91, 2.46 ]	1.42033e-32	1600	34488		2.08551	[ 1.9, 2.3 ]	3.94e-51	2393	19566		2.11467	[ 1.96, 2.28 ]	7.388e-82	3993	54054
614.51	Cervicitis and endocervicitis	genitourinary	2.77919	[ 1.96, 3.94 ]	9.90141e-09	175	34488		2.41798	[ 1.71, 3.42 ]	5.74e-07	161	19566		2.59063	[ 2.03, 3.31 ]	3.296e-14	336	54054
614.52	Vaginitis and vulvovaginitis	genitourinary	2.13456	[ 1.82, 2.51 ]	2.82942e-20	985	34488		2.10808	[ 1.9, 2.34 ]	1.48e-45	2036	19566		2.11573	[ 1.94, 2.31 ]	4.144e-64	3021	54054
614.53	Cyst or abscess of Bartholin's gland	genitourinary	3.08776	[ 1.79, 5.33 ]	5.27389e-05	67	34488
614.54	Abscess or ulceration of vulva	genitourinary	1.46927	[ 0.78, 2.77 ]	0.233284	67	34488
615	Endometriosis	genitourinary	9.47284	[ 8.16, 11 ]	5.99457e-192	753	34488		4.38553	[ 3.44, 5.59 ]	5.21e-33	448	19566		7.66451	[ 6.75, 8.7 ]	5.84e-217	1201	54054
617	Disorders secondary to childbirth, surgery, trauma	genitourinary	1.37107	[ 0.9, 2.08 ]	0.138267	148	41177
618	Genital prolapse	genitourinary	3.80724	[ 3.27, 4.43 ]	2.46903e-66	726	40329		3.25894	[ 2.78, 3.82 ]	3.9e-48	860	23893		3.53389	[ 3.17, 3.94 ]	3.53e-112	1586	64222
618.1	Prolapse of vaginal walls	genitourinary	3.20334	[ 2.69, 3.81 ]	5.67389e-39	557	40329		3.38316	[ 2.84, 4.04 ]	1.14e-41	684	23893		3.29103	[ 2.91, 3.73 ]	8.459e-79	1241	64222
618.2	Uterine/Uterovaginal prolapse	genitourinary	5.00136	[ 3.93, 6.37 ]	8.07142e-39	278	40329		5.71482	[ 4.42, 7.39 ]	2.06e-40	322	23893		5.32546	[ 4.47, 6.35 ]	2.574e-77	600	64222
618.5	Prolapse of vaginal vault after hysterectomy	genitourinary	3.99595	[ 1.8, 8.88 ]	0.00067068	25	40329
618.6	Vaginal enterocele, congenital or acquired	genitourinary	5.56521	[ 3.58, 8.65 ]	2.54835e-14	82	40329		8.8215	[ 3.54, 21.99 ]	2.98e-06	20	23893		6.07268	[ 4.08, 9.04 ]	5.93e-19	102	64222
619	Noninflammatory female genital disorders	genitourinary	4.61151	[ 4.23, 5.03 ]	6.8616e-264	2830	33557		2.60608	[ 2.23, 3.05 ]	1.11e-32	893	22579		4.04305	[ 3.75, 4.36 ]	2.81e-286	3723	56136
619.1	Noninflammatory disorders of ovary, fallopian tube, and broad ligament	genitourinary	5.33148	[ 4.25, 6.69 ]	3.19634e-47	329	33557		2.85271	[ 1.76, 4.63 ]	2.25e-05	88	22579		4.76311	[ 3.88, 5.85 ]	5.354e-50	417	56136
619.2	Disorders of uterus, NEC	genitourinary	5.73177	[ 5.02, 6.55 ]	2.85766e-145	996	33557		2.61969	[ 1.76, 3.91 ]	2.34e-06	135	22579		5.29943	[ 4.67, 6.01 ]	3.1e-147	1131	56136
619.3	Noninflammatory disorders of cervix	genitourinary	3.88382	[ 2.77, 5.45 ]	4.14237e-15	158	33557		2.48805	[ 1.69, 3.66 ]	3.46e-06	138	22579		3.1976	[ 2.48, 4.12 ]	3.253e-19	296	56136
619.4	Noninflammatory disorders of vagina	genitourinary	2.81257	[ 2.24, 3.54 ]	7.84081e-19	425	33557		2.54312	[ 1.79, 3.61 ]	1.75e-07	175	22579		2.72918	[ 2.25, 3.31 ]	8.97e-25	600	56136
619.5	Noninflammatory disorders of vulva and perineum	genitourinary	2.86906	[ 1.93, 4.26 ]	1.60073e-07	129	33557		1.71979	[ 1.12, 2.65 ]	0.013937	112	22579		2.27414	[ 1.7, 3.04 ]	3.222e-08	241	56136
620	Dysplasia of female genital organs	genitourinary	4.16457	[ 2.57, 6.76 ]	7.70592e-09	71	38809		1.7639	[ 0.82, 3.81 ]	0.149209	31	22677		3.26644	[ 2.17, 4.92 ]	1.534e-08	102	61486
620.1	Dysplasia of cervix	genitourinary	8.74305	[ 1.95, 39.2 ]	0.00462235	7	38809
621	Endometrial hyperplasia	genitourinary	12.4538	[ 9.23, 16.8 ]	2.3108e-61	206	38809		5.08942	[ 4.02, 6.44 ]	4.9e-42	372	22677		7.1585	[ 5.95, 8.61 ]	6.42e-97	578	61486
622	Polyp of female genital organs	genitourinary	14.7485	[ 12.5, 17.4 ]	1.72631e-223	695	38809		3.75756	[ 3.18, 4.45 ]	1.21e-53	744	22677		7.53606	[ 6.7, 8.48 ]	4.18e-247	1439	61486
622.1	Polyp of corpus uteri	genitourinary	23.9088	[ 19.26, 29.67 ]	1.77986e-182	501	38809		4.56701	[ 3.56, 5.86 ]	5.92e-33	369	22677		11.7447	[ 9.98, 13.82 ]	1.71e-192	870	61486
622.2	Mucous polyp of cervix	genitourinary	5.04075	[ 3.56, 7.13 ]	5.7051e-20	134	38809		2.86545	[ 2.25, 3.65 ]	1.61e-17	316	22677		3.44905	[ 2.83, 4.21 ]	2.302e-34	450	61486
623	Hypertrophy of female genital organs	genitourinary	30.5697	[ 18.18, 51.4 ]	4.45611e-38	91	38809		15.4643	[ 6.95, 34.4 ]	1.91e-11	75	22677		24.9706	[ 16.15, 38.61 ]	1.744e-47	166	61486
624	Symptoms involving female genital tract	genitourinary	2.03478	[ 1.53, 2.71 ]	1.31897e-06	326	32399		2.33423	[ 1.77, 3.09 ]	2.71e-09	275	17932		2.18387	[ 1.79, 2.67 ]	2.22e-14	601	50331
624.1	Dystrophy of female genital tract	genitourinary	1.08941	[ 0.32, 3.75 ]	0.891878	21	32399
624.2	Atrophy of female genital tract	genitourinary	3.30438	[ 0.2, 54.8 ]	0.404188	2	32399
624.9	stress incontinence, female	genitourinary	4.28874	[ 3.65, 5.04 ]	2.31095e-70	660	32399		2.95789	[ 2.56, 3.42 ]	2.36e-49	1027	17932		3.48895	[ 3.13, 3.88 ]	2.32e-115	1687	50331
625	Pain and other symptoms associated with female genital organs	genitourinary	3.25435	[ 2.97, 3.57 ]	5.43381e-138	2807	32399		2.94455	[ 2.7, 3.22 ]	1.41e-127	3118	17932		3.08793	[ 2.9, 3.29 ]	5.41e-263	5925	50331
625.1	Dyspareunia	genitourinary	3.48082	[ 2.77, 4.37 ]	6.04824e-27	387	32399		3.40904	[ 2.62, 4.43 ]	4.17e-20	306	17932		3.44974	[ 2.91, 4.1 ]	2.255e-45	693	50331
626	Disorders of menstruation and other abnormal bleeding from female genital tract	genitourinary	9.18031	[ 8.46, 9.97 ]	0	8050	21958		4.51499	[ 4.18, 4.87 ]	0	8040	9817		6.2714	[ 5.93, 6.63 ]	7.48e-901	16090	31775
626.1	Irregular menstrual cycle/bleeding	genitourinary	9.34344	[ 8.59, 10.17 ]	0	6600	21958		4.70115	[ 4.35, 5.08 ]	0	7211	9817		6.44884	[ 6.09, 6.83 ]	1.45e-884	13811	31775
626.11	Absent or infrequent menstruation	genitourinary	3.54403	[ 2.95, 4.26 ]	3.6806e-41	1030	21958		2.20843	[ 1.93, 2.53 ]	5.42e-31	1452	9817		2.60075	[ 2.33, 2.9 ]	8.748e-67	2482	31775
626.12	Excessive or frequent menstruation	genitourinary	17.8999	[ 16.17, 19.82 ]	0	2373	21958		7.77598	[ 7.04, 8.58 ]	0	3473	9817		11.6499	[ 10.85, 12.51 ]	1.77e-1002	5846	31775
626.13	Irregular menstrual cycle	genitourinary	7.21696	[ 6.45, 8.07 ]	2.93046e-262	2303	21958		3.9465	[ 3.55, 4.39 ]	4.43e-143	2470	9817		5.24408	[ 4.86, 5.66 ]	2.27e-390	4773	31775
626.14	Irregular menstrual bleeding	genitourinary	11.2149	[ 8.63, 14.58 ]	5.34858e-73	252	21958		6.46567	[ 5.1, 8.2 ]	1.05e-53	396	9817		8.28379	[ 6.95, 9.88 ]	8.89e-123	648	31775
626.15	Infertility, female, associated with anovulation	genitourinary	4.80209	[ 2.99, 7.7 ]	7.365e-11	113	21958		1.49687	[ 0.99, 2.26 ]	0.0554929	102	9817		2.48035	[ 1.82, 3.38 ]	1.012e-08	215	31775
626.2	Dysmenorrhea	genitourinary	14.2221	[ 12.07, 16.76 ]	1.51273e-220	714	21958		6.78991	[ 5.8, 7.95 ]	7.17e-125	1137	9817		9.68812	[ 8.65, 10.86 ]	1.61e-334	1851	31775
626.21	Mittelschmerz	genitourinary	19.746	[ 2.75, 141.53 ]	0.00299254	4	21958
626.4	Premenstrual tension syndromes	genitourinary	6.64271	[ 4.29, 10.29 ]	2.40209e-17	106	21958		3.57275	[ 2.89, 4.42 ]	7.82e-32	434	9817		4.02088	[ 3.32, 4.87 ]	3.764e-46	540	31775
626.8	Infertility, female	genitourinary	5.8845	[ 4.87, 7.11 ]	4.51467e-75	695	21958		1.63717	[ 1.36, 1.96 ]	1.14e-07	622	9817		3.02708	[ 2.65, 3.45 ]	2.249e-61	1317	31775
627	Menopausal and postmenopausal disorders	genitourinary	9.4737	[ 8.66, 10.36 ]	0	4065	21958		5.63059	[ 5.18, 6.12 ]	0	6599	9817		7.18863	[ 6.76, 7.64 ]	1.15e-866	10664	31775
627.1	Postmenopausal bleeding	genitourinary	12.5664	[ 11, 14.35 ]	1.14668e-304	1184	21958		6.23972	[ 5.51, 7.07 ]	7.36e-183	1879	9817		8.65208	[ 7.9, 9.48 ]	5.21e-473	3063	31775
627.2	Symptomatic menopause	genitourinary	9.69533	[ 8.74, 10.76 ]	0	2282	21958		6.41013	[ 5.81, 7.07 ]	8.3e-304	4255	9817		7.77956	[ 7.24, 8.35 ]	3.47e-693	6537	31775
627.21	Symptomatic artificial menopause	genitourinary	14.1852	[ 10.55, 19.07 ]	5.20512e-69	184	21958		163.703	[ 39.95, 670.85 ]	1.4e-12	90	9817		15.7273	[ 11.77, 21.01 ]	1.568e-77	274	31775
627.22	Need for Hormone replacement therapy (postmenopausal)	genitourinary	12.5318	[ 10.04, 15.64 ]	1.08529e-110	343	21958		10.7619	[ 8.88, 13.04 ]	3.07e-130	694	9817		11.4868	[ 9.94, 13.28 ]	1.16e-238	1037	31775
627.3	Postmenopausal atrophic vaginitis	genitourinary	7.06868	[ 5.85, 8.54 ]	6.86041e-91	541	21958		8.22825	[ 6.98, 9.71 ]	4.74e-138	1000	9817		7.70601	[ 6.8, 8.73 ]	1.3e-226	1541	31775
627.4	Premenopausal menorrhagia	genitourinary	18.4496	[ 12.07, 28.21 ]	2.74113e-41	88	21958		7.9278	[ 6.25, 10.06 ]	4.09e-65	508	9817		9.70363	[ 7.88, 11.94 ]	4.92e-102	596	31775
627.5	Premature menopause and other ovarian failure	genitourinary	2.63753	[ 1.45, 4.8 ]	0.00149577	86	21958
628	Ovarian cyst	genitourinary	9.39204	[ 8.45, 10.44 ]	0	2360	21958		4.59217	[ 4.13, 5.1 ]	1.44e-177	2542	9817		6.55678	[ 6.09, 7.06 ]	1.08e-533	4902	31775
634	Miscarriage; stillbirth	pregnancy complications	0.819686	[ 0.69, 0.97 ]	0.024385	1469	32938
634.1	Missed abortion/Hydatidiform mole	pregnancy complications	0.928766	[ 0.73, 1.19 ]	0.556522	634	32938
634.3	Ectopic pregnancy	pregnancy complications	1.0108	[ 0.6, 1.72 ]	0.968266	126	32938
635	Hemorrhage during pregnancy; childbirth and postpartum	pregnancy complications	0.722695	[ 0.57, 0.92 ]	0.00835151	828	32938
635.2	Antepartum hemorrhage, abruptio placentae, and placenta previa	pregnancy complications	0.744145	[ 0.56, 0.99 ]	0.0411197	578	32938
635.3	Placenta previa and abruptio placenta	pregnancy complications	0.569706	[ 0.34, 0.95 ]	0.0307479	221	32938
636	Early or threatened labor; hemorrhage in early pregnancy	pregnancy complications	0.703045	[ 0.62, 0.79 ]	1.0525e-08	3806	32938		1.00107	[ 0.84, 1.19 ]	0.990306	680	23731
636.1	Threatened premature labor	pregnancy complications	0.589841	[ 0.45, 0.77 ]	9.29939e-05	839	32938
636.2	Early onset of delivery	pregnancy complications	0.395088	[ 0.26, 0.59 ]	7.07829e-06	483	32938		1.06528	[ 0.55, 2.08 ]	0.853097	44	23731
636.3	Hemorrhage in early pregnancy	pregnancy complications	0.955806	[ 0.81, 1.13 ]	0.589052	1484	32938
636.8	Cervical incompetence	pregnancy complications	0.756686	[ 0.46, 1.23 ]	0.263382	185	32938
637	Short gestation; low birth weight; and fetal growth retardation	pregnancy complications	2.5636e-05	[ 0, 7.03E+61 ]	0.892261	17	32865
638	Other high-risk pregnancy	pregnancy complications	1.00896	[ 0.86, 1.18 ]	0.910263	1647	38409
639	Complications following abortion or ectopic and molar pregnancies	pregnancy complications	0.37259	[ 0.05, 2.77 ]	0.334389	24	41423
642	Hypertension complicating pregnancy, childbirth, and the puerperium	pregnancy complications	0.563152	[ 0.46, 0.69 ]	2.73334e-08	1464	39295		1.04126	[ 0.8, 1.36 ]	0.767127	264	24875
642.1	Preeclampsia and eclampsia	pregnancy complications	0.52603	[ 0.38, 0.72 ]	7.05314e-05	628	39295
643	Excessive vomiting in pregnancy	pregnancy complications	0.702966	[ 0.46, 1.08 ]	0.106176	297	40714
643.1	Hyperemesis gravidarum	pregnancy complications	0.765759	[ 0.4, 1.47 ]	0.420122	121	40714
644	Anemia during pregnancy	pregnancy complications	0.59588	[ 0.31, 1.13 ]	0.114973	146	40777
645	Late pregnancy and failed induction	pregnancy complications	0.640314	[ 0.51, 0.81 ]	0.00022667	1037	39327
646	Other complications of pregnancy NEC	pregnancy complications	0.508672	[ 0.35, 0.73 ]	0.000291243	528	39707
647	Infectious and parasitic complications affecting pregnancy	pregnancy complications	0.559391	[ 0.34, 0.92 ]	0.0211029	263	39357
647.1	Infections of genitourinary tract during pregnancy	pregnancy complications	0.520035	[ 0.33, 0.81 ]	0.00384838	357	39357
647.3	Major puerperal infection	pregnancy complications	1.01647e-05	[ 0, 2.00E+61 ]	0.882644	47	39357
649	Other conditions or status of the mother complicating pregnancy, childbirth, or the puerperium	pregnancy complications	0.578177	[ 0.5, 0.66 ]	2.41146e-15	3345	34696		1.25284	[ 1, 1.58 ]	0.0540715	432	23904
649.1	Diabetes or abnormal glucose tolerance complicating pregnancy	pregnancy complications	0.560804	[ 0.46, 0.69 ]	2.7715e-08	1347	34696		0.988794	[ 0.83, 1.18 ]	0.898367	655	23904		0.780126	[ 0.68, 0.89 ]	0.0002251	2002	58600
650	Normal delivery	pregnancy complications	0.586111	[ 0.42, 0.82 ]	0.00157732	597	39913
651	Multiple gestation	pregnancy complications	0.885437	[ 0.66, 1.2 ]	0.428598	469	40864
652	Malposition and malpresentation of fetus or obstruction	pregnancy complications	0.785696	[ 0.67, 0.93 ]	0.00401979	1789	38527
653	Problems associated with amniotic cavity and membranes	pregnancy complications	0.597222	[ 0.48, 0.74 ]	4.22347e-06	1290	35166		0.98402	[ 0.71, 1.37 ]	0.923971	169	24419		0.695795	[ 0.58, 0.84 ]	0.0001022	1459	59585
654	Other and unspecified complications of birth; puerperium affecting management of mother	pregnancy complications	1.1449	[ 0.98, 1.33 ]	0.0789508	1475	35166
654.1	Abnormality of organs and soft tissues of pelvis complicating pregnancy, childbirth, or the puerperium	pregnancy complications	1.94348	[ 1.7, 2.22 ]	2.80282e-22	1489	35166		3.01954e+06	[ 0, 8.14516447742513E+87 ]	0.876058	211	24419		1.94352	[ 1.7, 2.22 ]	2.8e-22	1700	59585
654.2	Rhesus isoimmunization in pregnancy	pregnancy complications	0.779977	[ 0.45, 1.35 ]	0.375841	164	35166
655	Known or suspected fetal abnormality affecting management of mother	pregnancy complications	0.54874	[ 0.49, 0.61 ]	3.71498e-27	5656	32606		0.772916	[ 0.64, 0.93 ]	0.0057446	562	24270		0.600315	[ 0.55, 0.66 ]	1.199e-26	6218	56876
655.1	Abnormality in fetal heart rate or rhythm	pregnancy complications	0.587669	[ 0.49, 0.71 ]	4.59115e-08	1559	32606		0.547106	[ 0.32, 0.93 ]	0.0270429	58	24270		0.582923	[ 0.49, 0.7 ]	3.828e-09	1617	56876
656	Other perinatal conditions of fetus or newborn	pregnancy complications	1.21491e-05	[ 0, 2.09E+64 ]	0.889329	43	41342
656.2	Respiratory conditions of fetus and newborn	pregnancy complications	9.48145e-05	[ 0, 1.36E+59 ]	0.900641	7	41342
656.3	Endocrine and metabolic disturbances of fetus and newborn	pregnancy complications	0.000123485	[ 0, 5.55E+53 ]	0.894294	3	41342
656.5	Hematological disorders of newborn	pregnancy complications	0.000380873	[ 0, 1.83E+58 ]	0.913481	1	41342
656.9	Neonatal bradycardia or tachycardia	pregnancy complications	0.000543494	[ 0, 2.61E+58 ]	0.917374	1	41342
657	Infections specific to the perinatal period	pregnancy complications	0.000182986	[ 0, 1.60E+67 ]	0.917755	2	41494
658	Maternal complication of pregnancy affecting fetus or newborn	pregnancy complications	1.83822	[ 0.88, 3.82 ]	0.10294	47	41253
661	Fetal distress and abnormal forces of labor	pregnancy complications	0.752888	[ 0.62, 0.92 ]	0.00457298	1302	39133
663	Umbilical cord complications during labor and delivery	pregnancy complications	0.660745	[ 0.52, 0.84 ]	0.000667577	998	39418
665	Obstetrical/birth trauma	pregnancy complications	0.594561	[ 0.52, 0.67 ]	8.27334e-16	4085	36159
668	Complications of the administration of anesthetic or other sedation in labor and delivery	pregnancy complications	2.53312	[ 0.52, 12.25 ]	0.24764	9	41476
669	Complications of labor and delivery NEC	pregnancy complications	0.653634	[ 0.5, 0.86 ]	0.00267483	751	39937
671	Venous/cerebrovascular complications embolism in pregnancy and the puerperium	pregnancy complications	0.823685	[ 0.43, 1.59 ]	0.562076	103	40343
674	Other complications of the puerperium NEC	pregnancy complications	0.856319	[ 0.59, 1.25 ]	0.424659	294	40343
676	Other disorders of the breast associated with childbirth and disorders of lactation	pregnancy complications	0.796622	[ 0.1, 6.17 ]	0.827708	12	40343
681	Superficial cellulitis and abscess	dermatologic	0.991412	[ 0.88, 1.12 ]	0.886691	2228	35719
681.1	Cellulitis and abscess of fingers/toes	dermatologic	1.52664	[ 1.16, 2 ]	0.00224751	306	35719
681.2	Cellulitis and abscess of face/neck	dermatologic	0.885014	[ 0.58, 1.36 ]	0.575304	186	35719
681.3	Cellulitis and abscess of arm/hand	dermatologic	0.800971	[ 0.55, 1.17 ]	0.248949	250	35719
681.5	Cellulitis and abscess of leg, except foot	dermatologic	0.679155	[ 0.52, 0.88 ]	0.00367206	501	35719
681.6	Cellulitis and abscess of foot, toe	dermatologic	0.703602	[ 0.41, 1.2 ]	0.197472	123	35719
681.7	Cellulitis and abscess of trunk	dermatologic	0.876065	[ 0.67, 1.14 ]	0.329746	471	35719
686	Other local infections of skin and subcutaneous tissue	dermatologic	0.987293	[ 0.75, 1.3 ]	0.926992	397	35719
686.1	Carbuncle and furuncle	dermatologic	1.57113	[ 0.99, 2.49 ]	0.0534721	115	35719
686.2	Impetigo	dermatologic	0.984601	[ 0.41, 2.37 ]	0.972441	39	35719
686.3	Pilonidal cyst	dermatologic	1.52949	[ 0.64, 3.68 ]	0.342977	38	35719
686.4	Pyogenic granuloma	dermatologic	1.74697	[ 0.64, 4.74 ]	0.273246	24	35719
686.5	Pyoderma	dermatologic	0.276356	[ 0.04, 2.09 ]	0.213073	19	35719
687	Symptoms affecting skin	dermatologic	3.11536	[ 0.72, 13.46 ]	0.128052	8	33747
687.1	Rash and other nonspecific skin eruption	dermatologic	1.54572	[ 1.37, 1.74 ]	1.18617e-12	1728	33747		1.57617	[ 1.36, 1.83 ]	1.65e-09	1027	18781		1.55768	[ 1.42, 1.71 ]	1.192e-20	2755	52528
687.2	Localized superficial swelling, mass, or lump	dermatologic	1.38985	[ 0.96, 2.02 ]	0.0833353	163	40338
687.3	Changes in skin texture	dermatologic	2.24836	[ 0.2, 25.86 ]	0.515606	3	33747
687.4	Disturbance of skin sensation	dermatologic	1.60954	[ 1.41, 1.84 ]	1.18607e-12	1428	33747		1.59616	[ 1.44, 1.77 ]	3.82e-19	2064	18781		1.60127	[ 1.48, 1.74 ]	3.25e-30	3492	52528
689	Disorder of skin and subcutaneous tissue NOS	dermatologic	1.41352	[ 1.09, 1.83 ]	0.0080924	351	39748
690	Erythematosquamous dermatosis	dermatologic	1.76495	[ 1.31, 2.38 ]	0.000202184	238	36306
690.1	Seborrheic dermatitis	dermatologic	1.75382	[ 1.3, 2.37 ]	0.000265788	235	36306
691	Congenital anomalies of skin	dermatologic	1.82402	[ 1.2, 2.76 ]	0.0045907	131	36306
691.1	Ichthyosis congenita	dermatologic	0.00076774	[ 0, 3.69E+58 ]	0.921158	1	36306
691.3	Congenital pigmentary anomalies of skin	dermatologic	2.03738	[ 0.7, 5.91 ]	0.190155	17	36306
694	Dyschromia and Vitiligo	dermatologic	2.00345	[ 1.65, 2.44 ]	3.4611e-12	548	36306		1.65249	[ 1.27, 2.15 ]	0.000200626	275	20398		1.87161	[ 1.6, 2.19 ]	5.946e-15	823	56704
694.1	Vitiligo	dermatologic	1.0776	[ 0.37, 3.17 ]	0.892035	26	36306
694.2	Other dyschromia	dermatologic	2.06646	[ 1.69, 2.52 ]	1.15257e-12	515	36306		1.63715	[ 1.22, 2.2 ]	0.00111323	215	20398		1.9211	[ 1.63, 2.27 ]	1.183e-14	730	56704
694.3	Vascular disorders of skin	dermatologic	6.70093e-05	[ 0, 6.30E+77 ]	0.920505	4	36306
695	Erythematous conditions	dermatologic	1.54013	[ 1.33, 1.79 ]	1.04566e-08	1115	36306		1.73811	[ 1.55, 1.95 ]	2.7e-21	1642	20398		1.66113	[ 1.52, 1.82 ]	4.024e-28	2757	56704
695.1	Toxic erythema	dermatologic	0.639844	[ 0.15, 2.81 ]	0.554371	20	36306
695.2	Bullous dermatoses	dermatologic	1.4527	[ 0.45, 4.67 ]	0.530625	15	36306
695.21	Dermatitis herpetiformis	dermatologic	7.40439	[ 1.18, 46.43 ]	0.0325658	5	36306
695.22	Pemphigus and pemphigoid	dermatologic	0.543115	[ 0.07, 4.53 ]	0.572858	8	36306
695.3	Rosacea	dermatologic	2.39984	[ 1.94, 2.97 ]	9.81794e-16	418	36306		2.04437	[ 1.76, 2.38 ]	1.18e-20	882	20398		2.15588	[ 1.91, 2.44 ]	1.858e-34	1300	56704
695.4	Lupus (localized and systemic)	dermatologic	1.03525	[ 0.77, 1.39 ]	0.818328	369	35918
695.41	Cutaneous lupus erythematosus	dermatologic	1.09672	[ 0.51, 2.34 ]	0.811048	56	35918
695.42	Systemic lupus erythematosus	dermatologic	1.00748	[ 0.74, 1.37 ]	0.962398	344	35918
695.7	Prurigo and Lichen	dermatologic	1.36142	[ 0.82, 2.25 ]	0.230288	92	36306
695.8	Other specified erythematous conditions	dermatologic	1.40077	[ 0.85, 2.31 ]	0.186307	98	36306
695.81	Erythema nodosum	dermatologic	0.882921	[ 0.26, 2.96 ]	0.840189	27	36306
695.9	Unspecified erythematous condition	dermatologic	0.492113	[ 0.19, 1.25 ]	0.13585	55	36306
696	Psoriasis and related disorders	dermatologic	1.65152	[ 1.28, 2.13 ]	0.000106467	359	35507
696.3	Pityriasis	dermatologic	3.66224	[ 1.19, 11.26 ]	0.0234848	14	36306
696.4	Psoriasis	dermatologic	1.6187	[ 1.24, 2.11 ]	0.00032973	337	35507
696.41	Psoriasis vulgaris	dermatologic	1.84905	[ 1.4, 2.44 ]	1.43959e-05	285	35507		1.22245	[ 0.99, 1.51 ]	0.0611449	490	19728		1.42134	[ 1.2, 1.68 ]	3.939e-05	775	55235
696.42	Psoriatic arthropathy	dermatologic	1.17721	[ 0.7, 1.97 ]	0.535283	102	35507
697	Sarcoidosis	dermatologic	1.29402	[ 0.76, 2.19 ]	0.338776	84	36306
698	Pruritus and related conditions	dermatologic	1.4051	[ 1.1, 1.8 ]	0.00701605	400	39922
700	Corns and callosities	dermatologic	1.81231	[ 1.25, 2.63 ]	0.00173394	142	37835
701	Other hypertrophic and atrophic conditions of skin	dermatologic	2.08447	[ 1.83, 2.38 ]	3.08918e-28	1221	37835		1.99581	[ 1.77, 2.25 ]	8.86e-29	1416	20986		2.03643	[ 1.86, 2.23 ]	3.049e-55	2637	58821
701.1	Keratoderma, acquired	dermatologic	1.28823	[ 0.63, 2.64 ]	0.489526	43	37835
701.2	Scar conditions and fibrosis of skin	dermatologic	2.04893	[ 1.67, 2.51 ]	4.09972e-12	490	37835		1.63444	[ 1.21, 2.2 ]	0.00121756	226	20986		1.90732	[ 1.61, 2.26 ]	4.299e-14	716	58821
701.3	Circumscribed scleroderma	dermatologic	1.75144	[ 0.98, 3.13 ]	0.0582332	61	37835
701.4	Keloid scar	dermatologic	1.53099	[ 0.96, 2.43 ]	0.0705386	119	37835
701.5	Abnormal granulation tissue	dermatologic	1.53326	[ 0.66, 3.59 ]	0.324362	33	37835
701.6	Acquired acanthosis nigricans	dermatologic	1.03347	[ 0.3, 3.51 ]	0.95796	23	37835
702	Degenerative skin conditions and other dermatoses	dermatologic	2.16968	[ 1.95, 2.42 ]	3.71527e-45	1872	35697		2.34461	[ 2.09, 2.62 ]	9.83e-50	2163	18499		2.25151	[ 2.08, 2.43 ]	7.58e-93	4035	54196
702.1	Actinic keratosis	dermatologic	1.63757	[ 1.39, 1.93 ]	4.63301e-09	786	38024		2.0981	[ 1.77, 2.49 ]	1.3e-17	897	21224		1.8467	[ 1.64, 2.08 ]	3.131e-24	1683	59248
702.2	Seborrheic keratosis	dermatologic	2.14239	[ 1.89, 2.42 ]	4.76268e-34	1343	38024		2.36008	[ 2.07, 2.69 ]	3.52e-37	1407	21224		2.24073	[ 2.05, 2.45 ]	3.248e-69	2750	59248
702.4	Degenerative skin disorders	dermatologic	0.60505	[ 0.08, 4.88 ]	0.637043	10	35697
703	Diseases of nail, NOS	dermatologic	1.83311	[ 1.28, 2.63 ]	0.0010058	154	38232
703.1	Ingrowing nail	dermatologic	1.5944	[ 1.12, 2.26 ]	0.00893857	175	38232
704	Diseases of hair and hair follicles	dermatologic	1.89298	[ 1.57, 2.29 ]	3.33562e-11	617	38232		1.48606	[ 1.29, 1.71 ]	3.31e-08	1031	21166		1.62012	[ 1.45, 1.81 ]	4.795e-17	1648	59398
704.1	Alopecia	dermatologic	1.82312	[ 1.45, 2.3 ]	3.99169e-07	406	38232		1.43774	[ 1.19, 1.73 ]	0.000138264	596	21166		1.57822	[ 1.36, 1.83 ]	7.904e-10	1002	59398
704.11	Alopecia Areata	dermatologic	2.44059	[ 1.36, 4.38 ]	0.00283399	57	38232
704.12	Telogen effluvium	dermatologic	2.05591	[ 1.17, 3.63 ]	0.0127897	61	38232
704.2	Hirsutism	dermatologic	1.36074	[ 0.94, 1.97 ]	0.102001	205	38232
704.8	Other specified diseases of hair and hair follicles	dermatologic	2.2566	[ 1.55, 3.28 ]	1.85387e-05	146	38232		1.48746	[ 1.19, 1.86 ]	0.000459218	383	21166		1.65931	[ 1.37, 2.01 ]	1.971e-07	529	59398
705	Disorders of sweat glands	dermatologic	1.16773	[ 0.7, 1.95 ]	0.553433	107	36844
705.1	Dyshidrosis	dermatologic	1.9337	[ 0.92, 4.08 ]	0.0833272	35	36844
705.3	Hidradenitis	dermatologic	0.805043	[ 0.37, 1.77 ]	0.590736	63	36844
705.8	Hyperhidrosis	dermatologic	1.03587	[ 0.61, 1.77 ]	0.897509	113	36844
706	Diseases of sebaceous glands	dermatologic	1.76926	[ 1.57, 1.99 ]	1.16228e-21	1881	36844		1.76097	[ 1.58, 1.96 ]	4.45e-25	1879	20922		1.76473	[ 1.63, 1.91 ]	4.626e-45	3760	57766
706.1	Acne	dermatologic	1.3444	[ 1.12, 1.61 ]	0.00119217	1051	36844
706.2	Sebaceous cyst	dermatologic	2.27828	[ 1.9, 2.73 ]	9.85223e-19	595	36844		1.79902	[ 1.55, 2.09 ]	1.14e-14	926	20922		1.97704	[ 1.76, 2.22 ]	5.814e-31	1521	57766
706.8	Other specified diseases of sebaceous glands	dermatologic	1.72117	[ 1.03, 2.88 ]	0.0386871	74	36844
707	Chronic ulcer of skin	dermatologic	0.512432	[ 0.41, 0.65 ]	1.23853e-08	715	40341		0.687003	[ 0.56, 0.85 ]	0.00048391	788	24099		0.600976	[ 0.51, 0.7 ]	1.365e-10	1503	64440
707.1	Decubitus ulcer	dermatologic	0.380574	[ 0.28, 0.52 ]	9.56564e-10	479	40341		0.575158	[ 0.41, 0.81 ]	0.00150324	356	24099		0.458498	[ 0.36, 0.58 ]	2.673e-11	835	64440
707.2	Chronic ulcer of leg or foot	dermatologic	0.66638	[ 0.46, 0.96 ]	0.0272133	241	40341
707.3	Chronic ulcer of unspecified site	dermatologic	0.66454	[ 0.38, 1.16 ]	0.148635	102	40341
709	Diffuse diseases of connective tissue	dermatologic	0.976697	[ 0.73, 1.3 ]	0.871081	381	36005
709.2	Sicca syndrome	dermatologic	1.01817	[ 0.61, 1.7 ]	0.944984	112	36005
709.3	Systemic sclerosis	dermatologic	0.813632	[ 0.38, 1.74 ]	0.595329	54	36005
709.4	Polymyositis	dermatologic	1.88443	[ 0.59, 5.99 ]	0.282796	15	36005
709.5	Dermatomyositis	dermatologic	0.464708	[ 0.17, 1.31 ]	0.146326	46	36005
709.6	Other specified diffuse diseases of connective tissue	dermatologic	1.06053	[ 0.59, 1.89 ]	0.842361	88	36005
709.7	Unspecified diffuse connective tissue disease	dermatologic	0.988057	[ 0.46, 2.1 ]	0.975156	56	36005
710	Osteomyelitis, periostitis, and other infections involving bone	musculoskeletal	0.670399	[ 0.49, 0.91 ]	0.010338	385	36985
710.1	Osteomyelitis	musculoskeletal	0.482425	[ 0.32, 0.72 ]	0.000383291	282	36985
710.11	Acute osteomyelitis	musculoskeletal	0.853663	[ 0.47, 1.56 ]	0.607633	80	36985
710.12	Chronic osteomyelitis	musculoskeletal	0.390814	[ 0.19, 0.81 ]	0.011311	103	36985
710.19	Unspecified osteomyelitis	musculoskeletal	0.433482	[ 0.26, 0.72 ]	0.00111635	201	36985
711	Arthropathy associated with infections	musculoskeletal	0.700922	[ 0.4, 1.22 ]	0.207683	115	36985
711.1	Pyogenic arthritis	musculoskeletal	0.646925	[ 0.32, 1.32 ]	0.229895	70	36985
711.2	Reiter's disease	musculoskeletal	2.03841	[ 0.53, 7.77 ]	0.296985	12	36985
711.3	Behcet's syndrome	musculoskeletal	0.367575	[ 0.05, 2.78 ]	0.332627	19	36985
712	Infective connective tissue disorders	musculoskeletal	0.735419	[ 0.35, 1.56 ]	0.422792	63	36985
713	Arthropathy associated with other disorders classified elsewhere	musculoskeletal	1.01504	[ 0.56, 1.83 ]	0.96055	74	36985
713.5	Arthropathy associated with neurological disorders	musculoskeletal	1.07319	[ 0.53, 2.19 ]	0.846256	45	36985
714	Rheumatoid arthritis and other inflammatory polyarthropathies	musculoskeletal	0.907518	[ 0.75, 1.1 ]	0.323165	792	37452
714.1	Rheumatoid arthritis	musculoskeletal	0.788725	[ 0.63, 0.99 ]	0.0398754	599	37452
714.2	Juvenile rheumatoid arthritis	musculoskeletal	0.473925	[ 0.11, 1.98 ]	0.306241	37	37452
715	Other inflammatory spondylopathies	musculoskeletal	1.77933	[ 1.4, 2.26 ]	2.10051e-06	372	37452		1.24398	[ 1.02, 1.51 ]	0.0282086	569	21056		1.4362	[ 1.24, 1.67 ]	2.561e-06	941	58508
715.1	Sacroiliitis NEC	musculoskeletal	2.00515	[ 1.54, 2.61 ]	1.89734e-07	292	37452		1.27681	[ 1.05, 1.56 ]	0.0158901	549	21056		1.50576	[ 1.29, 1.76 ]	3.984e-07	841	58508
715.2	Ankylosing spondylitis	musculoskeletal	0.896836	[ 0.31, 2.63 ]	0.842708	28	37452
715.3	Spinal enthesopathy	musculoskeletal	0.688888	[ 0.26, 1.82 ]	0.452214	32	37452
716	Other arthropathies	musculoskeletal	1.21211	[ 1.02, 1.44 ]	0.0265423	791	36985
716.1	Unspecified polyarthropathy or polyarthritis	musculoskeletal	1.32417	[ 0.42, 4.13 ]	0.628733	17	36985
716.2	Unspecified monoarthritis	musculoskeletal	4.10466	[ 0.26, 65.86 ]	0.318647	2	36985
716.3	Kaschin-Beck disease	musculoskeletal	0.000348494	[ 0, 1.67E+58 ]	0.912508	1	36985
716.8	Palindromic rheumatism	musculoskeletal	0.991126	[ 0.21, 4.75 ]	0.991103	10	36985
716.9	Arthropathy NOS	musculoskeletal	1.1922	[ 1, 1.42 ]	0.0511502	730	36985
717	Polymyalgia Rheumatica	musculoskeletal	0.520089	[ 0.28, 0.96 ]	0.0377012	83	41288
720	Spinal stenosis	musculoskeletal	1.10979	[ 0.93, 1.32 ]	0.239593	799	35402
720.1	Spinal stenosis of lumbar region	musculoskeletal	1.10558	[ 0.9, 1.36 ]	0.335049	548	35402
721	Spondylosis and allied disorders	musculoskeletal	1.15581	[ 1.01, 1.33 ]	0.0402675	1311	35402
721.1	Spondylosis without myelopathy	musculoskeletal	1.21459	[ 1.05, 1.4 ]	0.00878737	1141	35402
721.2	Spondylosis with myelopathy	musculoskeletal	1.29588	[ 0.85, 1.99 ]	0.233911	122	35402
721.8	Other allied disorders of spine	musculoskeletal	8.47137e-05	[ 0, 6.12E+66 ]	0.91032	2	35402
722	Intervertebral disc disorders	musculoskeletal	1.30418	[ 1.17, 1.46 ]	2.58598e-06	2089	35402		1.34471	[ 1.24, 1.46 ]	3.63e-12	3482	18746		1.3299	[ 1.24, 1.42 ]	5.285e-17	5571	54148
722.1	Displacement of intervertebral disc	musculoskeletal	1.80021	[ 1.49, 2.18 ]	1.13293e-09	599	35402		1.38938	[ 1.25, 1.55 ]	1.71e-09	1868	18746		1.47935	[ 1.35, 1.62 ]	1.717e-16	2467	54148
722.3	Schmorl's nodes	musculoskeletal	6.85339e-05	[ 0, 4.617E+89 ]	0.930683	3	35402
722.6	Degeneration of intervertebral disc	musculoskeletal	1.28935	[ 1.13, 1.47 ]	0.000129391	1432	35402
722.7	Intervertebral disc disorder with myelopathy	musculoskeletal	1.48052	[ 0.82, 2.69 ]	0.196854	62	35402
722.8	Postlaminectomy syndrome	musculoskeletal	1.31588	[ 0.9, 1.93 ]	0.159263	151	35402
722.9	Other and unspecified disc disorder	musculoskeletal	0.994979	[ 0.41, 2.41 ]	0.991108	36	35402
723	Other disorders of cervical region	musculoskeletal	1.53651	[ 1.1, 2.14 ]	0.0108535	206	35402
723.1	Torticollis	musculoskeletal	1.32337	[ 0.27, 6.46 ]	0.729177	10	35402
724	Other and unspecified disorders of back	musculoskeletal	1.33298	[ 1.04, 1.71 ]	0.0242296	385	35402
724.1	Disorders of sacrum	musculoskeletal	1.65588	[ 0.8, 3.44 ]	0.176022	43	35402
724.2	Disorders of coccyx	musculoskeletal	1.34339	[ 0.66, 2.72 ]	0.411686	52	35402
724.8	Other symptoms referable to back	musculoskeletal	1.69311	[ 1.01, 2.84 ]	0.0456682	81	35402
724.9	Other unspecified back disorders	musculoskeletal	0.946627	[ 0.32, 2.8 ]	0.921071	26	35402
726	Peripheral enthesopathies and allied syndromes	musculoskeletal	2.16311	[ 1.98, 2.36 ]	1.95464e-66	3061	33300		1.82985	[ 1.69, 1.98 ]	9.98e-50	4294	15529		1.97388	[ 1.86, 2.09 ]	1.26e-112	7355	48829
726.1	Enthesopathy	musculoskeletal	2.20379	[ 1.96, 2.48 ]	9.84808e-40	1553	33300		1.97084	[ 1.76, 2.2 ]	5.5e-33	2002	15529		2.07778	[ 1.92, 2.25 ]	1.523e-70	3555	48829
726.2	Synoviopathy	musculoskeletal	1.58211	[ 0.68, 3.7 ]	0.289987	32	33300
726.3	Bursitis	musculoskeletal	2.17132	[ 1.67, 2.83 ]	1.03667e-08	280	33300		1.82614	[ 1.45, 2.29 ]	2.16e-07	437	15529		1.96521	[ 1.65, 2.34 ]	1.822e-14	717	48829
726.4	Calcaneal spur; Exostosis NOS	musculoskeletal	1.83512	[ 1.16, 2.91 ]	0.00989074	98	33300
727	Other disorders of synovium, tendon, and bursa	musculoskeletal	1.92725	[ 1.72, 2.16 ]	4.20296e-29	1769	33300		2.03939	[ 1.84, 2.27 ]	5.31e-40	2249	15529		1.98735	[ 1.84, 2.15 ]	3.11e-67	4018	48829
727.1	Synovitis and tenosynovitis	musculoskeletal	2.05356	[ 1.77, 2.38 ]	3.42565e-21	977	33300		2.18169	[ 1.9, 2.5 ]	7.33e-29	1207	15529		2.12209	[ 1.92, 2.35 ]	2.732e-48	2184	48829
727.2	Bursitis disorders	musculoskeletal	2.49411	[ 1.67, 3.72 ]	7.50785e-06	114	33300		2.11762	[ 1.6, 2.8 ]	1.66e-07	298	15529		2.23535	[ 1.78, 2.81 ]	7.035e-12	412	48829
727.4	Ganglion and cyst of synovium, tendon, and bursa	musculoskeletal	2.17361	[ 1.67, 2.83 ]	9.18653e-09	309	33300		1.90853	[ 1.51, 2.42 ]	7.68e-08	386	15529		2.02142	[ 1.7, 2.41 ]	4.719e-15	695	48829
727.5	Rupture of synovium	musculoskeletal	1.57608	[ 0.79, 3.16 ]	0.200348	44	33300
727.6	Rupture of tendon, nontraumatic	musculoskeletal	1.31836	[ 0.91, 1.9 ]	0.138904	168	33300
727.7	Contracture of tendon (sheath)	musculoskeletal	1.9891	[ 0.99, 3.99 ]	0.0528823	43	33300
727.8	Plica syndrome	musculoskeletal	1.07536	[ 0.45, 2.55 ]	0.86874	49	33300
728	Disorders of muscle, ligament, and fascia	musculoskeletal	2.5848	[ 1.76, 3.8 ]	1.38947e-06	128	33300		2.3565	[ 1.2, 4.62 ]	0.0126203	49	15529		2.52641	[ 1.81, 3.53 ]	5.702e-08	177	48829
728.1	Muscular calcification and ossification	musculoskeletal	0.90092	[ 0.2, 4.07 ]	0.892039	15	33300
728.2	Laxity of ligament or hypermobility syndrome	musculoskeletal	1.22162	[ 0.47, 3.19 ]	0.68231	34	33300
728.7	Fasciitis	musculoskeletal	2.53217	[ 2.07, 3.09 ]	8.0612e-20	481	33300		2.13067	[ 1.85, 2.46 ]	4.45e-25	1019	15529		2.2594	[ 2.01, 2.54 ]	8.081e-43	1500	48829
728.71	Contracture of palmar fascia [Dupuytren's disease]	musculoskeletal	3.06697	[ 1.24, 7.59 ]	0.0152864	20	33300
729	Other disorders of soft tissues	musculoskeletal	1.2017	[ 0.78, 1.85 ]	0.404636	144	33300
729.1	Rheumatism, unspecified and fibrositis	musculoskeletal	6.41675e-05	[ 0, 6.92E+63 ]	0.903858	6	33300
729.3	Panniculitis	musculoskeletal	1.40034	[ 0.67, 2.92 ]	0.368196	38	33300
729.7	Nontraumatic compartment syndrome	musculoskeletal	0.768889	[ 0.09, 6.35 ]	0.807246	8	33300
731	Osteitis deformans and osteopathies associated with other disorders classified elsewhere	musculoskeletal	0.202055	[ 0.03, 1.52 ]	0.120618	21	36133
731.1	Osteitis deformans [Paget's disease of bone]	musculoskeletal	2.88181e-05	[ 0, 2.19E+63 ]	0.895698	6	36133
732	Osteochondropathies	musculoskeletal	1.43964	[ 0.67, 3.1 ]	0.351889	48	36133
732.1	Juvenile osteochondrosis	musculoskeletal	1.57458	[ 0.52, 4.72 ]	0.417978	22	36133
732.7	Osteochondritis dissecans	musculoskeletal	1.62993	[ 0.54, 4.88 ]	0.382989	21	36133
733	Other disorders of bone and cartilage	musculoskeletal	1.6956	[ 1.09, 2.64 ]	0.019155	112	36133
733.2	Cyst of bone	musculoskeletal	1.60724	[ 0.6, 4.29 ]	0.343665	27	36133
733.4	Aseptic necrosis of bone	musculoskeletal	0.582504	[ 0.33, 1.02 ]	0.0590886	131	36133
733.6	Costochondritis	musculoskeletal	1.11376	[ 0.39, 3.21 ]	0.84206	30	36133
733.8	Malunion and nonunion of fracture	musculoskeletal	0.541624	[ 0.34, 0.85 ]	0.00819756	219	36133
733.9	Chondromalacia	musculoskeletal	1.02563	[ 0.22, 4.71 ]	0.974041	13	36133
735	Acquired foot deformities	musculoskeletal	1.85762	[ 1.61, 2.14 ]	2.67558e-17	1011	37374		1.64923	[ 1.39, 1.95 ]	6.62e-09	749	22604		1.76738	[ 1.58, 1.97 ]	1.916e-24	1760	59978
735.1	Flat foot	musculoskeletal	2.56619	[ 1.57, 4.21 ]	0.000186667	72	37374
735.2	Acquired toe deformities	musculoskeletal	1.71185	[ 1.35, 2.17 ]	7.55493e-06	358	37374		2.16924	[ 1.63, 2.89 ]	1.44e-07	245	22604		1.88175	[ 1.57, 2.26 ]	1.091e-11	603	59978
735.21	Hammer toe (acquired)	musculoskeletal	1.66304	[ 1.25, 2.21 ]	0.000500118	235	37374
735.22	Claw toe (acquired)	musculoskeletal	1.85439e-05	[ 0, 7.16E+85 ]	0.918454	9	37374
735.23	Hallux rigidus	musculoskeletal	1.83907	[ 1.11, 3.05 ]	0.0184862	78	37374
735.3	Hallux valgus (Bunion)	musculoskeletal	1.74432	[ 1.36, 2.24 ]	1.10905e-05	333	37374		1.99591	[ 1.58, 2.52 ]	7.24e-09	365	22604		1.87311	[ 1.58, 2.22 ]	5.055e-13	698	59978
736	Other acquired deformities of limbs	musculoskeletal	1.51629	[ 0.97, 2.36 ]	0.0646968	122	37374
736.1	Acquired deformities of forearm	musculoskeletal	0.000194123	[ 0, 1.54E+68 ]	0.919402	2	37374
736.2	Acquired deformities of finger	musculoskeletal	1.59555	[ 0.81, 3.16 ]	0.180232	48	37374
736.3	Acquired deformities of hip	musculoskeletal	0.000795374	[ 0, 3.82E+58 ]	0.921545	1	37374
736.4	Genu valgum or varum (acquired)	musculoskeletal	1.65448	[ 0.33, 8.19 ]	0.537319	9	37374
736.6	Unequal leg length (acquired)	musculoskeletal	1.59442	[ 0.68, 3.74 ]	0.283704	32	37374
737	Curvature of spine	musculoskeletal	1.16101	[ 0.92, 1.46 ]	0.198502	553	37374
737.1	Kyphosis (acquired)	musculoskeletal	0.749386	[ 0.39, 1.43 ]	0.383192	76	37374
737.3	Kyphoscoliosis and scoliosis	musculoskeletal	1.12925	[ 0.87, 1.46 ]	0.355238	447	37374
738	Other acquired musculoskeletal deformity	musculoskeletal	1.02547	[ 0.79, 1.34 ]	0.852888	378	37374
738.4	Acquired spondylolisthesis	musculoskeletal	1.12624	[ 0.83, 1.53 ]	0.446809	247	37374
739	Contracture of joint	musculoskeletal	1.0156	[ 0.64, 1.62 ]	0.948443	148	37374
740	Osteoarthrosis	musculoskeletal	1.37095	[ 1.25, 1.5 ]	3.92362e-12	3591	35900		1.56767	[ 1.45, 1.7 ]	1.94e-27	5423	17581		1.47521	[ 1.39, 1.57 ]	6.232e-37	9014	53481
740.1	Osteoarthritis; localized	musculoskeletal	1.41584	[ 1.26, 1.59 ]	5.73198e-09	1748	35900		1.91963	[ 1.7, 2.17 ]	1.34e-25	2013	17581		1.63771	[ 1.51, 1.78 ]	2.641e-30	3761	53481
740.11	Osteoarthrosis, localized, primary	musculoskeletal	1.42487	[ 1.26, 1.62 ]	3.97881e-08	1450	35900		1.94161	[ 1.71, 2.21 ]	1.25e-23	1768	17581		1.65649	[ 1.51, 1.81 ]	8.805e-28	3218	53481
740.12	Osteoarthrosis, localized, secondary	musculoskeletal	0.90848	[ 0.3, 2.72 ]	0.863924	22	35900
740.2	Osteoarthrosis, generalized	musculoskeletal	0.956354	[ 0.78, 1.17 ]	0.670934	579	35900
740.3	Osteoarthrosis involving more than one site, but not specified as generalized	musculoskeletal	0.501534	[ 0.25, 1.02 ]	0.0584156	61	35900
740.9	Osteoarthrosis NOS	musculoskeletal	1.25419	[ 1.12, 1.4 ]	6.8594e-05	2086	35900
741	Symptoms and disorders of the joints	musculoskeletal	1.4544	[ 1.31, 1.62 ]	1.01937e-11	2154	36315		1.27344	[ 1.05, 1.54 ]	0.0129882	662	23438		1.40832	[ 1.28, 1.55 ]	9.008e-13	2816	59753
741.1	Ankylosis of joint	musculoskeletal	2.16354e-05	[ 0, 4.61E+65 ]	0.896563	15	36315
741.2	Stiffness of joint	musculoskeletal	1.74068	[ 1.46, 2.07 ]	3.24099e-10	739	36315		2.17605	[ 1.16, 4.08 ]	0.015371	51	23438		1.76827	[ 1.5, 2.09 ]	2.024e-11	790	59753
741.3	Difficulty in walking	musculoskeletal	1.26261	[ 1, 1.59 ]	0.0480914	426	36315
741.4	Joint effusions	musculoskeletal	1.42036	[ 1.14, 1.77 ]	0.00182206	486	36315
741.5	Hemarthrosis	musculoskeletal	0.831918	[ 0.09, 7.37 ]	0.868674	6	36315
741.6	Villonodular synovitis	musculoskeletal	0.943749	[ 0.11, 7.94 ]	0.957515	7	36315
742	Derangement of joint, non-traumatic	musculoskeletal	1.45072	[ 1.15, 1.84 ]	0.00196795	452	36315
742.1	Loose body in joint	musculoskeletal	1.56573	[ 0.32, 7.74 ]	0.582519	9	36315
742.2	Pathological, developmental or recurrent dislocation	musculoskeletal	1.5475	[ 0.75, 3.2 ]	0.238282	53	36315
742.8	Articular cartilage disorder	musculoskeletal	2.22513e-05	[ 0, 2.48E+81 ]	0.9156	10	36315
742.9	Other derangement of joint	musculoskeletal	1.48427	[ 1.14, 1.93 ]	0.00297795	357	36315
743	Osteoporosis, osteopenia and pathological fracture	musculoskeletal	0.900396	[ 0.82, 0.99 ]	0.0353384	3514	35949
743.1	Osteoporosis	musculoskeletal	0.750908	[ 0.66, 0.85 ]	1.29427e-05	1944	35949		1.66237	[ 1.5, 1.84 ]	1.91e-23	4111	19226
743.11	Osteoporosis NOS	musculoskeletal	0.719067	[ 0.62, 0.83 ]	7.38601e-06	1498	35949		1.70374	[ 1.53, 1.89 ]	2.76e-23	3635	19226
743.12	Senile osteoporosis	musculoskeletal	0.679189	[ 0.54, 0.86 ]	0.00127677	521	35949
743.13	Other specified osteoporosis	musculoskeletal	0.78785	[ 0.62, 1 ]	0.052703	490	35949
743.2	Pathologic fracture	musculoskeletal	0.685799	[ 0.53, 0.89 ]	0.00514269	451	35949
743.21	Pathologic fracture of vertebrae	musculoskeletal	0.427153	[ 0.25, 0.72 ]	0.00136866	125	35949
743.22	Pathologic fracture of femur	musculoskeletal	0.320798	[ 0.14, 0.75 ]	0.00823891	72	35949
743.4	Stress fracture	musculoskeletal	1.40715	[ 0.82, 2.41 ]	0.214568	79	35949
743.9	Osteopenia or other disorder of bone and cartilage	musculoskeletal	1.14226	[ 1.01, 1.29 ]	0.0365166	1640	35949
745	Pain in joint	musculoskeletal	1.65689	[ 1.56, 1.76 ]	3.38328e-56	9881	26605		1.5703	[ 1.47, 1.67 ]	7.5e-43	8751	13029		1.6143	[ 1.54, 1.69 ]	6.59e-97	18632	39634
747	Cardiac and circulatory congenital anomalies	congenital anomalies	0.868623	[ 0.69, 1.1 ]	0.235794	688	40381
747.1	Cardiac congenital anomalies	congenital anomalies	0.817933	[ 0.63, 1.06 ]	0.133837	572	40381
747.11	Cardiac shunt/ heart septal defect	congenital anomalies	0.865108	[ 0.62, 1.21 ]	0.392959	333	40381
747.12	Valvular heart disease/ heart chambers	congenital anomalies	0.756841	[ 0.46, 1.23 ]	0.263349	201	40381
747.13	Congenital anomalies of great vessels	congenital anomalies	0.720877	[ 0.39, 1.34 ]	0.302351	128	40381
747.2	Congenital anomalies of peripheral vascular system	congenital anomalies	1.17264	[ 0.65, 2.11 ]	0.594138	80	40381
748	Anomalies of respiratory system, congenital	congenital anomalies	0.516212	[ 0.07, 3.97 ]	0.525079	14	41257
749	Congenital anomalies of face and neck	congenital anomalies	0.394233	[ 0.12, 1.26 ]	0.11736	59	41257
749.1	Cleft palate	congenital anomalies	0.419834	[ 0.06, 3.13 ]	0.397083	19	37313
749.2	Congenital anomalies of skull and face bones	congenital anomalies	2.57601e-05	[ 0, 1.22E+60 ]	0.889391	18	41257
750	Digestive congenital anomalies	congenital anomalies	0.874797	[ 0.51, 1.49 ]	0.624407	117	39866
750.1	Upper gastrointestinal congenital anomalies	congenital anomalies	1.005	[ 0.34, 2.99 ]	0.992849	24	39866
750.11	Esophageal atresia/tracheoesophageal fistula	congenital anomalies	5.18895e-05	[ 0, 6.20E+78 ]	0.919478	4	39866
750.13	Congenital anomalies of mouth/tongue	congenital anomalies	1.0772	[ 0.13, 8.83 ]	0.944749	8	39866
750.14	Congenital anomalies of esophagus	congenital anomalies	8.9465e-05	[ 0, 6.75E+67 ]	0.912098	2	39866
750.15	Congenital anomalies of stomach	congenital anomalies	0.000195825	[ 0, 9.41E+57 ]	0.906202	1	39866
750.2	Lower gastrointestinal congenital anomalies	congenital anomalies	0.892974	[ 0.48, 1.66 ]	0.719165	89	39866
750.21	Congenital anomalies of intestine	congenital anomalies	0.49362	[ 0.11, 2.12 ]	0.342618	26	39866
750.22	Congenital anomaly of gallbladder, bile ducts, liver, pancreas	congenital anomalies	1.07564	[ 0.54, 2.14 ]	0.834927	62	39866
750.5	Congenital hypertrophic pyloric stenosis	congenital anomalies	0.000866307	[ 0, 4.16E+58 ]	0.922481	1	39866
751	Genitourinary congenital anomalies	congenital anomalies	1.14423	[ 0.87, 1.5 ]	0.326852	405	39866
751.1	Congenital anomalies of genital organs	congenital anomalies	2.14494	[ 1.37, 3.36 ]	0.000874714	114	39866
751.11	Congenital anomalies of female genital organs	congenital anomalies	2.31051	[ 1.44, 3.7 ]	0.000476879	102	39866
751.2	Congenital anomalies of urinary system	congenital anomalies	0.898849	[ 0.62, 1.31 ]	0.57735	227	39866
751.21	Cystic kidney disease	congenital anomalies	0.832352	[ 0.53, 1.3 ]	0.420953	166	39866
751.22	Other specified congenital anomalies of kidney	congenital anomalies	0.792779	[ 0.28, 2.27 ]	0.66476	35	39866
751.3	Obstructive genitourinary defect	congenital anomalies	0.628429	[ 0.19, 2.06 ]	0.442645	37	39866
752	Nervous system congenital anomalies	congenital anomalies	1.01671	[ 0.6, 1.73 ]	0.951157	125	40951
752.1	Neural tube defects	congenital anomalies	0.975943	[ 0.5, 1.9 ]	0.943104	81	40951
752.11	Spina bifida	congenital anomalies	0.970757	[ 0.46, 2.04 ]	0.937418	70	40951
752.2	Other specified congenital anomalies of nervous system	congenital anomalies	1.29758	[ 0.58, 2.92 ]	0.529559	46	40951
753	Congenital anomalies of the eye	congenital anomalies	1.14127	[ 0.38, 3.39 ]	0.812137	25	40951
753.1	Congenital cataract and lens anomalies	congenital anomalies	0.000251903	[ 0, 9.60E+54 ]	0.904161	3	40951
753.2	Congenital anomalies of posterior segment of eye	congenital anomalies	1.1566	[ 0.25, 5.39 ]	0.853031	12	40951
754	Congenital musculoskeletal deformities of spine	congenital anomalies	0.811622	[ 0.41, 1.6 ]	0.547469	66	40676
754.1	Lumbosacral spondylolysis, congenital	congenital anomalies	0.865895	[ 0.19, 4 ]	0.853573	13	40676
754.2	Spondylolisthesis, congenital	congenital anomalies	0.872758	[ 0.38, 1.98 ]	0.744702	41	40676
755	Congenital anomalies of limbs	congenital anomalies	1.17984	[ 0.63, 2.19 ]	0.60084	82	40676
755.1	Congenital deformities of feet	congenital anomalies	1.28815	[ 0.49, 3.42 ]	0.611134	29	40676
755.3	Congenital anomaly of fingers/toes	congenital anomalies	8.82557e-05	[ 0, 1.14E+64 ]	0.907123	6	40676
755.4	Congenital anomalies of upper limb, including shoulder girdle	congenital anomalies	1.81457	[ 0.2, 16.48 ]	0.596564	5	40676
755.6	Other congenital anomalies of lower limb, including pelvic girdle	congenital anomalies	0.939315	[ 0.33, 2.68 ]	0.906988	35	40676
755.61	Congenital hip dysplasia and deformity	congenital anomalies	1.10046	[ 0.38, 3.17 ]	0.859125	31	40676
756	Other congenital musculoskeletal anomalies	congenital anomalies	0.710942	[ 0.36, 1.42 ]	0.333604	98	40676
756.1	Congenital anomalies of abdominal wall; diaphram	congenital anomalies	7.21437e-05	[ 0, 7.61E+63 ]	0.905006	6	40676
756.2	Pectus and other congenital anomalies of ribs/sternum	congenital anomalies	0.874226	[ 0.11, 7.01 ]	0.899323	10	40676
756.21	Pectus excavatum	congenital anomalies	6.85578e-05	[ 0, 1.34E+58 ]	0.895762	7	40676
756.22	Pectus carinatum	congenital anomalies	0.00080668	[ 0, 3.88E+58 ]	0.9217	1	40676
756.3	Congenital anomalies of muscle, tendon, fascia, and connective tissue	congenital anomalies	1.02124	[ 0.46, 2.26 ]	0.958745	58	40676
756.5	Congenital osteodystrophies	congenital anomalies	0.509441	[ 0.06, 4.01 ]	0.521668	12	40676
757	Congenital anomalies of the integument	congenital anomalies	0.866134	[ 0.11, 6.92 ]	0.892144	10	40672
758	Chromosomal anomalies and genetic disorders	congenital anomalies	0.462647	[ 0.19, 1.14 ]	0.0952898	81	40672
758.1	Chromosomal anomalies	congenital anomalies	0.513235	[ 0.19, 1.42 ]	0.199533	57	40672
759	Other and unspecified congenital anomalies	congenital anomalies	0.746587	[ 0.44, 1.28 ]	0.288376	145	40672
759.1	Anomalies of endocrine glands, congenital	congenital anomalies	1.521	[ 0.31, 7.49 ]	0.606017	9	40672
760	Back pain	symptoms	1.43916	[ 1.34, 1.55 ]	9.76239e-24	6409	30651		1.45735	[ 1.37, 1.56 ]	1.41e-29	7374	14634		1.44904	[ 1.38, 1.52 ]	1.357e-51	13783	45285
761	Cervicalgia	symptoms	1.91711	[ 1.75, 2.1 ]	1.65724e-43	2811	35960		1.30938	[ 1.2, 1.43 ]	8.71e-10	2994	20123		1.56393	[ 1.47, 1.67 ]	4.623e-44	5805	56083
763	Thoracic or lumbosacral neuritis or radiculitis, unspecified	symptoms	1.8108	[ 1.53, 2.15 ]	8.02926e-12	716	37795		1.2596	[ 1.09, 1.46 ]	0.00209073	1030	20333		1.47094	[ 1.32, 1.64 ]	1.057e-11	1746	58128
764	Sciatica	symptoms	1.64262	[ 1.31, 2.06 ]	2.04884e-05	414	37795		1.68482	[ 1.5, 1.89 ]	2.54e-18	1657	20333		1.67598	[ 1.51, 1.86 ]	2.68e-22	2071	58128
765	Cervical radiculitis	symptoms	1.85931	[ 1.5, 2.3 ]	1.22267e-08	462	37795		1.29521	[ 1.04, 1.62 ]	0.0232878	368	20333		1.56487	[ 1.34, 1.83 ]	1.295e-08	830	58128
766	Neuralgia, neuritis, and radiculitis NOS	symptoms	1.72215	[ 1.43, 2.08 ]	1.57291e-08	593	37795		1.36425	[ 1.09, 1.71 ]	0.00751854	387	20333		1.56659	[ 1.35, 1.81 ]	1.364e-09	980	58128
767	Cervicocranial/Cervicobrachial syndrome	symptoms	2.28258	[ 0.69, 7.59 ]	0.178063	13	37795
769	Nonallopathic lesions NEC	symptoms	0.69736	[ 0.33, 1.48 ]	0.348216	62	41340
770	Myalgia and myositis unspecified	symptoms	1.58075	[ 1.4, 1.78 ]	3.45912e-14	1715	37749		1.37733	[ 1.26, 1.5 ]	2.36e-13	3118	20419		1.44412	[ 1.35, 1.55 ]	3.095e-25	4833	58168
771	Musculoskeletal symptoms referable to limbs	symptoms	1.22536	[ 0.83, 1.82 ]	0.311092	159	37973
771.1	Swelling of limb	symptoms	0.758057	[ 0.62, 0.93 ]	0.00900583	727	37973
771.2	Cramp of limb	symptoms	2.0266	[ 1.24, 3.32 ]	0.00496294	75	37973
772	Symptoms of the muscles	symptoms	1.51701	[ 1.05, 2.19 ]	0.025801	178	37823
772.1	Muscular wasting and disuse atrophy	symptoms	2.10639	[ 1.14, 3.89 ]	0.0173479	53	37823
772.2	Spasm of muscle	symptoms	1.74388	[ 1.47, 2.07 ]	2.66801e-10	768	37823		1.58224	[ 1.4, 1.79 ]	1.13e-13	1389	21006		1.63395	[ 1.48, 1.8 ]	2.836e-22	2157	58829
772.3	Muscle weakness	symptoms	1.30564	[ 1.12, 1.53 ]	0.000893378	988	37823
772.4	Rhabdomyolysis	symptoms	0.550815	[ 0.23, 1.31 ]	0.17643	52	37823
772.6	Facial weakness	symptoms	1.11055	[ 0.55, 2.23 ]	0.768591	54	37823
773	Pain in limb	symptoms	1.60792	[ 1.49, 1.74 ]	1.99565e-34	5005	31734
780	Hypothermia/Chills	symptoms	0.271213	[ 0.07, 1.13 ]	0.0732369	35	41329
781	Symptoms involving nervous and musculoskeletal systems	symptoms	0.920904	[ 0.59, 1.43 ]	0.715203	153	40588
781.1	Loss of height	symptoms	1.58942	[ 0.42, 6.01 ]	0.494482	12	40588
781.2	Abnormal posture	symptoms	1.58522	[ 1.06, 2.37 ]	0.0248198	151	40588
782	Symptoms involving skin and other integumentary tissue	symptoms	1.11106	[ 0.68, 1.81 ]	0.673547	105	36652
782.3	Edema	symptoms	0.922243	[ 0.82, 1.04 ]	0.187022	2023	36652
782.6	Pallor and flushing	symptoms	2.2036	[ 1.32, 3.67 ]	0.00234557	75	36652
783	Fever of unknown origin	symptoms	0.764068	[ 0.69, 0.85 ]	8.99959e-07	3282	34709		0.832397	[ 0.7, 0.98 ]	0.0326248	858	22793		0.783253	[ 0.72, 0.86 ]	1.22e-07	4140	57502
783.1	Postprocedural fever	symptoms	0.481521	[ 0.06, 3.86 ]	0.491523	11	34709
785	Abdominal pain	symptoms	1.19846	[ 1.13, 1.27 ]	8.46066e-09	13213	21872		1.33381	[ 1.25, 1.42 ]	3.04e-19	8604	13106		1.26289	[ 1.21, 1.32 ]	2.812e-25	21817	34978
788	Syncope and collapse	symptoms	0.834777	[ 0.72, 0.97 ]	0.0178038	1473	38311
789	Nausea and vomiting	symptoms	0.855469	[ 0.78, 0.93 ]	0.000420632	4954	31923
789.1	Persistent vomiting	symptoms	1.08699	[ 0.55, 2.15 ]	0.811068	63	31923
791	Gangrene	symptoms	0.426697	[ 0.15, 1.2 ]	0.1058	46	41409
792	Abnormal Papanicolaou smear of cervix and cervical HPV	symptoms	9.34925	[ 8.27, 10.57 ]	5.94679e-281	2821	29747		10.4978	[ 8.91, 12.36 ]	1.04e-174	1028	15202		9.74642	[ 8.84, 10.75 ]	3.18e-453	3849	44949
792.1	Papanicolaou smear of cervix or vagina with atypical squamous cells	symptoms	8.59707	[ 7.55, 9.79 ]	1.68431e-232	2506	29747		9.61418	[ 6.94, 13.33 ]	4.76e-42	247	15202		8.72856	[ 7.74, 9.84 ]	1.54e-272	2753	44949
797	Shock	symptoms	0.384671	[ 0.27, 0.56 ]	3.45191e-07	360	40748		0.529631	[ 0.22, 1.28 ]	0.156967	36	25099		0.40337	[ 0.29, 0.57 ]	1.531e-07	396	65847
797.1	Cardiogenic shock	symptoms	0.434253	[ 0.21, 0.91 ]	0.0261785	84	40748
798	Malaise and fatigue	symptoms	1.34792	[ 1.26, 1.44 ]	5.90706e-18	8108	27012		1.54214	[ 1.44, 1.65 ]	2.89e-36	6541	15004		1.4421	[ 1.37, 1.51 ]	7.049e-51	14649	42016
798.1	Chronic fatigue syndrome	symptoms	2.03033	[ 1.43, 2.87 ]	6.37077e-05	176	27012
799	Debility unspecified	symptoms	0.287854	[ 0.21, 0.4 ]	5.84028e-14	499	40883
800	Fracture of lower limb	injuries & poisonings	0.466107	[ 0.39, 0.56 ]	2.52577e-16	1356	35443		0.96329	[ 0.79, 1.18 ]	0.717433	765	20901		0.64539	[ 0.56, 0.74 ]	2.473e-10	2121	56344
800.1	Fracture of neck of femur	injuries & poisonings	0.225555	[ 0.15, 0.33 ]	7.05472e-14	423	35443		0.860663	[ 0.59, 1.25 ]	0.431788	347	20901		0.452938	[ 0.35, 0.59 ]	8.871e-09	770	56344
800.2	Fracture of unspecified part of femur	injuries & poisonings	0.238779	[ 0.14, 0.4 ]	9.94315e-08	278	35443		0.53313	[ 0.29, 0.98 ]	0.0445146	131	20901		0.33578	[ 0.23, 0.5 ]	8.749e-08	409	56344
800.3	Fracture of tibia and fibula	injuries & poisonings	0.530995	[ 0.4, 0.71 ]	1.50997e-05	530	35443		1.29849	[ 0.98, 1.72 ]	0.0691499	266	20901
800.4	Fracture of patella	injuries & poisonings	0.546796	[ 0.35, 0.85 ]	0.00717007	211	35443
801	Fracture of ankle and foot	injuries & poisonings	0.915874	[ 0.78, 1.07 ]	0.26667	1305	35443
801.1	Fracture of foot	injuries & poisonings	0.601842	[ 0.47, 0.77 ]	5.38619e-05	656	35443
802	Fracture of pelvis	injuries & poisonings	0.205461	[ 0.13, 0.31 ]	2.4202e-13	512	35443		0.532623	[ 0.33, 0.87 ]	0.0119248	206	20901		0.308449	[ 0.22, 0.43 ]	6.589e-13	718	56344
803	Fracture of upper limb	injuries & poisonings	0.528207	[ 0.44, 0.63 ]	4.12917e-13	1446	35443		0.837659	[ 0.69, 1.01 ]	0.070546	810	20901		0.649015	[ 0.57, 0.74 ]	4.048e-11	2256	56344
803.1	Fracture of humerus	injuries & poisonings	0.419896	[ 0.3, 0.59 ]	6.41955e-07	391	35443		0.615231	[ 0.44, 0.86 ]	0.00493304	328	20901		0.509106	[ 0.4, 0.65 ]	3.772e-08	719	56344
803.2	Fracture of radius and ulna	injuries & poisonings	0.616612	[ 0.5, 0.76 ]	5.80694e-06	858	35443		1.03106	[ 0.81, 1.32 ]	0.807118	432	20901
803.21	Colles' fracture	injuries & poisonings	0.581655	[ 0.37, 0.92 ]	0.0207423	158	35443
803.3	Fracture of clavicle or scapula	injuries & poisonings	0.345969	[ 0.21, 0.56 ]	1.71463e-05	277	35443		0.523297	[ 0.27, 1.03 ]	0.0599982	80	20901		0.398161	[ 0.27, 0.59 ]	4.437e-06	357	56344
804	Fracture of hand or wrist	injuries & poisonings	0.782521	[ 0.6, 1.01 ]	0.0623778	528	35443
805	Fracture of vertebral column without mention of spinal cord injury	injuries & poisonings	0.279243	[ 0.22, 0.36 ]	4.57083e-25	1143	35443		0.591756	[ 0.45, 0.78 ]	0.000200249	504	20901		0.386625	[ 0.32, 0.46 ]	1.409e-24	1647	56344
807	Fracture of ribs	injuries & poisonings	0.243859	[ 0.17, 0.34 ]	1.15641e-15	641	35443		0.728625	[ 0.53, 1 ]	0.0483589	304	20901		0.443747	[ 0.35, 0.56 ]	7.338e-12	945	56344
809	Fracture of unspecified bones	injuries & poisonings	0.427619	[ 0.34, 0.54 ]	1.97375e-12	896	35443		1.20326	[ 0.84, 1.72 ]	0.307405	203	20901
816	Cerebral laceration and contusion	injuries & poisonings	0.194705	[ 0.05, 0.81 ]	0.0241753	53	39508
817	Concussion	injuries & poisonings	0.532287	[ 0.29, 0.99 ]	0.0461426	143	39508
818	Intracranial hemorrhage (injury)	injuries & poisonings	0.31131	[ 0.2, 0.47 ]	5.17472e-08	349	39508		0.741617	[ 0.39, 1.42 ]	0.36593	81	24284		0.402484	[ 0.28, 0.57 ]	4.17e-07	430	63792
818.1	Subdural hemorrhage (injury)	injuries & poisonings	0.35088	[ 0.18, 0.68 ]	0.00172398	116	39508
818.2	Subarachnoid hemorrhage (injury)	injuries & poisonings	0.275508	[ 0.15, 0.51 ]	3.99716e-05	185	39508
819	Skull and face fracture and other intercranial injury	injuries & poisonings	0.423351	[ 0.31, 0.57 ]	1.58959e-08	659	39508		1.00677	[ 0.74, 1.38 ]	0.966247	240	24284
830	Dislocation	injuries & poisonings	1.45607	[ 1.25, 1.7 ]	1.37664e-06	1052	38332		1.1273	[ 0.89, 1.42 ]	0.313822	389	23695		1.34864	[ 1.19, 1.53 ]	4.389e-06	1441	62027
835	Internal derangement of knee	injuries & poisonings	1.90701	[ 1.63, 2.23 ]	7.12613e-16	887	38332		1.60674	[ 1.31, 1.96 ]	3.79e-06	486	23695		1.78729	[ 1.58, 2.02 ]	3.42e-20	1373	62027
836	Traumatic arthropathy	injuries & poisonings	0.981866	[ 0.52, 1.84 ]	0.954375	71	38332
840	Sprains and strains	injuries & poisonings	1.56211	[ 1.4, 1.75 ]	3.95942e-15	2116	35039		1.33666	[ 1.2, 1.49 ]	3.3e-07	1750	18348		1.44513	[ 1.34, 1.56 ]	4.895e-20	3866	53387
840.1	Muscle/tendon sprain	injuries & poisonings	1.4926	[ 0.72, 3.08 ]	0.279064	41	35039
840.2	Rotator cuff (capsule) sprain	injuries & poisonings	1.59589	[ 1.17, 2.17 ]	0.00296626	217	35039
840.3	Joint/ligament sprain	injuries & poisonings	1.60297	[ 1.28, 2 ]	3.5614e-05	502	35039
841	Sprains and strains of back and neck	injuries & poisonings	1.5699	[ 1.33, 1.85 ]	7.59692e-08	924	35039		1.40717	[ 1.25, 1.59 ]	1.94e-08	1465	18348		1.46126	[ 1.33, 1.61 ]	1.322e-14	2389	53387
842	Other sprains and strains	injuries & poisonings	1.62637	[ 0.77, 3.43 ]	0.201219	43	35039
850	Hemorrhage or hematoma complicating a procedure	injuries & poisonings	1.00238	[ 0.76, 1.32 ]	0.986576	346	37859
851	Complications of transplants and reattached limbs	injuries & poisonings	0.557107	[ 0.36, 0.87 ]	0.00963184	234	37859
853	Complication of colostomy or enterostomy	injuries & poisonings	1.01479	[ 0.59, 1.76 ]	0.958296	90	37859
854	Complications of cardiac/vascular device, implant, and graft	injuries & poisonings	0.401036	[ 0.26, 0.61 ]	2.27837e-05	287	37859		0.481874	[ 0.26, 0.89 ]	0.0200668	99	23463		0.425368	[ 0.3, 0.6 ]	1.526e-06	386	61322
855	Complication of nervous system device, implant, and graft	injuries & poisonings	0.443625	[ 0.22, 0.88 ]	0.0192907	130	37859
856	Vascular complications of surgery and medical procedures	injuries & poisonings	0.28	[ 0.06, 1.21 ]	0.0876083	22	37859
857	Mechanical complication of unspecified genitourinary device, implant, and graft	injuries & poisonings	2.39612	[ 1.53, 3.75 ]	0.000128939	98	37859
858	Complication of internal orthopedic device	injuries & poisonings	0.598143	[ 0.43, 0.83 ]	0.0019302	356	37859
859	Complication due to other implant and internal device	injuries & poisonings	0.930852	[ 0.69, 1.26 ]	0.643151	315	37859
860	Bone marrow or stem cell transplant	neoplasms	0.476524	[ 0.3, 0.75 ]	0.00125201	246	41227
870	Open wounds of head; neck; and trunk	injuries & poisonings	0.652792	[ 0.53, 0.8 ]	5.56056e-05	913	37113
870.1	Open wound or laceration of eye or eyelid	injuries & poisonings	1.21963	[ 0.46, 3.26 ]	0.692514	28	37113
870.2	Open wound of ear	injuries & poisonings	0.493352	[ 0.06, 3.79 ]	0.49718	14	37113
870.3	Other open wound of head and face	injuries & poisonings	0.452535	[ 0.29, 0.7 ]	0.000306607	291	37113
870.4	Open wound of nose and sinus	injuries & poisonings	0.905692	[ 0.2, 4.2 ]	0.899283	13	37113
870.5	Open wound of lip and mouth	injuries & poisonings	0.8243	[ 0.29, 2.38 ]	0.72106	32	37113
870.6	Open wound of neck	injuries & poisonings	1.66252e-05	[ 0, 1.39E+74 ]	0.905522	12	37113
870.8	Open wound of genital organs	injuries & poisonings	0.537865	[ 0.07, 4.25 ]	0.556373	11	37113
871	Open wounds of extremities	injuries & poisonings	0.837373	[ 0.69, 1.02 ]	0.0814824	847	37113
871.1	Open wound of hand except finger(s)	injuries & poisonings	1.13668	[ 0.67, 1.93 ]	0.636576	99	37113
871.2	Open wound of finger(s)	injuries & poisonings	1.34617	[ 0.87, 2.09 ]	0.184735	138	37113
871.3	Open wound of foot except toe(s) alone	injuries & poisonings	0.987958	[ 0.5, 1.96 ]	0.972354	65	37113
871.4	Open wound of toe(s)	injuries & poisonings	1.73518	[ 0.44, 6.89 ]	0.433204	10	37113
872	Traumatic amputation	injuries & poisonings	0.331153	[ 0.1, 1.07 ]	0.0646847	48	37113
873	Broken tooth	injuries & poisonings	1.01904	[ 0.43, 2.44 ]	0.966254	42	41287
874	Complication of amputation stump	injuries & poisonings	0.171354	[ 0.02, 1.27 ]	0.0845883	26	37113
875	Non-healing surgical wound	injuries & poisonings	0.551891	[ 0.29, 1.04 ]	0.0676622	88	37113
876	Posttraumatic wound infection not elsewhere classified	injuries & poisonings	1.02668	[ 0.42, 2.51 ]	0.954021	33	37113
905	Late effects of musculoskeletal and connective tissue injuries	injuries & poisonings	8.95799e-05	[ 0, 3.67E+66 ]	0.910542	2	41486
906	Late effects of injuries to skin and subcutaneous tissues	injuries & poisonings	0.000123244	[ 0, 5.92E+57 ]	0.901141	1	41515
907	Injuries to the nervous system	injuries & poisonings	1.24061	[ 0.86, 1.78 ]	0.24271	202	41036
909	Late effects of external causes	injuries & poisonings	4.47031e-05	[ 0, 1.52E+79 ]	0.918707	4	41501
910	Superficial injury, infected	injuries & poisonings	0.00017838	[ 0, 8.57E+57 ]	0.905182	1	41448
911	Blister	injuries & poisonings	0.664608	[ 0.15, 2.98 ]	0.593242	15	41429
912	Insect bite	injuries & poisonings	1.66386	[ 1.14, 2.44 ]	0.00908083	156	40068
913	Toxic effect of venom	injuries & poisonings	0.807924	[ 0.37, 1.78 ]	0.597703	64	40068
915	Superficial injury without mention of infection	injuries & poisonings	1.3157	[ 0.99, 1.74 ]	0.0567242	330	39867
916	Contusion	injuries & poisonings	0.982882	[ 0.85, 1.13 ]	0.813386	1475	37429
930	Allergic reaction to food	injuries & poisonings	1.36322	[ 0.89, 2.09 ]	0.15724	153	34714
931	Contact dermatitis and other eczema due to plants [except food]	dermatologic	2.28233	[ 1.09, 4.76 ]	0.0277131	38	34714
938	Dermatitis due to solar radiation	dermatologic	1.86758	[ 1.44, 2.42 ]	2.72175e-06	287	34714		2.17532	[ 1.48, 3.19 ]	6.77e-05	155	15340		1.9603	[ 1.58, 2.43 ]	9.329e-10	442	50054
938.1	Acute dermatitis due to solar radiation	dermatologic	0.622756	[ 0.08, 5.14 ]	0.660169	8	34714
938.2	Chronic dermatitis due to solar radiation	dermatologic	1.96482	[ 1.5, 2.58 ]	1.08907e-06	258	34714		2.43157	[ 1.27, 4.67 ]	0.0075891	58	15340		2.0277	[ 1.58, 2.61 ]	3.267e-08	316	50054
939	Atopic/contact dermatitis due to other or unspecified	dermatologic	1.93906	[ 1.71, 2.19 ]	7.71421e-26	1476	34714		1.73127	[ 1.6, 1.87 ]	6.91e-45	4753	15340		1.78657	[ 1.67, 1.91 ]	1.837e-68	6229	50054
939.1	Contact and allergic dermatitis of eyelid	dermatologic	1.6152e-05	[ 0, 1.24E+91 ]	0.921973	8	34714
941	Adverse reaction to serum or vaccine	injuries & poisonings	9.20783e-05	[ 0, 5.44E+91 ]	0.934173	3	34714
942	Infusion and transfusion reaction	injuries & poisonings	1.00044	[ 0.54, 1.86 ]	0.998889	80	34714
946	Anaphylactic shock NOS	injuries & poisonings	1.39031	[ 0.86, 2.25 ]	0.180094	112	34714
947	Urticaria	dermatologic	1.56238	[ 1.19, 2.05 ]	0.00116641	358	34714
949	Allergies, other	injuries & poisonings	1.42547	[ 0.95, 2.14 ]	0.0869164	156	34714
949.1	Diaper or napkin rash	injuries & poisonings	0.000649633	[ 0, 3.12E+58 ]	0.919327	1	34714
952	Spinal cord injury without evidence of spinal bone injury	injuries & poisonings	0.285642	[ 0.07, 1.19 ]	0.0855564	41	41417
958	Certain early complications of trauma or procedure	injuries & poisonings	0.296866	[ 0.17, 0.52 ]	2.57215e-05	214	40883		0.48586	[ 0.15, 1.54 ]	0.220116	23	25146		0.326606	[ 0.2, 0.54 ]	1.571e-05	237	66029
958.1	Postoperative shock	injuries & poisonings	0.236843	[ 0.06, 0.99 ]	0.0478707	35	40883
958.2	Traumatic and surgical subcutaneous emphysema	injuries & poisonings	0.345882	[ 0.11, 1.13 ]	0.0788298	40	40883
960	Poisoning by antibiotics	injuries & poisonings	0.724926	[ 0.51, 1.03 ]	0.0756753	268	36595
960.1	Adverse effects of antibacterials (not penicillins)	injuries & poisonings	4.13581	[ 0.36, 48.17 ]	0.257052	3	36595
960.2	Allergy/adverse effect of penicillin	injuries & poisonings	0.735066	[ 0.43, 1.26 ]	0.266172	105	36595
961	Poisoning by other anti-infectives	injuries & poisonings	1.47611	[ 0.48, 4.52 ]	0.495237	19	36595
961.1	Poisoning/allergy of sulfonamides	injuries & poisonings	0.956673	[ 0.49, 1.86 ]	0.89622	60	36595
962	Poisoning by hormones and synthetic substitutes	injuries & poisonings	0.680774	[ 0.38, 1.22 ]	0.197572	114	36595
962.1	Adrenal cortical steroids causing adverse effects in therapeutic use	injuries & poisonings	0.55672	[ 0.27, 1.16 ]	0.119705	83	36595
962.2	Insulins and antidiabetic agents causing adverse effects in therapeutic use	injuries & poisonings	1.39327	[ 0.46, 4.2 ]	0.555798	20	36595
962.3	Hormones and synthetic substitutes causing adverse effects in therapeutic use	injuries & poisonings	1.63146	[ 0.18, 15.08 ]	0.666143	5	36595
963	Poisoning by primarily systemic agents	injuries & poisonings	0.730316	[ 0.54, 0.99 ]	0.0418849	373	36595
963.1	Antineoplastic and immunosuppressive drugs causing adverse effects	injuries & poisonings	0.719011	[ 0.53, 0.98 ]	0.0381959	353	36595
964	Poisoning by agents primarily affecting blood constituents	injuries & poisonings	0.429401	[ 0.17, 1.1 ]	0.0767453	48	36595
964.1	Anticoagulants causing adverse effects	injuries & poisonings	0.483609	[ 0.19, 1.24 ]	0.13123	43	36595
965	Poisoning by analgesics, antipyretics, and antirheumatics	injuries & poisonings	0.888115	[ 0.49, 1.61 ]	0.694859	99	36595
965.1	Opiates and related narcotics causing adverse effects in therapeutic use	injuries & poisonings	1.45228	[ 0.87, 2.42 ]	0.153176	88	36595
965.2	Antirheumatics causing adverse effects in therapeutic use	injuries & poisonings	3.52531	[ 0.22, 56.38 ]	0.373025	2	36595
965.3	Salicylates causing adverse effects in therapeutic use	injuries & poisonings	1.56905	[ 0.3, 8.09 ]	0.590332	9	36595
966	Poisoning by anticonvulsants and anti-Parkinsonism drugs	injuries & poisonings	0.37182	[ 0.09, 1.56 ]	0.176524	32	36595
967	Adverse effects of sedatives or other central nervous system depressants and anesthetics	injuries & poisonings	1.01468	[ 0.6, 1.71 ]	0.956255	122	36595
969	Poisoning by psychotropic agents	injuries & poisonings	1.22181	[ 0.76, 1.96 ]	0.406582	129	36595
971	Poisoning by drugs primarily affecting the autonomic nervous system	injuries & poisonings	1.93158e-05	[ 0, 1.67E+81 ]	0.91438	10	36595
972	Poisoning by agents primarily affecting the cardiovascular system	injuries & poisonings	0.676774	[ 0.32, 1.45 ]	0.313224	63	36595
972.1	Cardiac rhythm regulators causing adverse effects in therapeutic use	injuries & poisonings	0.333013	[ 0.04, 2.69 ]	0.301953	10	36595
972.2	Antilipemic and antiarteriosclerotic drugs causing adverse effects in therapeutic use	injuries & poisonings	0.000102002	[ 0, 3.59E+67 ]	0.91293	2	36595
972.6	Antihypertensive agents causing adverse effects	injuries & poisonings	8.06873e-05	[ 0, 2.21E+70 ]	0.914173	5	36595
973	Poisoning by agents primarily affecting the gastrointestinal system	injuries & poisonings	4.91833	[ 0.44, 54.95 ]	0.19579	3	36595
974	Poisoning by water, mineral, and uric acid metabolism drugs	injuries & poisonings	1.13804	[ 0.31, 4.21 ]	0.846483	14	36595
975	Poisoning by agents primarily acting on the smooth and skeletal muscles and respiratory system	injuries & poisonings	0.462331	[ 0.06, 3.6 ]	0.461063	14	36595
976	Poisoning by agents primarily affecting skin & mucous membrane, ophthalmological, otorhinolaryngological, & dental drugs	injuries & poisonings	0.000121592	[ 0, 1.36E+54 ]	0.894835	3	36595
977	Personal history of allergy to medicinal agents	injuries & poisonings	2.29327	[ 1.23, 4.29 ]	0.00947113	47	36595
979	Adverse drug events and drug allergies	injuries & poisonings	0.866249	[ 0.69, 1.09 ]	0.223043	579	36595
980	Encounter for long-term (current) use of antibiotics	infectious diseases	0.692584	[ 0.53, 0.91 ]	0.00726398	516	40401
981	Toxic effect of (non-ethyl) alcohol and petroleum and other solvents	injuries & poisonings	4.9111e-05	[ 0, 4.51E+62 ]	0.899637	6	41254
983	Toxic effect of corrosive aromatics, acids, and caustic alkalis	injuries & poisonings	0.000195696	[ 0, 2.70E+54 ]	0.900508	3	41254
985	Toxic effect of other metals	injuries & poisonings	3.68007	[ 0.6, 22.52 ]	0.158579	5	41254
986	Toxic effect of carbon monoxide	injuries & poisonings	1.58791	[ 0.33, 7.55 ]	0.561137	10	41254
987	Toxic effect of other gases, fumes, or vapors	injuries & poisonings	0.669651	[ 0.08, 5.44 ]	0.707423	9	41254
989	Toxic effect of other substances, chiefly nonmedicinal as to source	injuries & poisonings	0.264128	[ 0.04, 1.96 ]	0.193067	25	41254
990	Effects radiation NOS	injuries & poisonings	0.962473	[ 0.66, 1.4 ]	0.842341	185	39392
994	Sepsis and SIRS	injuries & poisonings	0.442951	[ 0.37, 0.54 ]	8.08383e-17	1275	39783		0.335944	[ 0.25, 0.44 ]	1.35e-14	580	23920		0.405149	[ 0.35, 0.47 ]	2.895e-29	1855	63703
994.1	Systemic inflammatory response syndrome (SIRS)	injuries & poisonings	0.399907	[ 0.26, 0.61 ]	1.45928e-05	296	39783		0.511771	[ 0.18, 1.48 ]	0.217131	28	23920		0.413127	[ 0.28, 0.61 ]	7.22e-06	324	63703
994.2	Sepsis	injuries & poisonings	0.420816	[ 0.34, 0.52 ]	1.12897e-15	1065	39783		0.306457	[ 0.23, 0.41 ]	9.43e-15	531	23920		0.378553	[ 0.32, 0.45 ]	3.237e-28	1596	63703
994.21	Septic shock	injuries & poisonings	0.375557	[ 0.26, 0.55 ]	2.77347e-07	349	39783		0.17321	[ 0.07, 0.44 ]	0.000197028	78	23920		0.336789	[ 0.24, 0.48 ]	7.295e-10	427	63703
