# Supplementary material for: A phenome-wide association study of uterine fibroids reveals a marked burden of comorbidities
Source: Commun Med (Lond). 2025 May 15;5:174. doi: 10.1038/s43856-025-00884-w (PMC12081880; doi:10.1038/s43856-025-00884-w)
Supplement: Supplementary file 5 — Supplementary Data 3 [file 43856_2025_884_MOESM5_ESM.xlsx]

## Sheet: S3. MultiPopulationMetaAnalysis
			Discovery (Vanderbilt Sythetic Derivative)						Validation (Geisinger Health Systems)						Meta-Analysis
Phecode	Description	Diagnosis Group	OR	95% CI	P-value	N cases	N control		OR	95% CI	P-value	N cases	N control		OR	95% CI	P-value	N cases	N control
8	Intestinal infection	infectious diseases	0.609815	[ 0.48, 0.77 ]	4.259e-05	633	49711
8.5	Bacterial enteritis	infectious diseases	0.592266	[ 0.44, 0.8 ]	0.0005103	393	49711
8.52	Intestinal infection due to C. difficile	infectious diseases	0.604895	[ 0.45, 0.82 ]	0.001107	371	49711
8.6	Viral Enteritis	infectious diseases	0.569783	[ 0.33, 0.99 ]	0.04573	131	49711
8.7	Intestinal infection due to protozoa	infectious diseases	0.081374	[ 0, 3.31E+66 ]	0.9748	6	49711
10	Tuberculosis	infectious diseases	0.749987	[ 0.39, 1.44 ]	0.3859	60	45741
31	Diseases due to other mycobacteria	infectious diseases	1.18934	[ 0.41, 3.41 ]	0.7472	22	45741
38	Septicemia	infectious diseases	0.481813	[ 0.42, 0.55 ]	3.144e-24	1916	45741		0.406692	[ 0.32, 0.51 ]	2.233e-14	720	22778		0.460151	[ 0.41, 0.52 ]	1.169e-36	2636	68519
38.1	Gram negative septicemia	infectious diseases	0.407791	[ 0.28, 0.59 ]	1.369e-06	295	45741
38.2	Gram positive septicemia	infectious diseases	0.418868	[ 0.27, 0.65 ]	0.000117	201	45741
38.3	Bacteremia	infectious diseases	0.539831	[ 0.45, 0.65 ]	5.233e-11	994	45741		0.586197	[ 0.37, 0.92 ]	0.02044	148	22778		0.546238	[ 0.46, 0.65 ]	3.561e-12	1142	68519
41	Bacterial infection NOS	infectious diseases	0.606834	[ 0.54, 0.68 ]	4.43e-19	2878	45741		1.05633	[ 0.9, 1.25 ]	0.5167	867	22778
41.1	Staphylococcus infections	infectious diseases	0.632421	[ 0.52, 0.76 ]	1.437e-06	956	45741		1.08307	[ 0.71, 1.66 ]	0.7128	115	22778
41.11	Methicillin sensitive Staphylococcus aureus	infectious diseases	0.724408	[ 0.56, 0.94 ]	0.01603	447	45741
41.12	Methicillin resistant Staphylococcus aureus	infectious diseases	0.70815	[ 0.52, 0.96 ]	0.02682	315	45741
41.2	Streptococcus infection	infectious diseases	0.623754	[ 0.49, 0.79 ]	0.0001118	554	45741
41.21	Rheumatic fever / chorea	infectious diseases	5.9944e-05	[ 0, 1.16E+64 ]	0.9035	6	45741
41.4	E. coli	infectious diseases	0.524505	[ 0.42, 0.65 ]	3.766e-09	712	45741
41.8	H. pylori	infectious diseases	0.834769	[ 0.46, 1.53 ]	0.5596	66	45741
41.9	Infection with drug-resistant microorganisms	infectious diseases	0.587077	[ 0.43, 0.8 ]	0.0006967	396	45741
53	Herpes zoster	infectious diseases	1.10927	[ 0.85, 1.44 ]	0.439	341	42120
53.1	Herpes zoster with nervous system complications	infectious diseases	0.852911	[ 0.41, 1.77 ]	0.6686	55	42120
54	Herpes simplex	infectious diseases	1.24995	[ 1.02, 1.52 ]	0.02779	629	42120
70	Viral hepatitis	infectious diseases	0.63318	[ 0.51, 0.79 ]	3.865e-05	786	42120
70.1	Viral hepatitis A	infectious diseases	5.54627e-05	[ 0, 3.63E+63 ]	0.9021	6	42120
70.2	Viral hepatitis B	infectious diseases	0.828615	[ 0.52, 1.31 ]	0.4216	130	42120
70.3	Viral hepatitis C	infectious diseases	0.611586	[ 0.48, 0.78 ]	6.251e-05	664	42120
70.4	Chronic hepatitis	infectious diseases	0.610364	[ 0.4, 0.94 ]	0.02527	192	42120
70.9	Hepatitis NOS	infectious diseases	0.920351	[ 0.63, 1.34 ]	0.6635	193	42120
71	Human immunodeficiency virus [HIV] disease	infectious diseases	1.01258	[ 0.79, 1.3 ]	0.9231	352	42120
71.1	HIV infection, symptomatic	infectious diseases	1.01197	[ 0.78, 1.31 ]	0.9274	344	42120
78	Viral warts & HPV	infectious diseases	1.55271	[ 1.32, 1.83 ]	1.661e-07	913	42120		1.66712	[ 1.43, 1.94 ]	5.012e-11	870	18518		1.61333	[ 1.44, 1.8 ]	5.415e-17	1783	60638
79	Viral infection	infectious diseases	0.854448	[ 0.72, 1.02 ]	0.08153	992	42120
79.1	Varicella infection	infectious diseases	0.599176	[ 0.07, 4.83 ]	0.6304	11	42120
79.2	Infectious mononucleosis	infectious diseases	1.12131	[ 0.54, 2.32 ]	0.7583	62	42120
79.9	Viremia, NOS	infectious diseases	0.59126	[ 0.07, 5.16 ]	0.6344	14	42120
80	Postoperative infection	infectious diseases	1.04613	[ 0.87, 1.26 ]	0.631	771	49084
81	Infection/inflammation of internal prosthetic device; implant; and graft	infectious diseases	0.640888	[ 0.52, 0.79 ]	2.414e-05	761	49084
81.1	Graft-versus-host disease	infectious diseases	0.783958	[ 0.4, 1.54 ]	0.479	73	49084
81.11	Acute graft-versus-host disease	infectious diseases	0.849336	[ 0.29, 2.48 ]	0.7648	31	49084
81.12	Chronic graft-versus-host disease	infectious diseases	0.888874	[ 0.43, 1.83 ]	0.7486	60	49084
90	Sexually transmitted infections (not HIV or hepatitis)	infectious diseases	0.779268	[ 0.51, 1.18 ]	0.2416	166	50942
90.2	Gonococcal infections	infectious diseases	0.878974	[ 0.44, 1.75 ]	0.7137	60	50942
90.3	Venereal diseases due to Chlamydia trachomatis	infectious diseases	0.648755	[ 0.23, 1.86 ]	0.421	41	50942
110	Dermatophytosis / Dermatomycosis	infectious diseases	1.48023	[ 1.3, 1.69 ]	5.639e-09	1192	43935		1.72237	[ 1.54, 1.92 ]	1.977e-22	2074	17625		1.61931	[ 1.49, 1.76 ]	3.269e-29	3266	61560
110.1	Dermatophytosis	infectious diseases	1.45849	[ 1.27, 1.68 ]	1.004e-07	1067	43935		1.74787	[ 1.56, 1.96 ]	2.507e-22	1959	17625		1.62678	[ 1.49, 1.78 ]	1.11e-27	3026	61560
110.11	Dermatophytosis of nail	infectious diseases	1.34891	[ 1.15, 1.59 ]	0.0003224	775	43935
110.12	Althete's foot	infectious diseases	1.81539	[ 1.2, 2.74 ]	0.004571	105	43935
110.13	Dermatophytosis of the body	infectious diseases	1.38071	[ 0.88, 2.17 ]	0.1599	110	43935
110.2	Dermatomycoses	infectious diseases	1.71498	[ 1.05, 2.81 ]	0.03266	83	43935
112	Candidiasis	infectious diseases	1.18329	[ 1.05, 1.34 ]	0.006692	1717	43935
112.3	Candidiasis of skin and nails	infectious diseases	0.914571	[ 0.58, 1.45 ]	0.7029	117	43935
117	Mycoses	infectious diseases	0.866148	[ 0.63, 1.19 ]	0.3753	303	43935
117.1	Histoplasmosis	infectious diseases	1.49033	[ 0.93, 2.38 ]	0.09523	108	43935
117.3	Blastomycotic infection	infectious diseases	0.556716	[ 0.07, 4.4 ]	0.5786	12	43935
117.4	Aspergillosis	infectious diseases	0.744904	[ 0.25, 2.21 ]	0.5951	29	43935
131	Protozoan infection	infectious diseases	1.13145	[ 0.87, 1.48 ]	0.3621	322	49333
132	Infestation (lice, mites)	infectious diseases	1.24185	[ 0.55, 2.82 ]	0.604	41	49333
132.1	Pediculosis and phthirus infestation	infectious diseases	3.60609e-05	[ 0, 5.28E+54 ]	0.883	15	49333
133	Arthropod-borne diseases	infectious diseases	1.53204	[ 0.27, 8.68 ]	0.6297	7	49333
134	Helminthiases	infectious diseases	0.460473	[ 0.1, 2.04 ]	0.307	20	49333
134.1	Intestinal helminthiases	infectious diseases	0.802118	[ 0.18, 3.64 ]	0.7753	14	49333
136	Other infectious and parasitic diseases	infectious diseases	0.743044	[ 0.45, 1.23 ]	0.2502	130	49333
145	Cancer of mouth	neoplasms	0.774297	[ 0.43, 1.38 ]	0.3853	89	51013
145.2	Cancer of tongue	neoplasms	0.610364	[ 0.21, 1.75 ]	0.3581	38	51013
145.3	Cancer of major salivary glands	neoplasms	1.01258	[ 0.38, 2.73 ]	0.9804	26	51013
145.4	Cancer of the gums	neoplasms	4.37596e-05	[ 0, 1.29E+52 ]	0.8797	7	51013
145.5	Cancer of the mouth floor	neoplasms	3.63833e-05	[ 0, 5.17E+48 ]	0.87	8	51013
149	Cancer of larynx, pharynx, nasal cavities	neoplasms	0.40168	[ 0.23, 0.7 ]	0.001376	137	51013
149.1	Cancer of oropharynx	neoplasms	0.411643	[ 0.13, 1.35 ]	0.1426	41	51013
149.2	Cancer of nasopharynx	neoplasms	1.04383	[ 0.3, 3.67 ]	0.9467	23	51013
149.3	Cancer of hypopharynx	neoplasms	2.90236e-05	[ 0, 2.68E+54 ]	0.8801	8	51013
149.4	Cancer of larynx	neoplasms	0.390667	[ 0.13, 1.21 ]	0.1032	37	51013
149.5	Hx of malignant neoplasm of oral cavity and pharynx	neoplasms	0.473928	[ 0.21, 1.05 ]	0.0658	59	51013
149.9	Cancer of of nasal cavities	neoplasms	0.411519	[ 0.1, 1.76 ]	0.2314	30	51013
150	Cancer of esophagus	neoplasms	0.281309	[ 0.08, 0.95 ]	0.04061	30	48591
151	Cancer of stomach	neoplasms	0.422401	[ 0.23, 0.77 ]	0.004639	91	48591
153	Colorectal cancer	neoplasms	0.592858	[ 0.48, 0.74 ]	1.922e-06	656	46798		0.668914	[ 0.5, 0.89 ]	0.005956	485	21824		0.619217	[ 0.52, 0.74 ]	4.792e-08	1141	68622
153.2	Colon cancer	neoplasms	0.499174	[ 0.39, 0.64 ]	4.746e-08	531	46798		0.712696	[ 0.52, 0.98 ]	0.03672	415	21824		0.571723	[ 0.47, 0.7 ]	2.33e-08	946	68622
153.3	Malignant neoplasm of rectum, rectosigmoid junction, and anus	neoplasms	0.742747	[ 0.55, 1 ]	0.05048	309	46798
155	Cancer of liver and intrahepatic bile duct	neoplasms	0.291504	[ 0.18, 0.48 ]	1.992e-06	195	48591		0.423077	[ 0.17, 1.03 ]	0.05699	51	24385		0.319659	[ 0.21, 0.5 ]	3.958e-07	246	72976
155.1	Malignant neoplasm of liver, primary	neoplasms	0.251327	[ 0.13, 0.47 ]	1.845e-05	142	48591		0.289124	[ 0.07, 1.27 ]	0.1007	27	24385		0.256815	[ 0.14, 0.46 ]	4.57e-06	169	72976
157	Pancreatic cancer	neoplasms	0.334506	[ 0.22, 0.51 ]	3.412e-07	249	48591		0.387515	[ 0.22, 0.69 ]	0.001428	128	24385		0.351833	[ 0.25, 0.49 ]	1.964e-09	377	72976
158	Neoplasm of unspecified nature of digestive system	neoplasms	0.754802	[ 0.51, 1.11 ]	0.1515	191	48591
159	Malignant neoplasm of other and ill-defined sites within the digestive organs and peritoneum	neoplasms	0.605319	[ 0.44, 0.83 ]	0.001503	318	48591
159.2	Malignant neoplasm of small intestine, including duodenum	neoplasms	0.632547	[ 0.36, 1.11 ]	0.1079	94	48591
159.3	Malignant neoplasm of gallbladder and extrahepatic bile ducts	neoplasms	0.338443	[ 0.16, 0.71 ]	0.003971	82	48591
159.4	Malignant neoplasm of retroperitoneum and peritoneum	neoplasms	1.52653	[ 0.79, 2.96 ]	0.2114	44	48591
164	Cancer of intrathoracic organs	neoplasms	0.165282	[ 0.02, 1.22 ]	0.07769	33	50747
165	Cancer within the respiratory system	neoplasms	0.470199	[ 0.36, 0.61 ]	1.44e-08	527	50747		0.275519	[ 0.19, 0.41 ]	1.257e-10	340	25764		0.399197	[ 0.32, 0.5 ]	1.223e-16	867	76511
165.1	Cancer of bronchus; lung	neoplasms	0.468415	[ 0.36, 0.61 ]	1.896e-08	514	50747		0.266149	[ 0.18, 0.4 ]	7.804e-11	339	25764		0.394159	[ 0.32, 0.49 ]	1.24e-16	853	76511
170	Cancer of bone and connective tissue	neoplasms	0.815462	[ 0.61, 1.08 ]	0.1607	360	50975
170.1	Bone cancer	neoplasms	0.527503	[ 0.32, 0.87 ]	0.01135	167	50975
170.2	Cancer of connective tissue	neoplasms	0.796522	[ 0.57, 1.12 ]	0.1852	260	50975
172	Skin cancer	neoplasms	1.2798	[ 1.12, 1.46 ]	0.000218	1475	46148
172.1	Melanomas of skin, dx or hx	neoplasms	0.88506	[ 0.68, 1.16 ]	0.3692	429	46148
172.11	Melanomas of skin	neoplasms	0.723395	[ 0.52, 1.01 ]	0.05489	313	46148
172.2	Other non-epithelial cancer of skin	neoplasms	1.40987	[ 1.22, 1.63 ]	2.858e-06	1133	46148
172.21	Basal cell carcinoma	neoplasms	1.58471	[ 1.16, 2.16 ]	0.003734	220	46148
172.22	Squamous cell carcinoma	neoplasms	1.62336	[ 1.04, 2.52 ]	0.03148	105	46148
172.3	Carcinoma in situ of skin	neoplasms	1.11427	[ 0.59, 2.1 ]	0.7384	58	46148
173	Neoplasm of uncertain behavior of skin	neoplasms	2.24544	[ 2.02, 2.5 ]	4.104e-51	1928	46148		1.85837	[ 1.65, 2.09 ]	8.549e-25	1659	21534		2.06473	[ 1.91, 2.23 ]	5.908e-73	3587	67682
174	Breast cancer	neoplasms	1.43304	[ 1.28, 1.6 ]	2.32e-10	1912	42397		1.80182	[ 1.17, 2.78 ]	0.007688	128	21229		1.45354	[ 1.3, 1.62 ]	1.029e-11	2040	63626
174.1	Breast cancer [female]	neoplasms	1.3918	[ 1.24, 1.56 ]	1.256e-08	1837	42397		1.3118	[ 1.14, 1.51 ]	0.0001811	1338	21229		1.36002	[ 1.24, 1.49 ]	1.176e-11	3175	63626
174.11	Malignant neoplasm of female breast	neoplasms	1.36588	[ 1.22, 1.53 ]	1.125e-07	1804	42397		1.32618	[ 1.15, 1.53 ]	0.0001297	1295	21229		1.3504	[ 1.23, 1.48 ]	6.397e-11	3099	63626
174.3	Neoplasm of uncertain behavior of breast	neoplasms	3.74342	[ 2.56, 5.48 ]	1.124e-11	118	42397		1.80182	[ 1.17, 2.78 ]	0.007688	128	21229		2.72073	[ 2.04, 3.62 ]	6.988e-12	246	63626
175	Acquired absence of breast	neoplasms	2.1447	[ 1.75, 2.62 ]	1.029e-13	496	40339		1.08253	[ 0.56, 2.11 ]	0.8157	63	16007		2.02587	[ 1.67, 2.46 ]	6.588e-13	559	56346
180	Cervical cancer and dysplasia	neoplasms	7.66834	[ 6.78, 8.67 ]	6.7e-230	2199	35358		8.8587	[ 7.02, 11.17 ]	1.232e-75	506	15560		7.91611	[ 7.1, 8.83 ]	2.96e-303	2705	50918
180.1	Cervical cancer	neoplasms	7.72298	[ 5.45, 10.95 ]	1.419e-30	195	35358		9.78059	[ 4.73, 20.24 ]	8.03e-10	59	15560		8.07118	[ 5.89, 11.05 ]	9.38e-39	254	50918
180.3	Cervical intraepithelial neoplasia [CIN] [Cervical dysplasia]	neoplasms	7.8782	[ 6.93, 8.96 ]	2.47e-217	2018	35358		8.97103	[ 7.03, 11.44 ]	6.19e-70	454	15560		8.10515	[ 7.23, 9.08 ]	4.54e-285	2472	50918
182	Malignant neoplasm of uterus	neoplasms	127.396	[ 89.35, 181.65 ]	5.58e-158	243	38800		1476.16	[ 825.4, 2640 ]	1.13e-133	177	16280		247.695	[ 182.98, 335.3 ]	9.15e-279	420	55080
184	Cancer of other female genital organs	neoplasms	3.74642	[ 3.06, 4.59 ]	1.447e-37	411	43794		3.60276	[ 2.64, 4.91 ]	4.653e-16	227	22936		3.70284	[ 3.13, 4.39 ]	6.012e-52	638	66730
184.1	Malignant neoplasm of ovary and other uterine adnexa	neoplasms	4.84913	[ 3.74, 6.29 ]	1.449e-32	244	43794		5.59403	[ 3.46, 9.04 ]	2.151e-12	95	22936		5.00932	[ 3.98, 6.3 ]	2.753e-43	339	66730
184.11	Malignant neoplasm of ovary	neoplasms	7.40903	[ 5.41, 10.15 ]	9.917e-36	175	43794		6.44561	[ 3.83, 10.84 ]	2.028e-12	83	22936		7.13705	[ 5.45, 9.34 ]	1.746e-46	258	66730
184.2	Cancer of other female genital organs, excluding uterus and ovary	neoplasms	1.6185	[ 1.12, 2.34 ]	0.01055	153	43794
189	Cancer of urinary organs (incl. kidney and bladder)	neoplasms	0.638841	[ 0.5, 0.82 ]	0.0005622	456	50879
189.1	Cancer of kidney and renal pelvis	neoplasms	0.500724	[ 0.36, 0.69 ]	3.081e-05	330	50879
189.11	Malignant neoplasm of kidney, except pelvis	neoplasms	0.468322	[ 0.33, 0.67 ]	3.188e-05	291	50879
189.12	Malignant neoplasm of renal pelvis	neoplasms	0.673141	[ 0.3, 1.49 ]	0.3291	46	50879
189.2	Cancer of bladder	neoplasms	0.848742	[ 0.55, 1.3 ]	0.4539	126	50879
189.21	Malignant neoplasm of bladder	neoplasms	0.788282	[ 0.51, 1.23 ]	0.2935	123	50879
189.4	Malignant neoplasm of other urinary organs	neoplasms	0.547222	[ 0.27, 1.1 ]	0.08893	62	50879
190	Cancer of eye	neoplasms	0.664381	[ 0.29, 1.53 ]	0.3381	48	50521
191	Manlignant and unknown neoplasms of brain and nervous system	neoplasms	0.634194	[ 0.46, 0.88 ]	0.006174	326	50521
191.1	Cancer of brain and nervous system	neoplasms	0.648107	[ 0.44, 0.95 ]	0.02799	231	50521
191.11	Cancer of brain	neoplasms	0.655013	[ 0.43, 0.99 ]	0.0445	206	50521
193	Thyroid cancer	neoplasms	1.62077	[ 1.28, 2.06 ]	6.898e-05	383	50219
194	Cancer of other endocrine glands	neoplasms	0.949234	[ 0.44, 2.03 ]	0.8929	49	50219
195	Cancer, suspected or other	neoplasms	0.730373	[ 0.62, 0.87 ]	0.0002958	1005	45255
195.1	Malignant neoplasm, other	neoplasms	0.707654	[ 0.57, 0.88 ]	0.002195	591	45255
195.3	Malignant neoplasm of head, face, and neck	neoplasms	0.713766	[ 0.45, 1.14 ]	0.156	142	51357
196	Radiotherapy	neoplasms	1.39822	[ 1.06, 1.84 ]	0.01701	262	45255
197	Chemotherapy	neoplasms	0.765137	[ 0.67, 0.87 ]	3.56e-05	1826	45255
198	Secondary malignant neoplasm	neoplasms	0.584733	[ 0.52, 0.66 ]	4.757e-17	2157	45255		0.522725	[ 0.42, 0.65 ]	5.592e-09	657	22841		0.568701	[ 0.51, 0.63 ]	2.421e-24	2814	68096
198.1	Secondary malignancy of lymph nodes	neoplasms	0.578741	[ 0.48, 0.69 ]	3.671e-09	1013	45255		0.769126	[ 0.5, 1.19 ]	0.2388	120	22841		0.603506	[ 0.51, 0.71 ]	3.671e-09	1133	68096
198.2	Secondary malignancy of respiratory organs	neoplasms	0.501827	[ 0.4, 0.63 ]	1.199e-09	714	45255		0.445704	[ 0.27, 0.75 ]	0.002171	136	22841		0.492628	[ 0.4, 0.6 ]	1.068e-11	850	68096
198.3	Secondary malignant neoplasm of digestive systems	neoplasms	0.917961	[ 0.7, 1.2 ]	0.5313	334	45255
198.4	Secondary malignant neoplasm of liver	neoplasms	0.401519	[ 0.31, 0.51 ]	2.305e-13	681	45255		0.275023	[ 0.16, 0.47 ]	1.788e-06	179	22841		0.375799	[ 0.3, 0.47 ]	4.904e-18	860	68096
198.5	Secondary malignancy of brain/spine	neoplasms	0.333504	[ 0.24, 0.47 ]	3.736e-10	405	45255		0.362366	[ 0.21, 0.64 ]	0.0004694	95	22841		0.340991	[ 0.25, 0.46 ]	7.458e-13	500	68096
198.6	Secondary malignancy of bone	neoplasms	0.392547	[ 0.3, 0.51 ]	9.121e-13	611	45255		0.268072	[ 0.16, 0.44 ]	1.141e-07	202	22841		0.361281	[ 0.29, 0.45 ]	1.471e-18	813	68096
198.7	Secondary malignant neoplasm of skin	neoplasms	0.409589	[ 0.25, 0.68 ]	0.0005974	171	45255
199	Neoplasm of uncertain behavior	neoplasms	1.24197	[ 1.09, 1.41 ]	0.00102	1432	45255
199.4	Neurofibromatosis	neoplasms	1.81757	[ 0.76, 4.37 ]	0.182	37	45255
200	Myeloproliferative disease	neoplasms	0.857443	[ 0.61, 1.2 ]	0.373	240	49789
200.1	Polycythemia vera	neoplasms	1.48914	[ 0.82, 2.71 ]	0.1925	59	45761
201	Hodgkin's disease	neoplasms	0.461718	[ 0.3, 0.72 ]	0.0006638	249	49789
202	Cancer of other lymphoid, histiocytic tissue	neoplasms	0.469823	[ 0.37, 0.6 ]	6.813e-10	708	49789
202.2	Non-Hodgkins lymphoma	neoplasms	0.466405	[ 0.36, 0.6 ]	5.573e-09	637	49789
202.21	Nodular lymphoma	neoplasms	0.36535	[ 0.22, 0.62 ]	0.0001614	170	49789
202.22	Reticulosarcoma	neoplasms	0.362656	[ 0.22, 0.6 ]	9.048e-05	181	49789
202.23	Lymphosarcoma	neoplasms	0.648366	[ 0.36, 1.17 ]	0.1478	97	49789
202.24	Large cell lymphoma	neoplasms	0.514994	[ 0.3, 0.88 ]	0.01464	142	49789
204	Leukemia	neoplasms	0.626504	[ 0.49, 0.8 ]	0.0001744	555	49789
204.1	Lymphoid leukemia	neoplasms	0.733374	[ 0.5, 1.08 ]	0.1183	227	49789
204.11	Lymphoid leukemia, acute	neoplasms	0.927651	[ 0.59, 1.47 ]	0.7479	144	49789
204.12	Lymphoid leukemia, chronic	neoplasms	0.667377	[ 0.42, 1.07 ]	0.09302	145	49789
204.2	Myeloid leukemia	neoplasms	0.647071	[ 0.44, 0.96 ]	0.0299	236	49789
204.21	Myeloid leukemia, acute	neoplasms	0.603566	[ 0.39, 0.94 ]	0.02609	202	49789
204.22	Myeloid leukemia, chronic	neoplasms	0.706452	[ 0.39, 1.28 ]	0.2505	111	49789
204.3	Monocytic leukemia	neoplasms	0.419538	[ 0.12, 1.44 ]	0.1665	33	49789
204.4	Multiple myeloma	neoplasms	0.663717	[ 0.47, 0.94 ]	0.02257	220	49789
208	Benign neoplasm of colon	neoplasms	1.58534	[ 1.41, 1.79 ]	5.407e-14	1444	47654		2.11997	[ 1.9, 2.36 ]	3.743e-42	1943	22237		1.86097	[ 1.72, 2.02 ]	8.678e-52	3387	69891
209	Neuroendocrine tumors	neoplasms	1.83272	[ 0.8, 4.2 ]	0.1527	29	51553
210	Benign neoplasm of lip, oral cavity, and pharynx	neoplasms	0.947622	[ 0.58, 1.56 ]	0.8326	106	51013
211	Benign neoplasm of other parts of digestive system	neoplasms	1.00854	[ 0.75, 1.35 ]	0.9546	303	49070
212	Benign neoplasm of respiratory and intrathoracic organs	neoplasms	2.16301	[ 1.34, 3.5 ]	0.001665	79	51373
213	Benign neoplasm of bone and articular cartilage	neoplasms	7.40607	[ 4.59, 11.95 ]	2.41e-16	116	36231
214	Lipoma	neoplasms	2.41452	[ 1.89, 3.08 ]	1.706e-12	300	50563		2.01375	[ 1.61, 2.52 ]	9.871e-10	381	24937		2.18781	[ 1.85, 2.58 ]	1.8e-20	681	75500
214.1	Lipoma of skin and subcutaneous tissue	neoplasms	3.00206	[ 2.23, 4.04 ]	4.908e-13	191	50563		2.10434	[ 1.42, 3.13 ]	0.0002315	122	24937		2.64006	[ 2.08, 3.35 ]	1.36e-15	313	75500
215	Other benign neoplasm of connective and other soft tissue	neoplasms	1.88646	[ 1.2, 2.96 ]	0.00566	100	50563
216	Benign neoplasm of skin	neoplasms	2.41959	[ 2.2, 2.66 ]	1.525e-72	2427	45951		2.22176	[ 2.02, 2.44 ]	1.232e-61	2531	20436		2.31683	[ 2.17, 2.48 ]	6.23e-132	4958	66387
217	Vascular hamartomas and non-neoplastic nevi	neoplasms	3.06393	[ 2.28, 4.11 ]	8.374e-14	209	45951
217.1	Nevus, non-neoplastic	neoplasms	3.49733	[ 2.54, 4.82 ]	1.941e-14	169	45951
218	Benign neoplasm of uterus	neoplasms	3805.49	[ 2608.44, 5551.88 ]	5.13E-400	4192	39100		5801.66	[ 3862.25, 8714.96 ]	6.64e-381	4833	17071		4625.78	[ 3507.46, 6100.66 ]	3.87E-778	9025	56171
218.2	Other benign neoplasm of uterus	neoplasms	56.0363	[ 34.94, 89.87 ]	1.253e-62	83	39100
220	Benign neoplasm of ovary	neoplasms	24.5056	[ 19.68, 30.51 ]	5.28e-180	358	37500		57.4491	[ 19.14, 172.41 ]	5.037e-13	39	15954		25.3176	[ 20.42, 31.39 ]	7.22e-191	397	53454
221	Benign neoplasm of other female genital organs	neoplasms	15.0278	[ 10.32, 21.88 ]	2.305e-45	125	37433
223	Benign neoplasm of kidney and other urinary organs	neoplasms	11.0089	[ 4.87, 24.88 ]	8.208e-09	30	36231
224	Benign neoplasm of eye	neoplasms	1.92919	[ 1.31, 2.84 ]	0.0008622	123	50521
224.1	Benign neoplasm of eye, uveal	neoplasms	2.17559	[ 1.33, 3.55 ]	0.001887	77	50521
225	Benign neoplasm of brain and other parts of nervous system	neoplasms	0.997104	[ 0.7, 1.42 ]	0.9871	214	50521
225.1	Benign neoplasm of brain, cranial nerves, meninges	neoplasms	1.03417	[ 0.72, 1.49 ]	0.8576	197	50521
225.2	Benign neoplasm of spinal cord, meninges	neoplasms	2.36701e-05	[ 0, 4.15E+50 ]	0.8696	21	50521
226	Benign neoplasm of thyroid glands	neoplasms	2.7004	[ 1.79, 4.06 ]	1.908e-06	113	50219		1.75435	[ 0.98, 3.15 ]	0.05943	53	25334		2.34363	[ 1.68, 3.28 ]	6.25e-07	166	75553
227	Benign neoplasm of other endocrine glands and related structures	neoplasms	1.14328	[ 0.88, 1.49 ]	0.3182	325	50219
227.1	Benign neoplasm of adrenal gland	neoplasms	0.93763	[ 0.58, 1.5 ]	0.7894	114	50219
227.2	Benign neoplasm of parathyroid gland	neoplasms	1.42035	[ 0.7, 2.87 ]	0.3292	42	50219
227.3	Benign neoplasm of pituitary gland and craniopharyngeal duct (pouch)	neoplasms	1.44484	[ 0.99, 2.11 ]	0.05764	148	50219
228	Hemangioma and lymphangioma, any site	neoplasms	2.09133	[ 1.59, 2.75 ]	1.391e-07	255	50600		1.53526	[ 1.11, 2.12 ]	0.009249	181	25528		1.83694	[ 1.49, 2.26 ]	1.212e-08	436	76128
228.1	Hemangioma of skin and subcutaneous tissue	neoplasms	2.39984	[ 1.67, 3.45 ]	2.215e-06	138	50600
229	Benign neoplasm of unspecified sites	neoplasms	1.67347	[ 0.6, 4.68 ]	0.3264	19	51271
229.1	Benign neoplasm of lymph nodes	neoplasms	0.612749	[ 0.07, 5.26 ]	0.6551	8	51271
240	Simple and unspecified goiter	endocrine/metabolic	2.00812	[ 1.66, 2.43 ]	8.43e-13	528	42212		2.08882	[ 1.74, 2.5 ]	1.319e-15	659	17645		2.05033	[ 1.8, 2.34 ]	7.956e-27	1187	59857
241	Nontoxic nodular goiter	endocrine/metabolic	1.77642	[ 1.59, 1.99 ]	2.776e-23	1675	42212		1.84615	[ 1.62, 2.11 ]	1.47e-19	1245	17645		1.80543	[ 1.66, 1.97 ]	3.82e-41	2920	59857
241.1	Nontoxic uninodular goiter	endocrine/metabolic	1.73117	[ 1.45, 2.07 ]	1.235e-09	674	42212		2.00893	[ 1.71, 2.36 ]	8.702e-18	846	17645		1.87968	[ 1.67, 2.12 ]	1.468e-25	1520	59857
241.2	Nontoxic multinodular goiter	endocrine/metabolic	2.03094	[ 1.78, 2.32 ]	3.359e-25	1100	42212		1.87498	[ 1.55, 2.28 ]	1.867e-10	571	17645		1.97902	[ 1.77, 2.21 ]	5.47e-34	1671	59857
242	Thyrotoxicosis with or without goiter	endocrine/metabolic	1.2452	[ 1.04, 1.49 ]	0.01752	800	42212
242.1	Graves' disease	endocrine/metabolic	1.31206	[ 1.02, 1.69 ]	0.03452	418	42212
242.2	Toxic multinodular goiter	endocrine/metabolic	2.05423	[ 1.39, 3.04 ]	0.0003126	123	42212
242.3	Exophthalmos	endocrine/metabolic	1.411	[ 0.73, 2.73 ]	0.3063	49	42212
242.31	Thyrotoxic exophthalmos	endocrine/metabolic	1.47462	[ 0.4, 5.45 ]	0.5602	14	42212
244	Hypothyroidism	endocrine/metabolic	1.23652	[ 1.14, 1.34 ]	8.142e-08	4824	42212		1.24845	[ 1.16, 1.34 ]	2.342e-09	5569	17645		1.24284	[ 1.18, 1.31 ]	1.012e-15	10393	59857
244.1	Secondary hypothyroidism	endocrine/metabolic	1.81412	[ 1.57, 2.1 ]	1.205e-15	1019	42212		1.83933	[ 1.48, 2.29 ]	4.697e-08	438	17645		1.82194	[ 1.61, 2.06 ]	3.334e-22	1457	59857
244.2	Acquired hypothyroidism	endocrine/metabolic	1.78818	[ 1.32, 2.42 ]	0.0001511	232	42212
244.4	Hypothyroidism NOS	endocrine/metabolic	1.20009	[ 1.11, 1.3 ]	1.188e-05	4337	42212		1.23578	[ 1.15, 1.33 ]	2.504e-08	5299	17645		1.21945	[ 1.15, 1.29 ]	1.561e-12	9636	59857
244.5	Congenital hypothyroidism	endocrine/metabolic	1.71463	[ 0.63, 4.68 ]	0.2922	26	42212
245	Thyroiditis	endocrine/metabolic	1.6258	[ 1.34, 1.98 ]	1.27e-06	599	42212		1.43089	[ 1.13, 1.81 ]	0.0026	342	17645		1.54172	[ 1.33, 1.79 ]	1.654e-08	941	59857
245.1	Thyroiditis, acute and subacute	endocrine/metabolic	2.24297	[ 1.2, 4.2 ]	0.01176	51	42212
245.2	Chronic thyroiditis	endocrine/metabolic	1.5496	[ 1.2, 1.99 ]	0.0006481	383	42212
245.21	Chronic lymphocytic thyroiditis	endocrine/metabolic	1.48528	[ 1.14, 1.93 ]	0.002888	368	42212
246	Other disorders of thyroid	endocrine/metabolic	1.69808	[ 1.34, 2.15 ]	1.128e-05	376	42212		1.48083	[ 1.09, 2.02 ]	0.01319	220	17645		1.61494	[ 1.34, 1.95 ]	5.877e-07	596	59857
246.2	Thyroid cyst	endocrine/metabolic	1.08199	[ 0.38, 3.09 ]	0.883	22	42212
249	Secondary diabetes mellitus	endocrine/metabolic	0.678412	[ 0.4, 1.14 ]	0.1443	119	45064
250	Diabetes mellitus	endocrine/metabolic	0.771129	[ 0.71, 0.84 ]	2.48e-10	4924	45064		0.930159	[ 0.85, 1.01 ]	0.1006	4535	18992		0.841306	[ 0.79, 0.89 ]	8.941e-09	9459	64056
250.1	Type 1 diabetes	endocrine/metabolic	0.703913	[ 0.61, 0.82 ]	2.656e-06	1447	45064		0.748862	[ 0.59, 0.94 ]	0.01476	462	18992		0.716412	[ 0.63, 0.81 ]	1.345e-07	1909	64056
250.11	Type 1 diabetes with ketoacidosis	endocrine/metabolic	0.672603	[ 0.42, 1.07 ]	0.09668	185	45064
250.12	Type 1 diabetes with renal manifestations	endocrine/metabolic	0.631978	[ 0.42, 0.96 ]	0.02993	202	45064
250.13	Type 1 diabetes with ophthalmic manifestations	endocrine/metabolic	0.904837	[ 0.6, 1.36 ]	0.6288	175	45064
250.14	Type 1 diabetes with neurological manifestations	endocrine/metabolic	0.841895	[ 0.62, 1.15 ]	0.2815	278	45064
250.15	Diabetes type 1 with peripheral circulatory disorders	endocrine/metabolic	0.919064	[ 0.35, 2.42 ]	0.8647	33	45064
250.2	Type 2 diabetes	endocrine/metabolic	0.780828	[ 0.72, 0.85 ]	3.927e-09	4587	45064		0.939131	[ 0.86, 1.02 ]	0.1586	4433	18992		0.851803	[ 0.8, 0.9 ]	1.528e-07	9020	64056
250.21	Type 2 diabetes with ketoacidosis	endocrine/metabolic	0.585611	[ 0.33, 1.03 ]	0.06256	113	45064
250.22	Type 2 diabetes with renal manifestations	endocrine/metabolic	0.692602	[ 0.57, 0.84 ]	0.000132	673	45064
250.23	Type 2 diabetes with ophthalmic manifestations	endocrine/metabolic	0.702507	[ 0.55, 0.89 ]	0.003839	409	45064
250.24	Type 2 diabetes with neurological manifestations	endocrine/metabolic	0.901586	[ 0.77, 1.06 ]	0.2135	830	45064
250.25	Diabetes type 2 with peripheral circulatory disorders	endocrine/metabolic	0.97492	[ 0.69, 1.38 ]	0.8851	167	45064
250.3	Insulin pump user	endocrine/metabolic	0.710703	[ 0.6, 0.84 ]	4.246e-05	1101	45064
250.5	Glycosuria or Acetonuria	endocrine/metabolic	0.410615	[ 0.05, 3.38 ]	0.4078	23	45064
250.6	Polyneuropathy in diabetes	endocrine/metabolic	0.86002	[ 0.71, 1.04 ]	0.1271	613	45064
250.7	Diabetic retinopathy	endocrine/metabolic	0.832185	[ 0.66, 1.04 ]	0.1115	484	47699
251	Other disorders of pancreatic internal secretion	endocrine/metabolic	0.868055	[ 0.6, 1.26 ]	0.4606	188	45090
251.1	Hypoglycemia	endocrine/metabolic	0.842485	[ 0.63, 1.12 ]	0.2406	357	40591
252	Disorders of parathyroid gland	endocrine/metabolic	1.37012	[ 1.11, 1.69 ]	0.00311	466	45090
252.1	Hyperparathyroidism	endocrine/metabolic	1.45849	[ 1.17, 1.82 ]	0.0009478	390	45090
252.2	Hypoparathyroidism	endocrine/metabolic	1.3434	[ 0.78, 2.33 ]	0.2921	79	45090
253	Disorders of the pituitary gland and its hypothalamic control	endocrine/metabolic	1.30996	[ 1.03, 1.66 ]	0.02636	433	45090
253.1	Pituitary hyperfunction	endocrine/metabolic	2.04562	[ 1.53, 2.73 ]	1.154e-06	239	45090		0.777867	[ 0.48, 1.25 ]	0.2983	84	23221
253.11	Acromegaly and gigantism	endocrine/metabolic	1.13689	[ 0.36, 3.61 ]	0.8277	17	45090
253.2	Pituitary hypofunction	endocrine/metabolic	0.457079	[ 0.2, 1.03 ]	0.06035	65	45090
253.3	Diabetes insipidus	endocrine/metabolic	0.606106	[ 0.23, 1.59 ]	0.3085	39	45090
253.4	Anterior pituitary disorders	endocrine/metabolic	0.896013	[ 0.51, 1.58 ]	0.7032	91	45090
253.5	Pituitary dwarfism	endocrine/metabolic	0.414741	[ 0.05, 3.14 ]	0.394	24	45090
253.7	Other disorders of neurohypophysis	endocrine/metabolic	0.378288	[ 0.11, 1.25 ]	0.1109	35	45090
254	Diseases of thymus gland	endocrine/metabolic	3.70136	[ 0.87, 15.77 ]	0.07676	12	45090
255	Disorders of adrenal glands	endocrine/metabolic	0.843412	[ 0.68, 1.05 ]	0.1334	588	45090
255.1	Adrenal hyperfunction	endocrine/metabolic	1.20442	[ 0.83, 1.75 ]	0.3257	174	45090
255.11	Cushing's syndrome	endocrine/metabolic	1.14408	[ 0.64, 2.04 ]	0.6477	85	45090
255.12	Hyperaldosteronism	endocrine/metabolic	1.65367	[ 0.84, 3.27 ]	0.1482	40	45090
255.13	Medulloadrenal hyperfunction	endocrine/metabolic	0.950754	[ 0.34, 2.66 ]	0.9234	27	45090
255.2	Adrenal hypofunction	endocrine/metabolic	0.724843	[ 0.53, 1 ]	0.0468	328	45090
255.21	Glucocorticoid deficiency	endocrine/metabolic	0.733007	[ 0.5, 1.07 ]	0.1107	222	45090
255.22	Mineralocorticoid deficiency	endocrine/metabolic	3.53778	[ 1.37, 9.11 ]	0.008812	20	45090
255.3	Adrenogenital disorders	endocrine/metabolic	2.23849	[ 0.98, 5.1 ]	0.05504	33	45090
256	Ovarian dysfunction	endocrine/metabolic	1.25521	[ 1.08, 1.46 ]	0.002925	1240	45090
256.4	Polycystic ovaries	endocrine/metabolic	1.22446	[ 1.04, 1.44 ]	0.01409	1104	45090
258	Iatrogenic endocrine disorders	endocrine/metabolic	0.821109	[ 0.17, 4.01 ]	0.8075	12	45090
258.1	Postablative ovarian failure	endocrine/metabolic	2.47812	[ 0.72, 8.52 ]	0.1498	12	45090
259	Other endocrine disorders	endocrine/metabolic	2.30159	[ 1.91, 2.78 ]	4.317e-18	598	45090		1.55675	[ 1, 2.43 ]	0.05114	102	23221		2.16864	[ 1.82, 2.58 ]	2.25e-18	700	68311
259.2	Carcinoid syndrome	endocrine/metabolic	0.923948	[ 0.46, 1.85 ]	0.8238	52	45090
259.3	Delay in sexual development and puberty NEC	endocrine/metabolic	6.31814e-05	[ 0, 1.15E+62 ]	0.9011	11	45090
259.4	Precocious sexual development and puberty NEC	endocrine/metabolic	0.000141205	[ 0, 5.36E+48 ]	0.8859	8	45090
260	Protein-calorie malnutrition	endocrine/metabolic	0.367365	[ 0.31, 0.43 ]	3.092e-35	1950	42911		0.685916	[ 0.54, 0.87 ]	0.001572	570	17243		0.447177	[ 0.39, 0.51 ]	2.581e-33	2520	60154
260.1	Cachexia	endocrine/metabolic	0.797957	[ 0.38, 1.66 ]	0.5466	68	42911
260.2	severe protein-calorie malnutrition	endocrine/metabolic	0.361606	[ 0.28, 0.47 ]	2.051e-13	715	42911		0.406773	[ 0.19, 0.86 ]	0.01931	53	17243		0.366521	[ 0.28, 0.47 ]	1.323e-14	768	60154
260.21	Kwashiorkor	endocrine/metabolic	0.49599	[ 0.11, 2.24 ]	0.3613	18	42911
260.22	Nutritional marasmus	endocrine/metabolic	0.365862	[ 0.15, 0.86 ]	0.0219	81	42911
260.3	Adult failure to thrive	endocrine/metabolic	0.287711	[ 0.2, 0.41 ]	4.183e-12	346	42911		0.607927	[ 0.23, 1.64 ]	0.3251	46	17243		0.31286	[ 0.22, 0.44 ]	6.875e-12	392	60154
260.6	Anorexia	endocrine/metabolic	0.458681	[ 0.33, 0.63 ]	2.296e-06	376	42911		0.921641	[ 0.57, 1.5 ]	0.7413	141	17243		0.568815	[ 0.43, 0.74 ]	3.899e-05	517	60154
260.7	Polyphagia	endocrine/metabolic	0.452712	[ 0.06, 3.46 ]	0.4447	18	42911
261	Vitamin deficiency	endocrine/metabolic	1.66097	[ 1.53, 1.81 ]	8.528e-33	3280	42911		1.21592	[ 1.13, 1.3 ]	3.791e-08	6265	17243		1.38223	[ 1.31, 1.46 ]	1.744e-32	9545	60154
261.1	Vitamin A deficiency	endocrine/metabolic	2.51607	[ 0.22, 28.19 ]	0.4542	4	42911
261.2	Vitamin B-complex deficiencies	endocrine/metabolic	1.41453	[ 1.19, 1.69 ]	0.000118	706	42911
261.4	Vitamin D deficiency	endocrine/metabolic	1.79302	[ 1.64, 1.96 ]	2.369e-37	2688	42911		1.23763	[ 1.15, 1.33 ]	4.379e-09	5920	17243		1.42861	[ 1.35, 1.51 ]	4.494e-36	8608	60154
261.41	Rickets or osteomalacia	endocrine/metabolic	1.43089	[ 0.39, 5.2 ]	0.5861	18	42911
262	Mineral deficiency NEC	endocrine/metabolic	0.821519	[ 0.36, 1.87 ]	0.6385	50	42911
263	Other nutritional deficiency	endocrine/metabolic	1.08329	[ 0.73, 1.6 ]	0.6875	158	42911
264	Lack of normal physiological development	endocrine/metabolic	0.242149	[ 0.1, 0.58 ]	0.001342	116	42911
264.1	Short stature	endocrine/metabolic	3.47754e-05	[ 0, 1.66E+57 ]	0.8873	20	42911
264.2	Failure to thrive (childhood)	endocrine/metabolic	0.120778	[ 0.01, 1.13 ]	0.06404	34	42911
264.3	Delayed milestones	endocrine/metabolic	2.70696e-05	[ 0, 8.81E+58 ]	0.8879	18	42911
264.9	Lack of normal physiological development, unspecified	endocrine/metabolic	0.378894	[ 0.09, 1.64 ]	0.1936	40	42911
269	Proteinuria	endocrine/metabolic	0.9757	[ 0.8, 1.19 ]	0.8106	605	49467
270	Disorders of protein plasma/amino-acid transport and metabolism	endocrine/metabolic	0.673141	[ 0.51, 0.89 ]	0.005014	377	49467
270.1	Disturbances of amino-acid transport	endocrine/metabolic	1.22373	[ 0.5, 2.99 ]	0.6581	37	49467
270.11	Disturbances of sulphur-bearing amino-acid metabolism	endocrine/metabolic	0.777245	[ 0.17, 3.48 ]	0.7416	17	49467
270.2	Disorders of amino-acid metabolism	endocrine/metabolic	0.770666	[ 0.23, 2.55 ]	0.6701	31	49467
270.21	Disorders of urea cycle metabolism	endocrine/metabolic	0.911558	[ 0.25, 3.29 ]	0.8875	23	49467
270.3	Disorders of plasma protein metabolism	endocrine/metabolic	0.598158	[ 0.44, 0.81 ]	0.001103	306	49467
270.31	Polyclonal hypergammaglobulinemia	endocrine/metabolic	2.78292	[ 0.24, 31.95 ]	0.4111	4	49467
270.32	Paraproteinemia	endocrine/metabolic	0.58409	[ 0.4, 0.85 ]	0.005541	186	49467
270.33	Amyloidosis	endocrine/metabolic	0.830855	[ 0.36, 1.93 ]	0.666	35	49467
270.35	Macroglobulinemia	endocrine/metabolic	0.307986	[ 0.04, 2.37 ]	0.2585	14	49467
270.38	Other specified disorders of plasma protein metabolism	endocrine/metabolic	0.606652	[ 0.3, 1.23 ]	0.1635	75	49467
271	Disorders of carbohydrate transport and metabolism	endocrine/metabolic	0.779658	[ 0.21, 2.87 ]	0.7083	26	51475
271.3	Intestinal disaccharidase deficiencies and disaccharide malabsorption	endocrine/metabolic	0.66611	[ 0.14, 3.07 ]	0.6023	16	51475
271.9	Other disorders of carbohydrate transport and metabolism	endocrine/metabolic	3.50083	[ 0.22, 56.4 ]	0.3769	10	51475
272	Disorders of lipoid metabolism	endocrine/metabolic	1.36875	[ 1.28, 1.46 ]	5.258e-20	6879	41991		1.57665	[ 1.48, 1.68 ]	1.119e-42	12311	11601		1.47226	[ 1.4, 1.54 ]	4.613e-59	19190	53592
272.1	Hyperlipidemia	endocrine/metabolic	1.36138	[ 1.27, 1.46 ]	3.914e-19	6780	41991		1.58407	[ 1.48, 1.69 ]	1.934e-43	12277	11601		1.47256	[ 1.4, 1.54 ]	1.087e-58	19057	53592
272.11	Hypercholesterolemia	endocrine/metabolic	1.43276	[ 1.3, 1.58 ]	3.208e-13	2574	41991		2.00732	[ 1.84, 2.19 ]	3.001e-58	5853	11601		1.7336	[ 1.63, 1.85 ]	4.517e-64	8427	53592
272.12	Hyperglyceridemia	endocrine/metabolic	1.43706	[ 0.96, 2.16 ]	0.0813	129	41991
272.13	Mixed hyperlipidemia	endocrine/metabolic	1.34837	[ 1.24, 1.47 ]	2.629e-11	3292	41991		2.41959	[ 2.14, 2.74 ]	5.94e-44	1943	11601		1.63771	[ 1.52, 1.76 ]	2.577e-41	5235	53592
272.14	Hyperchylomicronemia	endocrine/metabolic	1.68321	[ 0.15, 18.9 ]	0.6731	4	41991
272.9	Unspecified disorder of lipoid metabolism	endocrine/metabolic	0.803322	[ 0.26, 2.51 ]	0.7067	19	41991
274	Gout and other crystal arthropathies	endocrine/metabolic	0.803884	[ 0.65, 1 ]	0.04944	500	50774
274.1	Gout	endocrine/metabolic	0.814647	[ 0.65, 1.02 ]	0.07833	456	50774
274.11	Gouty arthropathy	endocrine/metabolic	0.907919	[ 0.61, 1.34 ]	0.6291	141	50774
274.2	Crystal arthropathies	endocrine/metabolic	0.716555	[ 0.33, 1.54 ]	0.3936	39	50774
274.21	Chondrocalcinosis	endocrine/metabolic	0.815381	[ 0.36, 1.83 ]	0.6213	33	50774
275	Disorders of mineral metabolism	endocrine/metabolic	0.910283	[ 0.8, 1.03 ]	0.143	1667	48450
275.1	Disorders of iron metabolism	hematopoietic	1.07079	[ 0.62, 1.84 ]	0.8038	90	48450
275.11	Hereditary hemochromatosis	hematopoietic	2.85537	[ 1.05, 7.78 ]	0.04009	20	48450
275.3	Disorders of magnesium metabolism	endocrine/metabolic	0.923948	[ 0.73, 1.17 ]	0.5139	457	48450
275.5	Disorders of calcium/phosphorus metabolism	endocrine/metabolic	0.974433	[ 0.81, 1.18 ]	0.7865	722	48450
275.51	Hypocalcemia	endocrine/metabolic	1.05359	[ 0.8, 1.38 ]	0.7062	335	48450
275.53	Disorders of phosphorus metabolism	endocrine/metabolic	0.958678	[ 0.71, 1.29 ]	0.7819	284	48450
275.6	Hypercalcemia	endocrine/metabolic	1.01725	[ 0.81, 1.29 ]	0.8862	407	48450
276	Disorders of fluid, electrolyte, and acid-base balance	endocrine/metabolic	0.611892	[ 0.57, 0.66 ]	3.092e-39	7186	39018		0.795408	[ 0.73, 0.87 ]	1.348e-07	4514	18850		0.684409	[ 0.65, 0.72 ]	9.666e-41	11700	57868
276.1	Electrolyte imbalance	endocrine/metabolic	0.547606	[ 0.5, 0.6 ]	9.462e-40	4644	39018		0.817504	[ 0.75, 0.9 ]	1.439e-05	3795	18850		0.666777	[ 0.63, 0.71 ]	1.38e-35	8439	57868
276.11	Hyperosmolality and/or hypernatremia	endocrine/metabolic	0.314051	[ 0.21, 0.48 ]	5.24e-08	242	39018
276.12	Hyposmolality and/or hyponatremia	endocrine/metabolic	0.37039	[ 0.31, 0.45 ]	6.147e-26	1137	39018		0.412467	[ 0.31, 0.55 ]	6.606e-10	556	18850		0.382625	[ 0.33, 0.45 ]	3.394e-34	1693	57868
276.13	Hyperpotassemia	endocrine/metabolic	0.441313	[ 0.37, 0.53 ]	8.562e-19	992	39018		0.648042	[ 0.51, 0.83 ]	0.0005018	570	18850		0.505756	[ 0.44, 0.58 ]	4.157e-20	1562	57868
276.14	Hypopotassemia	endocrine/metabolic	0.622009	[ 0.56, 0.69 ]	5.108e-18	2804	39018		0.932953	[ 0.83, 1.05 ]	0.239	2052	18850		0.750812	[ 0.69, 0.81 ]	9.72e-13	4856	57868
276.4	Acid-base balance disorder	endocrine/metabolic	0.378288	[ 0.31, 0.46 ]	1.904e-24	1160	39018		0.33141	[ 0.22, 0.51 ]	4.132e-07	245	18850		0.370353	[ 0.31, 0.44 ]	5.427e-30	1405	57868
276.41	Acidosis	endocrine/metabolic	0.394475	[ 0.32, 0.48 ]	6.702e-20	973	39018		0.332306	[ 0.21, 0.53 ]	3.019e-06	204	18850		0.384005	[ 0.32, 0.46 ]	1.379e-24	1177	57868
276.42	Alkalosis	endocrine/metabolic	0.273761	[ 0.16, 0.47 ]	2.952e-06	160	39018		0.516077	[ 0.1, 2.6 ]	0.4224	15	18850		0.291971	[ 0.17, 0.49 ]	2.783e-06	175	57868
276.5	Hypovolemia	endocrine/metabolic	0.625002	[ 0.56, 0.69 ]	1.131e-19	3395	39018		0.592503	[ 0.48, 0.73 ]	6.324e-07	797	18850		0.618474	[ 0.56, 0.68 ]	4.522e-25	4192	57868
276.6	Fluid overload	endocrine/metabolic	0.433701	[ 0.35, 0.53 ]	6.023e-16	793	39018		1.02245	[ 0.73, 1.44 ]	0.898	222	18850
276.8	Polydipsia	endocrine/metabolic	0.8462	[ 0.22, 3.31 ]	0.8104	19	39018
277	Other disorders of metabolism	endocrine/metabolic	1.0678	[ 0.65, 1.76 ]	0.7975	117	50123
277.4	Disorders of bilirubin excretion	endocrine/metabolic	0.560346	[ 0.11, 2.88 ]	0.4878	22	50123
277.5	Other disorders of lipoid metabolism	endocrine/metabolic	1.28853	[ 0.68, 2.43 ]	0.4337	66	50123
277.51	Lipoprotein disorders	endocrine/metabolic	0.723395	[ 0.2, 2.57 ]	0.6169	21	50123
277.7	Dysmetabolic syndrome X	endocrine/metabolic	1.61915	[ 1.22, 2.15 ]	0.000867	249	50123
278	Overweight, obesity and other hyperalimentation	endocrine/metabolic	1.29305	[ 1.2, 1.39 ]	9.472e-13	8133	39782		1.834	[ 1.7, 1.98 ]	5.977e-57	7766	15699		1.52455	[ 1.45, 1.6 ]	2.213e-58	15899	55481
278.1	Obesity	endocrine/metabolic	1.19566	[ 1.11, 1.29 ]	6.963e-06	6766	39782		1.76632	[ 1.62, 1.93 ]	2.106e-38	6303	15699		1.42547	[ 1.35, 1.51 ]	2.501e-33	13069	55481
278.11	Morbid obesity	endocrine/metabolic	1.16009	[ 1.04, 1.29 ]	0.008138	3172	39782
278.3	Localized adiposity	endocrine/metabolic	1.05338	[ 0.71, 1.57 ]	0.799	149	39782
278.4	Abnormal weight gain	endocrine/metabolic	2.06866	[ 1.8, 2.38 ]	7.408e-25	1116	39782		1.78961	[ 1.55, 2.06 ]	5.741e-16	1091	15699		1.92649	[ 1.75, 2.13 ]	9.77e-39	2207	55481
279	Disorders involving the immune mechanism	endocrine/metabolic	0.937536	[ 0.77, 1.14 ]	0.5223	644	49661
279.1	Immunity deficiency	endocrine/metabolic	0.939977	[ 0.76, 1.16 ]	0.5596	567	49661
279.11	Deficiency of humoral immunity	endocrine/metabolic	0.82605	[ 0.46, 1.5 ]	0.5288	93	49661
279.2	Autoimmune disease NEC	endocrine/metabolic	1.62482	[ 0.58, 4.57 ]	0.3572	23	49661
279.8	Other specified disorders involving the immune mechanism	endocrine/metabolic	1.05887	[ 0.3, 3.73 ]	0.9291	19	49661
280	Iron deficiency anemias	hematopoietic	1.65054	[ 1.5, 1.82 ]	2.844e-24	2429	36245		1.84707	[ 1.68, 2.03 ]	2.141e-37	2783	16286		1.74875	[ 1.63, 1.87 ]	2.345e-59	5212	52531
280.1	Iron deficiency anemias, unspecified or not due to blood loss	hematopoietic	1.48989	[ 1.34, 1.66 ]	5.449e-13	1947	36245		1.75365	[ 1.59, 1.93 ]	2.866e-29	2518	16286		1.62954	[ 1.52, 1.75 ]	1.342e-39	4465	52531
280.2	Iron deficiency anemia secondary to blood loss (chronic)	hematopoietic	2.43026	[ 2.03, 2.91 ]	6.142e-22	597	36245		2.61065	[ 2.08, 3.28 ]	2.461e-16	408	16286		2.49777	[ 2.17, 2.88 ]	1.353e-36	1005	52531
281	Other deficiency anemia	hematopoietic	1.11093	[ 0.91, 1.36 ]	0.3118	560	36245
281.1	Megaloblastic anemia	hematopoietic	1.18649	[ 0.94, 1.49 ]	0.1428	427	36245
281.11	Pernicious anemia	hematopoietic	0.926446	[ 0.62, 1.39 ]	0.7114	152	36245
281.12	Other vitamin B12 deficiency anemia	hematopoietic	1.42262	[ 1.09, 1.85 ]	0.008444	304	36245
281.13	Folate-deficiency anemia	hematopoietic	1.3573	[ 0.12, 15.47 ]	0.8057	9	36245
281.9	Deficiency anemias	hematopoietic	0.767283	[ 0.41, 1.43 ]	0.403	83	36245
282	Hereditary hemolytic anemias	hematopoietic	0.811801	[ 0.66, 1 ]	0.04727	777	36245
282.5	Sickle cell anemia	hematopoietic	0.999	[ 0.73, 1.37 ]	0.9952	233	36245
282.8	Other hemoglobinopathies	hematopoietic	2.00351	[ 1.09, 3.69 ]	0.02564	51	36245
282.9	Other hereditary hemolytic anemias	hematopoietic	0.577643	[ 0.43, 0.78 ]	0.0004163	484	36245
283	Acquired hemolytic anemias	hematopoietic	0.586959	[ 0.34, 1.02 ]	0.0598	116	36245
283.1	Autoimmune hemolytic anemias	hematopoietic	1.22777	[ 0.49, 3.07 ]	0.6607	31	36245
283.2	Non-autoimmune hemolytic anemias	hematopoietic	0.592325	[ 0.17, 2.11 ]	0.4191	30	36245
283.21	Hemolytic-uremic syndrome	hematopoietic	1.71515	[ 0.27, 10.81 ]	0.5657	17	36245
284	Aplastic anemia	hematopoietic	0.499974	[ 0.39, 0.64 ]	2.36e-08	648	36245		0.41354	[ 0.26, 0.66 ]	0.0002091	167	16286		0.480081	[ 0.39, 0.6 ]	2.649e-11	815	52531
284.1	Pancytopenia	hematopoietic	0.510584	[ 0.38, 0.68 ]	5.264e-06	444	36245		0.48109	[ 0.3, 0.77 ]	0.002534	148	16286		0.502429	[ 0.39, 0.64 ]	4.764e-08	592	52531
284.2	Constitutional aplastic anemia	hematopoietic	1.14248	[ 0.1, 13.45 ]	0.9157	10	36245
285	Other anemias	hematopoietic	0.959925	[ 0.89, 1.03 ]	0.258	6641	36245
285.1	Acute posthemorrhagic anemia	hematopoietic	0.5777	[ 0.49, 0.68 ]	6.211e-12	1500	36245		1.07476	[ 0.84, 1.38 ]	0.5713	491	16286
285.2	Anemia of chronic disease	hematopoietic	0.647135	[ 0.56, 0.75 ]	3.899e-09	1471	36245		0.673276	[ 0.54, 0.83 ]	0.0003124	756	16286		0.65521	[ 0.58, 0.74 ]	5.283e-12	2227	52531
285.21	Anemia in chronic kidney disease	hematopoietic	0.586783	[ 0.46, 0.74 ]	1.156e-05	510	36245		0.525082	[ 0.37, 0.75 ]	0.0004089	342	16286		0.567054	[ 0.47, 0.69 ]	2.027e-08	852	52531
285.22	Anemia in neoplastic disease	hematopoietic	0.650509	[ 0.53, 0.8 ]	5.954e-05	668	36245
285.3	Sideroblastic anemia	hematopoietic	3.83972	[ 0.68, 21.61 ]	0.127	6	36245
285.8	Hemoglobinuria	hematopoietic	0.624565	[ 0.05, 7.75 ]	0.7141	13	36245
286	Coagulation defects	hematopoietic	0.769434	[ 0.67, 0.89 ]	0.0003999	1538	45246
286.1	Congenital coagulation defects	hematopoietic	0.956284	[ 0.58, 1.59 ]	0.8632	150	45246
286.11	Von willebrand's disease	hematopoietic	1.59154	[ 0.65, 3.88 ]	0.3073	36	45246
286.12	Congenital deficiency of other clotting factors (including factor VII)	hematopoietic	0.700893	[ 0.35, 1.41 ]	0.3176	102	45246
286.2	Encounter for long-term (current) use of anticoagulants	hematopoietic	0.8244	[ 0.72, 0.94 ]	0.004625	1493	45246
286.3	Coagulation defects complicating pregnancy or postpartum	hematopoietic	1.0933	[ 0.71, 1.68 ]	0.6845	199	45246
286.4	Acquired coagulation factor deficiency	hematopoietic	0.409221	[ 0.1, 1.75 ]	0.2277	36	45246
286.5	Hemorrhagic disorder due to intrinsic circulating anticoagulants	hematopoietic	0.883292	[ 0.61, 1.28 ]	0.5146	169	45246
286.6	Defibrination syndrome	hematopoietic	0.830523	[ 0.37, 1.89 ]	0.6577	49	45246
286.7	Other and unspecified coagulation defects	hematopoietic	0.712198	[ 0.58, 0.87 ]	0.001145	816	45246
286.8	Hypercoagulable state	hematopoietic	1.15859	[ 0.89, 1.51 ]	0.2729	394	45246
286.81	Primary hypercoagulable state	hematopoietic	1.23553	[ 0.93, 1.64 ]	0.14	336	45246
287	Purpura and other hemorrhagic conditions	hematopoietic	0.590019	[ 0.5, 0.7 ]	4.574e-10	1337	45246		0.842316	[ 0.68, 1.04 ]	0.1172	540	21499		0.674017	[ 0.59, 0.77 ]	3.857e-09	1877	66745
287.1	Spontaneous ecchymoses	hematopoietic	1.60962	[ 0.79, 3.29 ]	0.1912	44	45246
287.2	Allergic purpura	hematopoietic	1.6382	[ 0.15, 18.16 ]	0.6876	9	45246
287.3	Thrombocytopenia	hematopoietic	0.569441	[ 0.48, 0.68 ]	1.552e-10	1262	45246		0.805413	[ 0.64, 1.02 ]	0.0705	457	21499		0.643071	[ 0.56, 0.74 ]	4.728e-10	1719	66745
287.31	Primary thrombocytopenia	hematopoietic	0.656915	[ 0.4, 1.08 ]	0.09642	158	45246
287.32	Secondary thrombocytopenia	hematopoietic	0.803563	[ 0.55, 1.18 ]	0.2684	206	45246
287.4	Qualitative platelet defects	hematopoietic	0.986591	[ 0.32, 3.05 ]	0.9813	25	45246
288	Diseases of white blood cells	hematopoietic	0.726512	[ 0.64, 0.82 ]	4.988e-07	2006	42900		1.03345	[ 0.86, 1.24 ]	0.7181	683	21286
288.1	Decreased white blood cell count	hematopoietic	0.849336	[ 0.72, 1 ]	0.04851	1058	42900
288.11	Neutropenia	hematopoietic	0.854448	[ 0.71, 1.02 ]	0.08737	861	42900
288.2	Elevated white blood cell count	hematopoietic	0.750437	[ 0.64, 0.87 ]	0.0002259	1270	42900
288.3	Eosinophilia	hematopoietic	1.88269	[ 1.21, 2.92 ]	0.004762	108	42900
289	Other diseases of blood and blood-forming organs	hematopoietic	1.01258	[ 0.75, 1.37 ]	0.9354	280	42900
289.1	Myelofibrosis	hematopoietic	0.832435	[ 0.27, 2.59 ]	0.7515	22	42900
289.3	Personal history of diseases of blood and blood-forming organs	hematopoietic	5.76569e-05	[ 0, 5.63E+48 ]	0.8754	8	42900
289.4	Lymphadenitis	hematopoietic	0.964351	[ 0.84, 1.11 ]	0.6173	1350	43000
289.5	Diseases of spleen	hematopoietic	0.74297	[ 0.45, 1.23 ]	0.2501	117	42900
289.8	Polycythemia vera, secondary	hematopoietic	2.03623	[ 1.13, 3.67 ]	0.01792	60	42782
289.9	Abnormality of red blood cells	hematopoietic	7.31426e-05	[ 0, 4.856E+46 ]	0.8733	4	42900
290	Delirium dementia and amnestic and other cognitive disorders	mental disorders	0.297542	[ 0.24, 0.37 ]	7.768e-25	668	45511		0.903752	[ 0.67, 1.22 ]	0.5091	628	22774		0.449374	[ 0.37, 0.54 ]	1.101e-17	1296	68285
290.1	Dementias	mental disorders	0.191455	[ 0.14, 0.26 ]	1.021e-25	404	45510		0.95142	[ 0.69, 1.3 ]	0.7571	582	22774		0.41958	[ 0.34, 0.52 ]	1.275e-14	986	68284
290.11	Alzheimer's disease	mental disorders	0.207443	[ 0.13, 0.33 ]	2.765e-11	158	45511		1.05117	[ 0.6, 1.85 ]	0.8625	175	22774
290.12	Dementia with cerebral degenerations	mental disorders	0.271851	[ 0.05, 1.47 ]	0.1311	16	45511
290.13	Senile dementia	mental disorders	0.148288	[ 0.09, 0.26 ]	1.669e-11	125	45511		1.59424	[ 0.79, 3.22 ]	0.193	99	22774
290.16	Vascular dementia	mental disorders	0.0621068	[ 0.02, 0.21 ]	5.523e-06	48	45511
290.2	Delirium due to conditions classified elsewhere	mental disorders	0.436442	[ 0.31, 0.61 ]	2.048e-06	295	45511		0.477496	[ 0.16, 1.44 ]	0.1907	35	22774		0.439903	[ 0.32, 0.61 ]	8.512e-07	330	68285
290.3	Other persistent mental disorders due to conditions classified elsewhere	mental disorders	0.287941	[ 0.21, 0.4 ]	1.698e-13	324	45511		1.32657	[ 0.94, 1.87 ]	0.1088	202	22774
291	Other specified nonpsychotic and/or transient mental disorders	mental disorders	0.41321	[ 0.35, 0.49 ]	6.292e-23	1232	45511		1.0921	[ 0.8, 1.48 ]	0.5734	231	22774
291.1	Transient mental disorders due to conditions classified elsewhere	mental disorders	0.499324	[ 0.16, 1.55 ]	0.23	45	45511
291.4	Specific nonpsychotic mental disorders due to brain damage	mental disorders	1.5371	[ 1.05, 2.25 ]	0.02619	168	45511
291.8	Alteration of consciousness	mental disorders	0.331145	[ 0.27, 0.4 ]	2.838e-27	1019	45511		1.07101	[ 0.62, 1.85 ]	0.8059	80	22774
292	Neurological disorders	mental disorders	0.571895	[ 0.51, 0.64 ]	8.668e-21	2373	45511		1.15408	[ 1, 1.33 ]	0.05076	1313	22774
292.1	Aphasia/speech disturbance	mental disorders	0.541777	[ 0.42, 0.69 ]	1.316e-06	481	45511		1.14557	[ 0.78, 1.68 ]	0.4849	169	22774
292.11	Aphasia	mental disorders	0.495692	[ 0.32, 0.77 ]	0.001829	163	45511
292.12	Symbolic dysfunction	mental disorders	0.720651	[ 0.19, 2.68 ]	0.6251	14	45511
292.2	Mild cognitive impairment	mental disorders	0.779892	[ 0.46, 1.32 ]	0.355	85	45511
292.3	Memory loss	mental disorders	1.13667	[ 0.92, 1.41 ]	0.2364	479	45511
292.4	Altered mental status	mental disorders	0.393372	[ 0.33, 0.47 ]	6.326e-27	1263	45511		0.85385	[ 0.62, 1.18 ]	0.3336	353	22774		0.466592	[ 0.4, 0.54 ]	2.763e-23	1616	68285
292.5	Transient alteration of awareness	mental disorders	0.863726	[ 0.49, 1.54 ]	0.6183	90	45511
292.6	Hallucinations	mental disorders	0.439508	[ 0.23, 0.84 ]	0.01303	79	45511
293	Symptoms involving head and neck	mental disorders	1.6733	[ 1.11, 2.52 ]	0.01377	127	48860
293.1	Swelling, mass, or lump in head and neck [Space-occupying lesion, intracranial NOS]	mental disorders	0.997902	[ 0.82, 1.22 ]	0.9838	646	48860
295	Schizophrenia and other psychotic disorders	mental disorders	0.682973	[ 0.55, 0.85 ]	0.0004655	687	33139
295.1	Schizophrenia	mental disorders	0.772055	[ 0.56, 1.06 ]	0.1107	283	33139
295.2	Paranoid disorders	mental disorders	0.839121	[ 0.53, 1.33 ]	0.4566	126	33139
295.3	Psychosis	mental disorders	0.587311	[ 0.43, 0.8 ]	0.0005888	355	33139
296	Mood disorders	mental disorders	1.08567	[ 1.02, 1.16 ]	0.0133	8120	33139
296.1	Bipolar	mental disorders	0.852911	[ 0.73, 0.99 ]	0.03922	1556	33139
296.2	Depression	mental disorders	1.15731	[ 1.08, 1.24 ]	2.777e-05	6827	33139		1.22974	[ 1.14, 1.32 ]	1.546e-08	6221	12062		1.19125	[ 1.13, 1.25 ]	4.02e-12	13048	45201
296.22	Major depressive disorder	mental disorders	1.28044	[ 1.16, 1.41 ]	8.619e-07	2845	33139		1.26579	[ 1.07, 1.5 ]	0.00562	731	12062		1.2766	[ 1.17, 1.39 ]	1.649e-08	3576	45201
297	Suicidal ideation or attempt	mental disorders	0.724916	[ 0.55, 0.95 ]	0.0188	587	33139
297.1	Suicidal ideation	mental disorders	0.603204	[ 0.42, 0.88 ]	0.008055	338	33139
297.2	Suicide or self-inflicted injury	mental disorders	0.721012	[ 0.47, 1.11 ]	0.137	222	33139
300	Anxiety, phobic and dissociative disorders	mental disorders	1.18424	[ 1.1, 1.27 ]	2.117e-06	6743	33139		1.39389	[ 1.3, 1.49 ]	9.813e-22	7242	12062		1.28775	[ 1.23, 1.35 ]	2.614e-24	13985	45201
300.1	Anxiety disorder	mental disorders	1.27481	[ 1.18, 1.38 ]	7.182e-10	5077	33139		1.39794	[ 1.3, 1.5 ]	3.531e-21	6778	12062		1.34138	[ 1.27, 1.41 ]	7.726e-29	11855	45201
300.11	Generalized anxiety disorder	mental disorders	1.39125	[ 1.17, 1.65 ]	0.000149	902	33139
300.12	Agorophobia, social phobia, and panic disorder	mental disorders	1.14294	[ 0.9, 1.45 ]	0.2647	541	33139
300.13	Phobia	mental disorders	2.7896	[ 0.38, 20.61 ]	0.3147	21	33139
300.3	Obsessive-compulsive disorders	mental disorders	0.683793	[ 0.41, 1.14 ]	0.1454	161	33139
300.4	Dysthymic disorder	mental disorders	1.18803	[ 0.98, 1.44 ]	0.07646	726	33139
300.8	Acute reaction to stress	mental disorders	1.80706	[ 1.2, 2.71 ]	0.004245	139	33139
300.9	Posttraumatic stress disorder	mental disorders	1.00874	[ 0.85, 1.2 ]	0.9207	1126	33139
301	Personality disorders	mental disorders	1.13281	[ 0.85, 1.5 ]	0.3881	384	33139
301.1	Schizoid personality disorder	mental disorders	0.24329	[ 0, 1.78E+74 ]	0.9872	10	33139
301.2	Antisocial/borderline personality disorder	mental disorders	1.04907	[ 0.72, 1.52 ]	0.8013	233	33139
302	Sexual and gender identity disorders	mental disorders	3.17307	[ 2.11, 4.77 ]	2.608e-08	105	33139		3.00807	[ 1.85, 4.9 ]	9.738e-06	83	12062		3.10434	[ 2.27, 4.24 ]	1.183e-12	188	45201
302.1	Decreased libido	mental disorders	4.65108	[ 2.9, 7.45 ]	1.705e-10	72	33139		4.11566	[ 2.26, 7.49 ]	3.686e-06	61	12062		4.43843	[ 3.06, 6.43 ]	3.262e-15	133	45201
303	Psychogenic and somatoform disorders	mental disorders	1.06035	[ 0.75, 1.49 ]	0.7353	259	33139
303.1	Dissociative disorder	mental disorders	0.656784	[ 0.15, 2.88 ]	0.5777	22	33139
303.3	Psychogenic disorder	mental disorders	2.16669	[ 1.15, 4.08 ]	0.01654	50	33139
303.31	Gastrointestinal malfunction arising from mental factors	mental disorders	1.62174	[ 0.41, 6.39 ]	0.4896	12	33139
303.4	Somatoform disorder	mental disorders	0.830274	[ 0.54, 1.27 ]	0.3943	196	33139
304	Adjustment reaction	mental disorders	1.52516	[ 1.35, 1.72 ]	1.532e-11	1623	33139		1.53373	[ 1.4, 1.68 ]	1.065e-19	2899	12062		1.53066	[ 1.42, 1.65 ]	1.138e-29	4522	45201
305.2	Eating disorder	mental disorders	0.861828	[ 0.6, 1.24 ]	0.419	322	33139
305.21	Anorexia nervosa	mental disorders	0.622009	[ 0.22, 1.72 ]	0.3607	62	33139
306	Other mental disorder	mental disorders	2.44342	[ 1.79, 3.34 ]	1.887e-08	200	33139		1.50381	[ 1.2, 1.88 ]	0.0003736	403	12062		1.77589	[ 1.48, 2.13 ]	6.608e-10	603	45201
306.1	Mental disorders durring/after pregnancy	mental disorders	0.63356	[ 0.48, 0.84 ]	0.001835	673	33139
306.9	Tension headache	mental disorders	1.60192	[ 0.91, 2.82 ]	0.1027	70	33139
312	Conduct disorders	mental disorders	0.466499	[ 0.29, 0.75 ]	0.001865	225	49634
312.3	Impulse control disorder	mental disorders	0.434961	[ 0.18, 1.03 ]	0.0591	84	49634
313	Pervasive developmental disorders	mental disorders	1.03438	[ 0.8, 1.34 ]	0.7988	503	49634
313.1	Attention deficit hyperactivity disorder	mental disorders	1.1086	[ 0.84, 1.46 ]	0.461	438	49634
313.2	Tics and stuttering	mental disorders	0.52017	[ 0.11, 2.5 ]	0.415	24	49634
313.3	Autism	mental disorders	1.27354	[ 0.48, 3.37 ]	0.6265	33	49634
315	Develomental delays and disorders	mental disorders	0.549306	[ 0.39, 0.78 ]	0.0007845	322	49634
315.2	Speech and language disorder	mental disorders	3.30728e-05	[ 0, 6.16E+49 ]	0.8715	22	49634
315.3	Mental retardation	mental disorders	0.788676	[ 0.52, 1.19 ]	0.2613	187	49634
316	Substance addiction and disorders	mental disorders	0.686053	[ 0.6, 0.79 ]	8.628e-08	2215	42419		0.496933	[ 0.4, 0.62 ]	2.115e-10	442	19794		0.624752	[ 0.56, 0.7 ]	2.147e-15	2657	62213
316.1	Polyneuropathy due to drugs	mental disorders	2.00772	[ 1.2, 3.37 ]	0.008434	65	42419
317	Alcohol-related disorders	mental disorders	0.776779	[ 0.64, 0.95 ]	0.01197	907	42419
317.1	Alcoholism	mental disorders	0.754274	[ 0.59, 0.96 ]	0.02369	584	42419
317.11	Alcoholic liver damage	mental disorders	0.345038	[ 0.2, 0.6 ]	0.0001789	164	42419
318	Tobacco use disorder	mental disorders	0.807106	[ 0.73, 0.89 ]	1.184e-05	3610	42419		0.667978	[ 0.62, 0.72 ]	1.1e-25	4325	19794		0.718133	[ 0.68, 0.76 ]	7.243e-28	7935	62213
320	Meningitis	neurological	0.890564	[ 0.6, 1.32 ]	0.566	179	50894
323	Encephalitis	neurological	0.690527	[ 0.38, 1.25 ]	0.2231	93	50894
323.2	Acute (transverse) myelitis	neurological	0.692602	[ 0.09, 5.45 ]	0.727	13	50894
323.8	Encephalitis, non-infectious	neurological	0.73543	[ 0.37, 1.45 ]	0.3772	69	50894
324	Other CNS infection and poliomyelitis	neurological	0.652659	[ 0.35, 1.22 ]	0.1815	82	50894
325	Phlebitis and thrombophlebitis of intracranial venous sinuses	neurological	1.4878	[ 0.63, 3.53 ]	0.3668	33	50894
327	Sleep disorders	neurological	1.71463	[ 1.57, 1.87 ]	2.202e-34	3092	44142		1.46404	[ 1.35, 1.58 ]	1.666e-21	4103	19040		1.5724	[ 1.48, 1.67 ]	1.197e-52	7195	63182
327.1	Hypersomnia	neurological	2.29745	[ 1.72, 3.07 ]	2.199e-08	228	44142		1.54914	[ 1.19, 2.02 ]	0.001153	271	19040		1.8504	[ 1.52, 2.25 ]	7.023e-10	499	63182
327.3	Sleep apnea	neurological	1.69367	[ 1.53, 1.87 ]	5.614e-25	2291	44142		1.20045	[ 1.08, 1.34 ]	0.001184	2034	19040		1.4502	[ 1.35, 1.56 ]	8.687e-23	4325	63182
327.31	Central/nonobstroctive sleep apnea	neurological	0.874415	[ 0.31, 2.45 ]	0.7985	22	44142
327.32	Obstructive sleep apnea	neurological	1.72962	[ 1.55, 1.93 ]	3.293e-22	1776	44142		1.13055	[ 0.99, 1.29 ]	0.07155	1309	19040		1.45426	[ 1.34, 1.58 ]	7.459e-18	3085	63182
327.4	Insomnia	neurological	1.66097	[ 1.48, 1.87 ]	1.598e-17	1637	44142		1.50366	[ 1.38, 1.64 ]	2.361e-19	3033	19040		1.55955	[ 1.45, 1.67 ]	7.247e-35	4670	63182
327.41	Organic or persistent insomnia	neurological	2.66552	[ 1.94, 3.67 ]	1.985e-09	175	44142		1.37438	[ 1.12, 1.69 ]	0.002245	515	19040		1.66379	[ 1.4, 1.98 ]	6.633e-09	690	63182
327.5	Parasomnia	neurological	1.63607	[ 0.74, 3.63 ]	0.2257	34	44142
327.6	Circadian rhythm sleep disorder	neurological	2.06349	[ 0.53, 8.01 ]	0.2952	14	44142
327.7	Sleep related movement disorders	neurological	2.05341	[ 1.63, 2.59 ]	1.102e-09	363	44142		1.29537	[ 1.09, 1.54 ]	0.003401	722	19040		1.52837	[ 1.33, 1.76 ]	2.02e-09	1085	63182
327.71	Restless legs syndrome	neurological	2.10813	[ 1.62, 2.74 ]	2.199e-08	280	44142		1.27303	[ 1.05, 1.54 ]	0.01431	573	19040		1.52135	[ 1.3, 1.78 ]	1.183e-07	853	63182
327.72	Sleep related leg cramps	neurological	1.89572	[ 0.5, 7.24 ]	0.3497	11	44142
331	Other cerebral degenerations	neurological	0.324458	[ 0.23, 0.46 ]	3.403e-10	364	44259		0.559563	[ 0.31, 1 ]	0.05121	106	22066		0.375086	[ 0.28, 0.51 ]	1.711e-10	470	66325
331.1	Hydrocephalus	neurological	0.446195	[ 0.29, 0.68 ]	0.0001772	246	44259
331.9	Cerebral degeneration, unspecified	neurological	0.223666	[ 0.11, 0.45 ]	2.635e-05	87	44259
332	Parkinson's disease	neurological	0.242586	[ 0.12, 0.48 ]	3.774e-05	97	44259
333	Extrapyramidal disease and abnormal movement disorders	neurological	0.980395	[ 0.79, 1.21 ]	0.8551	539	44259
333.1	Essential tremor	neurological	0.991834	[ 0.71, 1.39 ]	0.9617	195	44259
333.2	Myoclonus	neurological	0.593629	[ 0.23, 1.54 ]	0.2834	51	44259
333.3	Tics and choreas	neurological	0.693711	[ 0.2, 2.37 ]	0.5604	26	44259
333.4	Torsion dystonia	neurological	1.2743	[ 0.89, 1.83 ]	0.1864	179	44259
333.8	Other degenerative diseases of the basal ganglia	neurological	0.282465	[ 0.07, 1.2 ]	0.08762	29	44259
334	Degenerative disease of the spinal cord	neurological	1.04718	[ 0.77, 1.42 ]	0.7647	272	44259
334.1	Spinocerebellar disease	neurological	1.70404	[ 0.92, 3.16 ]	0.09094	53	44259
334.2	Anterior horn cell disease	neurological	0.364328	[ 0.08, 1.58 ]	0.1776	23	44259
335	Multiple sclerosis	neurological	1.14958	[ 0.9, 1.47 ]	0.2714	397	44259
337	Disorders of the autonomic nervous system	neurological	0.98521	[ 0.67, 1.44 ]	0.9389	208	44259
337.1	Peripheral autonomic neuropathy	neurological	1.46492	[ 0.84, 2.56 ]	0.1796	71	44259
338	Pain	neurological	0.908464	[ 0.82, 1.01 ]	0.08066	2503	46177
338.1	Acute pain	neurological	0.873716	[ 0.77, 1 ]	0.04304	1685	46177
338.2	Chronic pain	neurological	0.913657	[ 0.77, 1.09 ]	0.3092	919	46177
339	Other headache syndromes	neurological	1.45922	[ 1.36, 1.56 ]	1.553e-27	6069	37586		0.909919	[ 0.6, 1.37 ]	0.6516	114	22320
340	Migraine	neurological	1.6164	[ 1.47, 1.78 ]	9.923e-22	2718	37586		1.48825	[ 1.36, 1.63 ]	1.317e-18	2699	22320		1.54435	[ 1.45, 1.65 ]	2.297e-38	5417	59906
340.1	Migrain with aura	neurological	1.82412	[ 1.48, 2.24 ]	1.242e-08	537	37586		1.68843	[ 1.46, 1.95 ]	6.794e-13	943	22320		1.73117	[ 1.54, 1.95 ]	5.876e-20	1480	59906
341	Other demyelinating diseases of central nervous system	neurological	1.32657	[ 0.96, 1.82 ]	0.08204	228	44259
342	Hemiplegia	neurological	0.557384	[ 0.39, 0.79 ]	0.001044	265	44259
343	Infantile cerebral palsy	neurological	0.801957	[ 0.48, 1.33 ]	0.3953	136	44259
344	Other paralytic syndromes	neurological	0.776623	[ 0.55, 1.1 ]	0.1568	271	44259
345	Epilepsy, recurrent seizures, convulsions	neurological	0.667511	[ 0.58, 0.77 ]	1.579e-08	1817	44259		0.635273	[ 0.53, 0.76 ]	2.694e-07	810	22066		0.654555	[ 0.59, 0.73 ]	2.342e-14	2627	66325
345.1	Epilepsy	neurological	0.753369	[ 0.61, 0.93 ]	0.009971	734	44259
345.11	Generalized convulsive epilepsy	neurological	0.806058	[ 0.57, 1.14 ]	0.2278	307	44259
345.12	Partial epilepsy	neurological	0.834435	[ 0.64, 1.09 ]	0.1824	444	44259
345.3	Convulsions	neurological	0.688803	[ 0.59, 0.8 ]	1.533e-06	1495	44259		0.684409	[ 0.56, 0.83 ]	0.0001614	587	22066		0.687152	[ 0.61, 0.78 ]	9.931e-10	2082	66325
347	Cataplexy and narcolepsy	neurological	1.26516	[ 0.64, 2.5 ]	0.4972	54	44259
348	Other conditions of brain	neurological	0.53687	[ 0.44, 0.65 ]	2.351e-10	967	44259		0.8063	[ 0.61, 1.07 ]	0.1303	286	22066		0.612075	[ 0.52, 0.72 ]	1.239e-09	1253	66325
348.2	Cerebral edema and compression of brain	neurological	0.527187	[ 0.39, 0.71 ]	1.773e-05	456	44259		1.13406	[ 0.74, 1.74 ]	0.5621	104	22066
348.4	Cerebral cysts	neurological	0.636609	[ 0.22, 1.84 ]	0.4041	36	44259
348.7	Coma	neurological	0.373775	[ 0.19, 0.73 ]	0.004134	90	44259
348.8	Encephalopathy, not elsewhere classified	neurological	0.509717	[ 0.39, 0.67 ]	2.456e-06	434	44259		0.447938	[ 0.28, 0.73 ]	0.001181	134	22066		0.493516	[ 0.39, 0.63 ]	1.182e-08	568	66325
348.9	Other conditions of brain, NOS	neurological	0.492924	[ 0.38, 0.63 ]	2.494e-08	559	44259		0.819304	[ 0.43, 1.55 ]	0.5387	57	22066		0.527398	[ 0.42, 0.66 ]	6.158e-08	616	66325
349	Other and unspecified disorders of the nervous system	neurological	1.57507	[ 1.02, 2.43 ]	0.04075	107	44259
350	Abnormal movement	neurological	0.909919	[ 0.8, 1.03 ]	0.1371	1745	48396
350.1	Abnormal involuntary movements	neurological	1.01126	[ 0.81, 1.27 ]	0.9226	519	48396
350.2	Abnormality of gait	neurological	0.797798	[ 0.68, 0.94 ]	0.006239	1029	48396
350.3	Lack of coordination	neurological	0.988368	[ 0.78, 1.26 ]	0.9244	446	48396
350.6	Disturbances of sensation of smell and taste	neurological	1.44383	[ 0.78, 2.66 ]	0.2378	51	48396
351	Other peripheral nerve disorders	neurological	1.67951	[ 1.51, 1.87 ]	1.774e-20	1793	46384		1.59217	[ 1.45, 1.75 ]	3.733e-21	2396	21087		1.62971	[ 1.52, 1.75 ]	7.231e-40	4189	67471
352	Disorders of other cranial nerves	neurological	2.08715	[ 1.67, 2.61 ]	1.596e-10	380	46384		1.25358	[ 0.98, 1.6 ]	0.06736	375	21087		1.64724	[ 1.4, 1.94 ]	3.077e-09	755	67471
352.1	Trigeminal nerve disorders [CN5]	neurological	2.15373	[ 1.6, 2.9 ]	4.727e-07	220	46384		1.24073	[ 0.89, 1.73 ]	0.2036	194	21087		1.68388	[ 1.35, 2.1 ]	4.277e-06	414	67471
352.2	Facial nerve disorders [CN7]	neurological	2.10749	[ 1.48, 3 ]	3.471e-05	151	46384
353	Nerve root and plexus disorders	neurological	1.32022	[ 0.94, 1.85 ]	0.1041	210	46384
353.1	Nerve plexus lesions	neurological	0.958486	[ 0.47, 1.96 ]	0.9073	62	46384
353.2	Nerve root lesions	neurological	1.80471	[ 1.16, 2.81 ]	0.008835	104	46384
355	Complex regional/central pain syndrome	neurological	1.84412	[ 1.31, 2.59 ]	0.000423	189	46384
355.1	Chronic pain syndrome	neurological	1.36848	[ 1.04, 1.79 ]	0.02299	325	46384
356	Hereditary and idiopathic peripheral neuropathy	neurological	1.03035	[ 0.86, 1.24 ]	0.7466	726	49032
357	Inflammatory and toxic neuropathy	neurological	1.29771	[ 0.96, 1.76 ]	0.09494	237	49032
358	Myoneural disorders	neurological	1.0011	[ 0.58, 1.74 ]	0.9968	81	49032
358.1	Myasthenia gravis	neurological	0.796522	[ 0.35, 1.8 ]	0.5836	46	49032
359	Muscular dystrophies and other myopathies	neurological	0.476256	[ 0.35, 0.65 ]	2.924e-06	353	49032		1.19746	[ 0.83, 1.72 ]	0.3274	208	24206
359.1	Muscular dystrophies	neurological	1.39375	[ 0.51, 3.79 ]	0.5154	24	49032
359.2	Myopathy	neurological	0.456028	[ 0.33, 0.63 ]	2.032e-06	330	49032		1.01837	[ 0.68, 1.53 ]	0.9305	183	24206
360	Disorders of the globe	sense organs	1.18235	[ 0.74, 1.89 ]	0.4858	99	47975
360.2	Progressive myopia	sense organs	1.93789	[ 1.08, 3.47 ]	0.02583	57	47975
360.3	Hypotony of eye	sense organs	0.260279	[ 0.03, 2.02 ]	0.198	21	47975
361	Retinal detachments and defects	sense organs	1.61818	[ 1.18, 2.23 ]	0.003185	186	47975
361.1	Retinal detachment with retinal defect	sense organs	1.14111	[ 0.64, 2.05 ]	0.6585	71	47975
361.2	Retinoschisis and retinal cysts	sense organs	2.32658	[ 0.79, 6.89 ]	0.1275	17	47975
362	Other retinal disorders	sense organs	1.07176	[ 0.93, 1.24 ]	0.3565	1053	47699
362.1	Retinopathy of prematurity	sense organs	4.56492	[ 0.28, 73.95 ]	0.2852	5	47699
362.2	Degeneration of macula and posterior pole of retina	sense organs	0.831437	[ 0.66, 1.04 ]	0.1101	467	47699
362.21	Macular degeneration, dry	sense organs	0.526239	[ 0.3, 0.91 ]	0.02142	92	47699
362.23	Cystoid macular degeneration of retina	sense organs	0.919339	[ 0.57, 1.48 ]	0.7294	115	47699
362.26	Macular puckering of retina	sense organs	1.0006	[ 0.66, 1.53 ]	0.9978	117	47699
362.27	Drusen (degenerative) of retina	sense organs	0.772904	[ 0.46, 1.3 ]	0.3305	93	47699
362.29	Macular degeneration (senile) of retina NOS	sense organs	0.495593	[ 0.3, 0.82 ]	0.006143	110	47699
362.3	Other nondiabetic retinopathy	sense organs	1.07735	[ 0.8, 1.46 ]	0.6302	216	47699
362.31	Separation of retinal layers	sense organs	0.697886	[ 0.16, 3.14 ]	0.6389	16	47699
362.4	Retinal vascular changes and abnomalities	sense organs	0.809531	[ 0.53, 1.23 ]	0.326	137	47699
362.5	Toxic maculopathy of retina	sense organs	1.08026	[ 0.56, 2.09 ]	0.8189	64	47699
362.6	Peripheral retinal degenerations	sense organs	2.74752	[ 1.76, 4.29 ]	9.047e-06	88	47699		3.20753	[ 1.56, 6.59 ]	0.001512	40	22695		2.86796	[ 1.96, 4.19 ]	5.208e-08	128	70394
362.7	Hereditary retinal dystrophies	sense organs	1.67481	[ 0.9, 3.13 ]	0.1068	51	47699
362.8	Retinal hemorrhage/ischemia	sense organs	0.979905	[ 0.46, 2.1 ]	0.9584	43	47699
362.9	Retinal edema	sense organs	1.02398	[ 0.67, 1.58 ]	0.9143	118	47699
363	Chorioretinal inflammations, scars, and other disorders of choroid	sense organs	0.831104	[ 0.52, 1.33 ]	0.4382	105	47975
363.3	Chorioretinal scars	sense organs	1.262	[ 0.69, 2.31 ]	0.4501	51	47975
364	Corneal opacity and other disorders of cornea	sense organs	1.26579	[ 0.94, 1.71 ]	0.1217	252	47975
364.1	Corneal opacity	sense organs	0.745053	[ 0.44, 1.25 ]	0.2657	106	47975
364.2	Corneal edema	sense organs	0.520222	[ 0.22, 1.21 ]	0.1286	49	47975
364.4	Corneal degenerations	sense organs	1.15766	[ 0.72, 1.86 ]	0.5449	108	47975
364.41	Keratoconus	sense organs	1.54728	[ 0.83, 2.88 ]	0.1695	49	47975
364.5	Corneal dystrophy	sense organs	1.80706	[ 1.11, 2.95 ]	0.01794	74	47975
364.51	Fuchs' dystrophy	sense organs	1.1126	[ 0.57, 2.18 ]	0.7552	43	47975
364.9	Cornea replaced by transplant	sense organs	0.68839	[ 0.19, 2.55 ]	0.5759	20	47975
365	Glaucoma	sense organs	1.51634	[ 1.33, 1.73 ]	9.17e-10	1136	47975		2.10792	[ 1.82, 2.44 ]	2.531e-23	1127	22858		1.75945	[ 1.59, 1.94 ]	3.252e-29	2263	70833
365.1	Open-angle glaucoma	sense organs	1.56737	[ 1.34, 1.83 ]	2.267e-08	777	47975		2.87571	[ 2.22, 3.72 ]	9.156e-16	365	22858		1.8491	[ 1.62, 2.12 ]	3.156e-19	1142	70833
365.11	Primary open angle glaucoma	sense organs	0.875115	[ 0.66, 1.16 ]	0.3476	260	47975
365.2	Primary angle-closure glaucoma	sense organs	1.44224	[ 0.98, 2.12 ]	0.06333	122	47975
366	Cataract	sense organs	1.18223	[ 1.07, 1.31 ]	0.001012	2365	48182
366.1	Nonsenile Cataract	sense organs	1.06673	[ 0.31, 3.65 ]	0.918	18	48182
366.2	Senile cataract	sense organs	1.27596	[ 1.15, 1.42 ]	4.895e-06	2037	48182		2.40488	[ 2.1, 2.75 ]	6.679e-38	1557	22443		1.62304	[ 1.49, 1.76 ]	9.496e-31	3594	70625
366.3	Traumatic cataract	sense organs	1.48572	[ 0.29, 7.7 ]	0.6373	8	48182
367	Disorders of refraction and accommodation; blindness and low vision	sense organs	1.85466	[ 1.69, 2.03 ]	5.199e-41	2735	47177		1.33563	[ 1.02, 1.75 ]	0.03493	313	25294		1.79391	[ 1.65, 1.95 ]	7.368e-41	3048	72471
367.1	Myopia	sense organs	2.00752	[ 1.81, 2.23 ]	7.734e-38	1916	47177		1.52196	[ 0.95, 2.45 ]	0.08333	83	25294		1.98139	[ 1.79, 2.2 ]	3.195e-38	1999	72471
367.2	Astigmatism	sense organs	1.83896	[ 1.49, 2.27 ]	1.877e-08	480	47177
367.4	Presbyopia	sense organs	2.83318	[ 2.46, 3.26 ]	3.582e-47	882	49672
367.8	Hypermetropia	sense organs	2.22866	[ 1.63, 3.05 ]	4.951e-07	193	47177
367.9	Blindness and low vision	sense organs	0.78161	[ 0.54, 1.14 ]	0.2	195	47177
368	Visual disturbances	sense organs	1.22116	[ 1.06, 1.41 ]	0.007066	1142	48360
368.1	Amblyopia	sense organs	0.997902	[ 0.53, 1.88 ]	0.9948	68	48360
368.2	Diplopia and disorders of binocular vision	sense organs	0.837947	[ 0.6, 1.18 ]	0.3062	252	48360
368.3	Anisometropia	sense organs	1.10705	[ 0.34, 3.56 ]	0.8645	18	48360
368.4	Visual field defects	sense organs	0.994416	[ 0.67, 1.48 ]	0.9782	153	48360
368.9	Subjective visual disturbances	sense organs	1.22838	[ 0.89, 1.7 ]	0.2158	219	48360
368.91	Psychophysical visual disturbances	sense organs	0.604412	[ 0.18, 2.01 ]	0.4107	22	48360
369	Infection of the eye	sense organs	1.32817	[ 1.1, 1.6 ]	0.002617	694	44499
369.2	Eye infection, viral	sense organs	1.28724	[ 0.82, 2.03 ]	0.278	111	44499
369.5	Conjunctivitis, infectious	sense organs	1.34676	[ 1.08, 1.68 ]	0.007665	497	44499
370	Keratitis	sense organs	1.38763	[ 1.16, 1.66 ]	0.0003603	703	44499
370.1	Corneal ulcer	sense organs	1.20454	[ 0.77, 1.89 ]	0.4202	126	44499
370.2	Superficial keratitis	sense organs	1.92399	[ 1.2, 3.1 ]	0.007005	87	44499
370.3	Keratoconjunctivitis	sense organs	1.4447	[ 1.14, 1.83 ]	0.002169	399	44499
370.31	Keratoconjunctivitis sicca	sense organs	1.51786	[ 1.18, 1.95 ]	0.001038	342	44499
371	Inflammation of the eye	sense organs	1.55722	[ 1.39, 1.75 ]	4.282e-14	1669	44499		1.89781	[ 1.65, 2.18 ]	3.146e-19	1160	20125		1.68607	[ 1.54, 1.84 ]	9.992e-31	2829	64624
371.1	Uveitis, noninfectious or NOS	sense organs	1.22471	[ 0.9, 1.68 ]	0.2047	229	44499
371.2	Conjunctivitis, noninfectious	sense organs	1.70813	[ 1.46, 1.99 ]	1.284e-11	867	44499		2.06597	[ 1.6, 2.66 ]	2.113e-08	317	20125		1.79876	[ 1.58, 2.05 ]	3.375e-18	1184	64624
371.21	Allergic conjunctivitis	sense organs	1.67548	[ 1.41, 1.99 ]	6.459e-09	691	44499		2.06907	[ 1.6, 2.68 ]	3.863e-08	305	20125		1.78908	[ 1.55, 2.07 ]	3.175e-15	996	64624
371.3	Inflammation of eyelids	sense organs	1.42961	[ 1.18, 1.74 ]	0.0003395	570	44499
371.9	Chronic inflammatory disorders of orbit	sense organs	1.48914	[ 0.13, 16.63 ]	0.7463	8	44499
372	Disorders of conjunctiva	sense organs	1.74438	[ 1.23, 2.46 ]	0.001587	170	44499
374	Other disorders of eyelids	sense organs	1.43462	[ 1.19, 1.72 ]	0.0001203	625	44499
374.1	Ectropion or entropion	sense organs	0.730884	[ 0.37, 1.43 ]	0.3582	62	44499
374.2	Lagophthalmos	sense organs	0.326084	[ 0.04, 2.46 ]	0.2772	20	44499
374.3	Ptosis of eyelid	sense organs	1.79535	[ 1.31, 2.45 ]	0.0002315	199	44499
374.6	Dermatochalasis	sense organs	1.28428	[ 1, 1.66 ]	0.05319	329	44499
375	Disorders of lacrimal system	sense organs	1.77145	[ 1.17, 2.69 ]	0.007084	110	46260
375.1	Dry eyes	sense organs	1.71566	[ 1.5, 1.96 ]	2.978e-15	1133	46260		1.99651	[ 1.68, 2.37 ]	2.745e-15	796	22213		1.81721	[ 1.64, 2.02 ]	1.498e-28	1929	68473
375.2	Epiphora	sense organs	2.33287	[ 1.34, 4.07 ]	0.002853	57	46260
376	Disorders of the orbit	sense organs	0.65731	[ 0.08, 5.28 ]	0.6929	15	46260
377	Disorders of optic nerve and visual pathways	sense organs	1.13883	[ 0.87, 1.49 ]	0.3466	342	46260
377.1	Optic atrophy	sense organs	1.57523	[ 0.96, 2.57 ]	0.0698	80	46260
377.3	Optic neuritis/neuropathy	sense organs	1.07111	[ 0.67, 1.72 ]	0.775	119	46260
378	Strabismus and other disorders of binocular eye movements	sense organs	0.728768	[ 0.52, 1.02 ]	0.06841	294	46260
378.1	Strabismus (not specified as paralytic)	sense organs	0.904928	[ 0.58, 1.42 ]	0.6618	162	46260
378.2	Nystagmus and other irregular eye movements	sense organs	0.634638	[ 0.27, 1.52 ]	0.3062	44	46260
378.5	Paralytic strabismus	sense organs	0.598817	[ 0.29, 1.25 ]	0.1739	65	46260
379	Other disorders of eye	sense organs	1.50561	[ 1.32, 1.72 ]	1.646e-09	1184	46260		2.23916	[ 1.93, 2.6 ]	8.371e-26	999	22213		1.79212	[ 1.62, 1.98 ]	1.775e-30	2183	68473
379.1	Scleritis and episcleritis	sense organs	1.70694	[ 1.12, 2.6 ]	0.01308	127	46260
379.2	Disorders of vitreous body	sense organs	1.53849	[ 1.32, 1.79 ]	2.109e-08	877	46260		2.42395	[ 2.05, 2.86 ]	2.683e-25	781	22213		1.88664	[ 1.69, 2.11 ]	9.808e-29	1658	68473
379.3	Aphakia and other disorders of lens	sense organs	1.01939	[ 0.43, 2.44 ]	0.9655	30	46260
379.4	Anomalies of pupillary function	sense organs	0.658494	[ 0.25, 1.71 ]	0.3902	42	46260
379.5	Disorders of iris and ciliary body	sense organs	1.12772	[ 0.63, 2.02 ]	0.685	68	46260
379.51	Pigmentary iris degeneration	sense organs	3.57227	[ 1, 12.81 ]	0.05075	12	46260
379.9	Pain, swelling or discharge of eye	sense organs	1.36643	[ 0.93, 2 ]	0.1091	156	46260
380	Disorders of external ear	sense organs	1.929	[ 1.03, 3.6 ]	0.03895	50	48677
380.1	Otitis externa	sense organs	1.46112	[ 1.13, 1.88 ]	0.003449	348	48677
380.4	Impacted cerumen	sense organs	1.38044	[ 1.15, 1.66 ]	0.0006372	628	48677
381	Otitis media and Eustachian tube disorders	sense organs	1.55846	[ 1.4, 1.74 ]	1.592e-15	2010	44947		1.73187	[ 1.58, 1.9 ]	1.216e-31	2618	20154		1.65765	[ 1.55, 1.78 ]	4.671e-45	4628	65101
381.1	Otitis media	sense organs	1.49451	[ 1.27, 1.75 ]	8.94e-07	934	44947		1.70438	[ 1.53, 1.9 ]	9.688e-22	1788	20154		1.63493	[ 1.49, 1.79 ]	1.203e-26	2722	65101
381.11	Suppurative and unspecified otitis media	sense organs	1.59201	[ 1.32, 1.91 ]	7.095e-07	690	44947		1.58661	[ 1.39, 1.81 ]	4.746e-12	1213	20154		1.58836	[ 1.43, 1.77 ]	1.777e-17	1903	65101
381.2	Eustachian tube disorders	sense organs	1.72099	[ 1.47, 2.01 ]	7.013e-12	913	44947		1.84836	[ 1.59, 2.15 ]	4.438e-15	847	20154		1.78425	[ 1.6, 1.99 ]	2.546e-25	1760	65101
381.3	Mastoiditis & related conditions	sense organs	0.960982	[ 0.42, 2.18 ]	0.9243	46	44947
381.9	Otorrhea	sense organs	1.92726	[ 1.18, 3.14 ]	0.008632	85	44947
382	Otalgia	sense organs	1.84412	[ 1.53, 2.22 ]	9.737e-11	601	44947		1.8891	[ 1.57, 2.28 ]	2.776e-11	574	20154		1.86638	[ 1.64, 2.13 ]	1.651e-20	1175	65101
383	Otosclerosis	sense organs	2.21887	[ 1.01, 4.88 ]	0.04721	33	44947
384	Other disorders of tympanic membrane	sense organs	1.38944	[ 0.92, 2.09 ]	0.1151	154	44947
384.4	Perforation of tympanic membrane	sense organs	1.26024	[ 0.8, 1.98 ]	0.3156	135	44947
385	Other disorders of middle ear and mastoid	sense organs	1.10076	[ 0.65, 1.86 ]	0.7208	109	44947
385.3	Cholesteatoma	sense organs	1.20502	[ 0.67, 2.17 ]	0.5341	83	44947
385.5	Tympanosclerosis and middle ear disease related to otitis media	sense organs	1.09221	[ 0.38, 3.16 ]	0.8707	31	44947
386	Vertiginous syndromes and other disorders of vestibular system	sense organs	1.83455	[ 1.56, 2.16 ]	2.688e-13	758	44736		2.09489	[ 1.77, 2.49 ]	2.218e-17	782	20245		1.95404	[ 1.74, 2.2 ]	7.815e-29	1540	64981
386.1	Meniere's disease	sense organs	2.04787	[ 1.4, 2.99 ]	0.0002115	131	44736
386.2	Peripheral or central vertigo	sense organs	1.85188	[ 1.49, 2.29 ]	1.717e-08	431	44736		1.98377	[ 1.6, 2.46 ]	6.362e-10	484	20245		1.91573	[ 1.64, 2.23 ]	6.555e-17	915	64981
386.21	Central origin vertigo	sense organs	2.32868	[ 1.38, 3.93 ]	0.001536	65	44736
386.3	Labyrinthitis	sense organs	2.24634	[ 1.22, 4.14 ]	0.009608	48	44736
386.9	Dizziness and giddiness (Light-headedness and vertigo)	sense organs	1.47094	[ 1.34, 1.62 ]	3.264e-15	2535	44736		1.65516	[ 1.5, 1.82 ]	4.05e-24	2657	20245		1.55893	[ 1.46, 1.67 ]	4.425e-37	5192	64981
388	Other disorders of ear	sense organs	2.18169	[ 1.03, 4.63 ]	0.04199	35	47756
389	Hearing loss	sense organs	1.3719	[ 1.23, 1.52 ]	4.596e-09	2113	47756		1.65037	[ 1.47, 1.85 ]	2.512e-18	1992	22656		1.49616	[ 1.39, 1.62 ]	1.169e-24	4105	70412
389.1	Sensorineural hearing loss	sense organs	1.24048	[ 1.07, 1.44 ]	0.004941	1024	47756
389.2	Conductive hearing loss	sense organs	1.61381	[ 1.25, 2.08 ]	0.0002124	353	47756
389.4	Tinnitus	sense organs	1.73447	[ 1.39, 2.16 ]	7.987e-07	438	47756		1.82412	[ 1.47, 2.26 ]	4.331e-08	444	22656		1.77944	[ 1.53, 2.07 ]	1.763e-13	882	70412
389.5	Disorders of acoustic nerve	sense organs	1.12942	[ 0.24, 5.3 ]	0.8774	13	47756
394	Rheumatic disease of the heart valves	circulatory system	0.536655	[ 0.42, 0.68 ]	5.336e-07	520	47028		0.790729	[ 0.58, 1.09 ]	0.1464	388	23063		0.619588	[ 0.51, 0.75 ]	1.166e-06	908	70091
394.1	Mitral valve stenosis and aortic valve stenosis	circulatory system	0.333537	[ 0.18, 0.61 ]	0.0003407	102	47028
394.2	Mitral valve disease	circulatory system	0.887187	[ 0.51, 1.53 ]	0.6683	83	47028
394.3	Aortic valve disease	circulatory system	0.568019	[ 0.06, 5.11 ]	0.6138	8	47028
394.4	Acute rheumatic heart disease	circulatory system	2.93204	[ 1.23, 7.01 ]	0.01551	22	47028
394.7	Disease of tricuspid valve	circulatory system	0.573269	[ 0.4, 0.83 ]	0.002998	238	47028
395	Heart valve disorders	circulatory system	0.685436	[ 0.6, 0.78 ]	4.203e-09	1888	47028		1.08015	[ 0.94, 1.25 ]	0.2876	1522	23063
395.1	Nonrheumatic mitral valve disorders	circulatory system	0.783253	[ 0.66, 0.93 ]	0.004581	928	47028
395.2	Nonrheumatic aortic valve disorders	circulatory system	0.458544	[ 0.37, 0.58 ]	1.544e-11	661	47028		0.856244	[ 0.67, 1.1 ]	0.2244	652	23063		0.60738	[ 0.51, 0.72 ]	6.039e-09	1313	70091
395.3	Nonrheumatic tricuspid valve disorders	circulatory system	0.536172	[ 0.33, 0.86 ]	0.01034	143	47028
395.4	Nonrheumatic pulmonary valve disorders	circulatory system	0.758965	[ 0.4, 1.43 ]	0.3933	92	47028
395.6	Heart valve replaced	circulatory system	0.456804	[ 0.32, 0.65 ]	9.357e-06	289	47028		0.814403	[ 0.56, 1.17 ]	0.2713	286	23063		0.600556	[ 0.47, 0.77 ]	7.086e-05	575	70091
396	Abnormal heart sounds	circulatory system	1.04991	[ 0.87, 1.27 ]	0.6165	644	47028
401	Hypertension	circulatory system	1.07219	[ 1.01, 1.14 ]	0.02843	11136	37369
401.1	Essential hypertension	circulatory system	1.07929	[ 1.01, 1.15 ]	0.01752	10812	37369
401.2	Hypertensive heart and/or renal disease	circulatory system	0.607563	[ 0.54, 0.69 ]	7.854e-16	2168	37369		1.13633	[ 0.96, 1.34 ]	0.1303	1611	13258
401.21	Hypertensive heart disease	circulatory system	0.754575	[ 0.65, 0.88 ]	0.0002892	1106	37369
401.22	Hypertensive chronic kidney disease	circulatory system	0.399956	[ 0.34, 0.47 ]	4.649e-26	1175	37369		0.746918	[ 0.58, 0.96 ]	0.02531	784	13258		0.484421	[ 0.42, 0.56 ]	1.13e-23	1959	50627
401.3	Other hypertensive complications	circulatory system	0.529194	[ 0.43, 0.65 ]	7.081e-10	714	37369		1.35798	[ 0.92, 2 ]	0.1228	190	13258
402	Elevated blood pressure reading without diagnosis of hypertension	circulatory system	1.9476	[ 1.69, 2.24 ]	6.193e-21	1028	48335
411	Ischemic Heart Disease	circulatory system	0.542482	[ 0.49, 0.61 ]	1.719e-27	2565	46849		0.811558	[ 0.72, 0.91 ]	0.0004465	2855	21908		0.656259	[ 0.61, 0.71 ]	6.836e-25	5420	68757
411.1	Unstable angina (intermediate coronary syndrome)	circulatory system	0.61073	[ 0.48, 0.78 ]	8.095e-05	403	46849
411.2	Myocardial infarction	circulatory system	0.350533	[ 0.28, 0.43 ]	7.653e-23	806	46849		0.715911	[ 0.58, 0.89 ]	0.002454	814	21908		0.494751	[ 0.43, 0.57 ]	4.242e-20	1620	68757
411.3	Angina pectoris	circulatory system	0.675569	[ 0.53, 0.86 ]	0.001488	407	46849
411.4	Coronary atherosclerosis	circulatory system	0.441402	[ 0.39, 0.5 ]	1.699e-34	1913	46849		0.783018	[ 0.68, 0.9 ]	0.0003883	2202	21908		0.582573	[ 0.53, 0.64 ]	1.911e-29	4115	68757
411.41	Aneurysm and dissection of heart	circulatory system	0.52566	[ 0.17, 1.65 ]	0.2694	32	46849
411.8	Other chronic ischemic heart disease, unspecified	circulatory system	0.416445	[ 0.33, 0.53 ]	9.832e-13	529	46849		0.994018	[ 0.82, 1.21 ]	0.9518	899	21908		0.706805	[ 0.61, 0.82 ]	6.402e-06	1428	68757
411.9	Other acute and subacute forms of ischemic heart disease	circulatory system	2.26755	[ 0.38, 13.58 ]	0.3699	19	46849
414	Other forms of chronic heart disease	circulatory system	0.522464	[ 0.43, 0.64 ]	1.816e-10	718	46849		1.00552	[ 0.81, 1.26 ]	0.9616	697	21908
414.2	ASCVD	circulatory system	0.322098	[ 0.16, 0.65 ]	0.001425	67	46849
415	Pulmonary heart disease	circulatory system	0.580016	[ 0.5, 0.68 ]	5.053e-12	1251	47580		0.767897	[ 0.65, 0.91 ]	0.002361	1041	24222		0.658494	[ 0.59, 0.74 ]	8.364e-13	2292	71802
415.1	Acute pulmonary heart disease	circulatory system	0.80292	[ 0.65, 0.99 ]	0.04058	581	47580
415.11	Pulmonary embolism and infarction, acute	circulatory system	0.822835	[ 0.66, 1.02 ]	0.07904	536	47580
415.2	Chronic pulmonary heart disease	circulatory system	0.400276	[ 0.32, 0.5 ]	3.927e-15	645	47580		0.766362	[ 0.59, 0.99 ]	0.04	537	24222		0.535154	[ 0.45, 0.63 ]	5.375e-13	1182	71802
415.21	Primary pulmonary hypertension	circulatory system	0.512323	[ 0.33, 0.8 ]	0.003097	161	47580
416	Cardiomegaly	circulatory system	0.495246	[ 0.43, 0.58 ]	1.17e-19	1326	47580		1.18365	[ 0.79, 1.78 ]	0.4204	170	24222
418	Nonspecific chest pain	circulatory system	1.20792	[ 1.14, 1.28 ]	2.235e-10	9756	36164		1.34447	[ 1.25, 1.44 ]	2.503e-16	5724	16876		1.26137	[ 1.21, 1.32 ]	5.093e-24	15480	53040
418.1	Precordial pain	circulatory system	1.22691	[ 0.94, 1.61 ]	0.1372	298	36164
420	Carditis	circulatory system	0.7303	[ 0.58, 0.92 ]	0.007842	558	49547
420.1	Myocarditis	circulatory system	1.06311	[ 0.3, 3.74 ]	0.924	19	49547
420.2	Pericarditis	circulatory system	0.841979	[ 0.64, 1.1 ]	0.213	380	49547
420.21	Acute pericarditis	circulatory system	0.427329	[ 0.18, 1.02 ]	0.05524	61	49547
420.22	Chronic pericarditis	circulatory system	0.542971	[ 0.25, 1.18 ]	0.122	63	49547
420.3	Endocarditis	circulatory system	0.451717	[ 0.28, 0.74 ]	0.00158	158	49547
425	Cardiomyopathy	circulatory system	0.713481	[ 0.59, 0.87 ]	0.0006221	726	49547
425.1	Primary/intrinsic cardiomyopathies	circulatory system	0.729862	[ 0.59, 0.9 ]	0.003536	609	49547
425.11	Hypertrophic obstructive cardiomyopathy	circulatory system	0.494702	[ 0.24, 1.04 ]	0.06329	54	49547
425.12	Other hypertrophic cardiomyopathy	circulatory system	0.756691	[ 0.28, 2.07 ]	0.5864	25	49547
425.2	Secondary/extrinsic cardiomyopathies	circulatory system	0.87459	[ 0.64, 1.2 ]	0.4024	237	49547
425.8	Other cardiomyopathy	circulatory system	0.864071	[ 0.31, 2.4 ]	0.7793	26	49547
426	Cardiac conduction disorders	circulatory system	0.440784	[ 0.36, 0.53 ]	7.048e-17	971	38860		1.21604	[ 1.06, 1.39 ]	0.00449	1622	17467
426.2	Atrioventricular [AV] block	circulatory system	0.239884	[ 0.15, 0.38 ]	5.474e-10	252	38860		1.30421	[ 0.81, 2.09 ]	0.2714	164	17467
426.21	First degree AV block	circulatory system	0.244705	[ 0.04, 1.41 ]	0.1154	33	38860
426.22	Mobitz II AV block	circulatory system	8.38136e-06	[ 0, 1.63E+65 ]	0.8874	14	38860
426.23	Second degree AV block	circulatory system	0.2608	[ 0.09, 0.76 ]	0.0134	52	38860
426.24	Atrioventricular block, complete	circulatory system	0.172424	[ 0.09, 0.33 ]	2.128e-07	146	38860		0.745127	[ 0.34, 1.66 ]	0.4705	77	17467		0.313549	[ 0.19, 0.52 ]	8.551e-06	223	56327
426.25	Other heart block	circulatory system	2.30903e-05	[ 0, 5.23E+53 ]	0.8762	8	38860
426.3	Bundle branch block	circulatory system	0.606895	[ 0.43, 0.86 ]	0.00543	220	38860
426.31	Right bundle branch block	circulatory system	0.668579	[ 0.36, 1.26 ]	0.2117	76	38860
426.32	Left bundle branch block	circulatory system	0.586783	[ 0.38, 0.92 ]	0.01888	130	38860
426.4	Anomalous atrioventricular excitation	circulatory system	0.93314	[ 0.36, 2.43 ]	0.8874	43	38860
426.8	Other cardiac conduction disorders	circulatory system	0.482777	[ 0.17, 1.35 ]	0.1656	35	38860
426.9	Cardiac pacemaker/device in situ	circulatory system	0.343249	[ 0.26, 0.46 ]	3.009e-13	453	38860		0.762616	[ 0.55, 1.07 ]	0.1117	435	17467		0.482054	[ 0.39, 0.6 ]	5.158e-11	888	56327
426.91	Cardiac pacemaker in situ	circulatory system	0.300833	[ 0.21, 0.43 ]	3.375e-11	314	38860		0.786943	[ 0.53, 1.17 ]	0.2324	354	17467		0.463337	[ 0.36, 0.6 ]	1.063e-08	668	56327
426.92	Cardiac defibrillator in situ	circulatory system	0.471706	[ 0.32, 0.7 ]	0.0002154	200	38860
427	Cardiac dysrhythmias	circulatory system	0.970737	[ 0.91, 1.04 ]	0.3757	7801	38860
427.1	Paroxysmal tachycardia, unspecified	circulatory system	0.810909	[ 0.67, 0.98 ]	0.02696	798	38860
427.11	Paroxysmal supraventricular tachycardia	circulatory system	0.818649	[ 0.63, 1.06 ]	0.1267	431	38860
427.12	Paroxysmal ventricular tachycardia	circulatory system	0.618536	[ 0.47, 0.82 ]	0.0008496	356	38860
427.2	Atrial fibrillation and flutter	circulatory system	0.433918	[ 0.37, 0.51 ]	1.503e-25	1393	38860		0.924225	[ 0.78, 1.09 ]	0.3537	1721	17467		0.618969	[ 0.55, 0.69 ]	1.672e-16	3114	56327
427.21	Atrial fibrillation	circulatory system	0.431107	[ 0.37, 0.51 ]	5.455e-25	1328	38860		0.951515	[ 0.8, 1.13 ]	0.5651	1667	17467		0.626003	[ 0.56, 0.7 ]	2.712e-15	2995	56327
427.22	Atrial flutter	circulatory system	0.544003	[ 0.41, 0.72 ]	3.025e-05	328	38860
427.3	Other specified cardiac dysrhythmias	circulatory system	0.585377	[ 0.49, 0.7 ]	4.74e-09	991	38860		1.18768	[ 0.96, 1.46 ]	0.1049	649	17467
427.4	Cardiac arrest and ventricular fibrillation	circulatory system	0.236053	[ 0.13, 0.44 ]	5.754e-06	162	38860		0.767053	[ 0.36, 1.63 ]	0.4888	51	17467		0.381975	[ 0.24, 0.62 ]	8.471e-05	213	56327
427.41	Ventricular fibrillation and flutter	circulatory system	0.118742	[ 0.04, 0.39 ]	0.000388	58	38860
427.42	Cardiac arrest	circulatory system	0.29165	[ 0.15, 0.56 ]	0.0002591	122	38860
427.5	Arrhythmia (cardiac) NOS	circulatory system	0.734915	[ 0.63, 0.86 ]	0.0001481	1111	38860
427.6	Premature beats	circulatory system	1.02901	[ 0.77, 1.37 ]	0.8467	296	38860
427.61	Supraventricular premature beats	circulatory system	2.31521	[ 1.15, 4.65 ]	0.01845	37	38860
427.7	Tachycardia NOS	circulatory system	0.709354	[ 0.63, 0.8 ]	4.048e-09	2535	38860		1.23417	[ 0.97, 1.57 ]	0.08313	386	17467
427.8	Sinoatrial node dysfunction (Bradycardia)	circulatory system	0.33929	[ 0.24, 0.47 ]	1.934e-10	327	38860		0.927743	[ 0.54, 1.6 ]	0.7874	173	17467		0.445838	[ 0.34, 0.59 ]	2.482e-08	500	56327
427.9	Palpitations	circulatory system	1.56518	[ 1.43, 1.71 ]	7.627e-24	3218	38860		1.52318	[ 1.38, 1.68 ]	1.432e-16	2264	17467		1.54682	[ 1.45, 1.65 ]	9.657e-39	5482	56327
428	Congestive heart failure; nonhypertensive	circulatory system	0.442285	[ 0.39, 0.5 ]	8.993e-35	2037	47154		0.553939	[ 0.46, 0.66 ]	4.584e-11	1676	22791		0.47893	[ 0.43, 0.53 ]	2.376e-43	3713	69945
428.1	Congestive heart failure (CHF) NOS	circulatory system	0.406285	[ 0.35, 0.47 ]	7.01e-32	1508	47154		0.528507	[ 0.43, 0.65 ]	3.286e-09	1223	22791		0.443836	[ 0.39, 0.5 ]	1.146e-38	2731	69945
428.2	Heart failure NOS	circulatory system	0.493368	[ 0.39, 0.62 ]	2.04e-09	554	47154		0.828946	[ 0.62, 1.1 ]	0.1965	478	22791		0.606227	[ 0.51, 0.73 ]	4.531e-08	1032	69945
428.3	Heart failure with reduced EF [Systolic or combined heart failure]	circulatory system	0.463801	[ 0.37, 0.59 ]	1.545e-10	560	47154		0.618845	[ 0.46, 0.84 ]	0.001931	453	22791		0.516851	[ 0.43, 0.62 ]	3.445e-12	1013	69945
428.4	Heart failure with preserved EF [Diastolic heart failure]	circulatory system	0.464915	[ 0.37, 0.58 ]	4.68e-12	557	47154		0.470481	[ 0.34, 0.66 ]	9.207e-06	530	22791		0.466592	[ 0.39, 0.56 ]	2.126e-16	1087	69945
429	Ill-defined descriptions and complications of heart disease	circulatory system	0.753821	[ 0.59, 0.96 ]	0.02187	457	47154
429.1	Heart transplant/surgery	circulatory system	0.39566	[ 0.21, 0.73 ]	0.00302	128	47154
429.3	Symptoms involving cardiovascular system	circulatory system	0.827042	[ 0.64, 1.08 ]	0.159	368	47154
429.9	Cardiac complications, not elsewhere classified	circulatory system	0.657967	[ 0.33, 1.3 ]	0.2275	56	47154
430	Intracranial hemorrhage	circulatory system	0.417947	[ 0.32, 0.55 ]	9.366e-10	446	47613		0.81685	[ 0.56, 1.19 ]	0.2918	221	22612		0.530413	[ 0.42, 0.66 ]	2.998e-08	667	70225
430.1	Subarachnoid hemorrhage	circulatory system	0.418575	[ 0.26, 0.68 ]	0.0004808	159	47613
430.2	Intracerebral hemorrhage	circulatory system	0.401599	[ 0.27, 0.6 ]	6.147e-06	220	47613
430.3	Subdural hemorrhage	circulatory system	0.495692	[ 0.27, 0.91 ]	0.02261	88	47613
433	Cerebrovascular disease	circulatory system	0.594223	[ 0.53, 0.67 ]	1.484e-18	2273	47613		0.934354	[ 0.83, 1.05 ]	0.262	2435	22612		0.741337	[ 0.68, 0.81 ]	1.547e-12	4708	70225
433.1	Occlusion and stenosis of precerebral arteries	circulatory system	0.390589	[ 0.32, 0.48 ]	3.523e-18	707	47613		0.9994	[ 0.85, 1.18 ]	0.9945	1268	22612		0.702788	[ 0.62, 0.8 ]	9.96e-08	1975	70225
433.11	Occlusion of cerebral arteries, with cerebral infarction	circulatory system	0.514171	[ 0.29, 0.92 ]	0.02559	90	47613
433.12	Cerebral atherosclerosis	circulatory system	0.220822	[ 0.12, 0.4 ]	5.218e-07	102	47613		1.13837	[ 0.86, 1.5 ]	0.3583	401	22612
433.2	Occlusion of cerebral arteries	circulatory system	0.539399	[ 0.44, 0.67 ]	8.83e-09	671	47613		0.802118	[ 0.6, 1.08 ]	0.1446	407	22612		0.616128	[ 0.52, 0.73 ]	3.125e-08	1078	70225
433.21	Cerebral artery occlusion, with cerebral infarction	circulatory system	0.495048	[ 0.39, 0.62 ]	1.39e-09	595	47613		0.784507	[ 0.58, 1.06 ]	0.1145	395	22612		0.585084	[ 0.49, 0.7 ]	7.251e-09	990	70225
433.3	Cerebral ischemia	circulatory system	0.542645	[ 0.45, 0.65 ]	1.086e-11	906	47613		1.03666	[ 0.86, 1.24 ]	0.6998	930	22612
433.31	Transient cerebral ischemia	circulatory system	0.574877	[ 0.48, 0.69 ]	4.916e-09	790	47613		1.03956	[ 0.86, 1.25 ]	0.6808	904	22612
433.32	Moyamoya disease	circulatory system	0.659219	[ 0.08, 5.27 ]	0.6943	13	47613
433.5	Cerebral aneurysm	circulatory system	0.722889	[ 0.49, 1.07 ]	0.1068	172	47613
433.6	Acute, but ill-defined cerebrovascular disease	circulatory system	0.699772	[ 0.53, 0.92 ]	0.009612	323	47613
433.8	Late effects of cerebrovascular disease	circulatory system	0.466172	[ 0.37, 0.59 ]	5.351e-10	523	47613		0.856415	[ 0.62, 1.17 ]	0.3362	327	22612		0.58304	[ 0.48, 0.71 ]	3.395e-08	850	70225
440	Atherosclerosis	circulatory system	0.336721	[ 0.27, 0.42 ]	6.256e-21	721	47402		0.733887	[ 0.57, 0.94 ]	0.01487	603	22402		0.479841	[ 0.41, 0.57 ]	1.005e-17	1324	69804
440.1	Atherosclerosis of renal artery	circulatory system	0.405271	[ 0.24, 0.69 ]	0.000882	135	47402
440.2	Atherosclerosis of the extremities	circulatory system	0.352114	[ 0.25, 0.49 ]	6.266e-10	334	47402		0.764678	[ 0.55, 1.06 ]	0.106	340	22402		0.522307	[ 0.41, 0.66 ]	4.063e-08	674	69804
440.21	Atherosclerosis of native arteries of the extremities with ulceration or gangrene	circulatory system	0.163229	[ 0.07, 0.36 ]	8.68e-06	80	47402		0.756237	[ 0.35, 1.65 ]	0.4841	64	22402		0.3569	[ 0.2, 0.62 ]	0.0003033	144	69804
440.22	Atherosclerosis of native arteries of the extremities with intermittent claudication	circulatory system	0.379348	[ 0.23, 0.61 ]	7.909e-05	152	47402
440.9	Atherosclerosis of aorta	circulatory system	0.34318	[ 0.21, 0.57 ]	3.069e-05	132	47402
441	Vascular insufficiency of intestine	circulatory system	0.464218	[ 0.3, 0.72 ]	0.0007131	191	47402
441.1	Acute vascular insufficiency of intestine	circulatory system	0.357901	[ 0.15, 0.83 ]	0.01718	65	47402
441.2	Chronic vascular insufficiency of intestine	circulatory system	0.411684	[ 0.13, 1.3 ]	0.1297	30	47402
442	Other aneurysm	circulatory system	0.379083	[ 0.29, 0.5 ]	4.404e-12	493	47402		0.717129	[ 0.54, 0.95 ]	0.01991	486	22402		0.518197	[ 0.43, 0.63 ]	4.942e-11	979	69804
442.1	Aortic aneurysm	circulatory system	0.371725	[ 0.27, 0.52 ]	8.011e-09	316	47402		0.616868	[ 0.43, 0.88 ]	0.007164	380	22402		0.473312	[ 0.37, 0.6 ]	1.652e-09	696	69804
442.11	Abdominal aortic aneurysm	circulatory system	0.200448	[ 0.11, 0.35 ]	2.39e-08	147	47402		0.650965	[ 0.42, 1.01 ]	0.055	275	22402		0.417822	[ 0.3, 0.59 ]	7.835e-07	422	69804
442.2	Aneurysm of iliac artery	circulatory system	0.774142	[ 0.04, 13.33 ]	0.86	8	47402
442.3	Aneurysm of artery of lower extremity	circulatory system	0.171392	[ 0.04, 0.82 ]	0.02727	50	47402
442.4	Arterial dissection	circulatory system	0.921088	[ 0.42, 2.03 ]	0.838	50	47402
442.8	Aneurysm of other specified artery	circulatory system	0.640888	[ 0.34, 1.22 ]	0.1765	73	47402
443	Peripheral vascular disease	circulatory system	0.481524	[ 0.39, 0.59 ]	6.946e-12	695	47402		0.916402	[ 0.77, 1.09 ]	0.3265	960	22402		0.703491	[ 0.62, 0.8 ]	2.61e-07	1655	69804
443.1	Raynaud's syndrome	circulatory system	1.19184	[ 0.83, 1.71 ]	0.3437	186	47402
443.7	Peripheral angiopathy in diseases classified elsewhere	circulatory system	0.450454	[ 0.18, 1.12 ]	0.08622	35	47402
443.8	Other specified peripheral vascular diseases	circulatory system	0.202564	[ 0.02, 1.75 ]	0.1471	35	47402
443.9	Peripheral vascular disease, unspecified	circulatory system	0.330186	[ 0.25, 0.43 ]	5.335e-16	461	47402		0.768281	[ 0.61, 0.97 ]	0.02962	662	22402		0.529882	[ 0.44, 0.63 ]	2.509e-12	1123	69804
444	Arterial embolism and thrombosis	circulatory system	0.500274	[ 0.33, 0.77 ]	0.001601	195	47402
444.1	Arterial embolism and thrombosis of lower extremity artery	circulatory system	0.776002	[ 0.33, 1.84 ]	0.5655	49	47402
444.2	Embolism and thrombosis of abdominal aorta	circulatory system	0.59756	[ 0.24, 1.49 ]	0.2678	42	47402
446	Polyarteritis nodosa and allied conditions	circulatory system	0.687702	[ 0.47, 1.01 ]	0.05906	196	47402
446.2	Acute febrile mucocutaneous lymph node syndrome (Kawasaki disease)	circulatory system	5.58411e-05	[ 0, 1.58E+59 ]	0.8955	5	47402
446.3	Hypersensitivity angiitis	circulatory system	0.677192	[ 0.08, 6.08 ]	0.7277	20	47402
446.4	Wegener's granulomatosis	circulatory system	0.86088	[ 0.28, 2.62 ]	0.7918	23	47402
446.5	Giant cell arteritis	circulatory system	0.309592	[ 0.11, 0.85 ]	0.02282	32	47402
446.7	Takayasu's disease	circulatory system	0.00520779	[ 0, 6.59E+49 ]	0.9315	10	47402
446.8	Thrombotic microangiopathy	circulatory system	0.877306	[ 0.39, 1.97 ]	0.7505	41	47402
446.9	Arteritis NOS	circulatory system	0.817504	[ 0.47, 1.43 ]	0.4815	90	47402
447	Other disorders of arteries and arterioles	circulatory system	0.53105	[ 0.36, 0.79 ]	0.001748	197	47402
447.1	Stricture of artery	circulatory system	0.346075	[ 0.13, 0.92 ]	0.03327	37	47402
447.7	Aortic ectasia	circulatory system	1.03531	[ 0.46, 2.34 ]	0.9336	41	47402
448	Disease of capillaries	circulatory system	0.681063	[ 0.15, 3.11 ]	0.6199	18	47402
450	Noninfectious disorders of lymphatic channels	circulatory system	1.21994	[ 0.97, 1.53 ]	0.08409	411	50932
451	Phlebitis and thrombophlebitis	circulatory system	0.914754	[ 0.69, 1.22 ]	0.5429	317	44355
451.2	Phlebitis and thrombophlebitis of lower extremities	circulatory system	1.04624	[ 0.72, 1.52 ]	0.8133	180	44355
452	Other venous embolism and thrombosis	circulatory system	0.764602	[ 0.67, 0.88 ]	0.0001259	1563	44355
452.1	Iatrogenic pulmonary embolism and infarction	circulatory system	1.69978	[ 0.81, 3.55 ]	0.1578	36	44355
452.2	Deep vein thrombosis [DVT]	circulatory system	0.858731	[ 0.71, 1.03 ]	0.1033	762	44355
452.8	Postphlebitic syndrome	circulatory system	0.559898	[ 0.12, 2.55 ]	0.4529	18	44355
453	Chronic venous hypertension	circulatory system	0.501927	[ 0.1, 2.5 ]	0.4006	11	44355
454	Varicose veins	circulatory system	1.47403	[ 1.16, 1.87 ]	0.00125	400	44355
454.1	Varicose veins of lower extremity	circulatory system	1.84172	[ 1.43, 2.38 ]	2.571e-06	319	44355		1.59935	[ 1.36, 1.88 ]	1.647e-08	842	17821		1.66629	[ 1.45, 1.91 ]	3.095e-13	1161	62176
454.11	Varicose veins of lower extremity, symptomtic	circulatory system	1.83327	[ 1.36, 2.48 ]	7.673e-05	224	44355
455	Hemorrhoids	circulatory system	1.67934	[ 1.45, 1.94 ]	1.686e-12	1034	44355		1.68354	[ 1.5, 1.89 ]	5.617e-19	1740	17821		1.68203	[ 1.54, 1.84 ]	6.725e-30	2774	62176
456	Chronic venous insufficiency [CVI]	circulatory system	1.0031	[ 0.73, 1.37 ]	0.9843	216	44355
457	Encounter for long-term (current) use of anticoagulants, antithrombotics, aspirin	circulatory system	0.644939	[ 0.36, 1.14 ]	0.1336	80	44355
457.2	Encounter for long-term (current) use of antiplatelets/antithrombotics	circulatory system	0.709354	[ 0.38, 1.32 ]	0.2772	66	44355
458	Hypotension	circulatory system	0.509055	[ 0.44, 0.58 ]	5.019e-22	1841	46827		1.07176	[ 0.85, 1.35 ]	0.5618	490	23783
458.1	Orthostatic hypotension	circulatory system	0.576431	[ 0.41, 0.81 ]	0.00156	293	46827
458.2	Iatrogenic hypotension	circulatory system	0.546402	[ 0.24, 1.26 ]	0.1579	43	46827
458.9	Hypotension NOS	circulatory system	0.473454	[ 0.4, 0.55 ]	2.812e-20	1366	46827		0.861225	[ 0.63, 1.18 ]	0.3542	270	23783		0.534139	[ 0.46, 0.62 ]	4.741e-18	1636	70610
459	Other disorders of circulatory system	circulatory system	0.531634	[ 0.41, 0.69 ]	3.502e-06	428	46827		0.721084	[ 0.52, 1 ]	0.05177	271	23783		0.599835	[ 0.49, 0.74 ]	1.372e-06	699	70610
459.1	Hemorrhage NOS	circulatory system	0.858559	[ 0.51, 1.46 ]	0.5714	89	46827
459.9	Circulatory disease NEC	circulatory system	0.421557	[ 0.29, 0.61 ]	4.078e-06	245	46827		0.782626	[ 0.54, 1.14 ]	0.2049	206	23783		0.568986	[ 0.44, 0.74 ]	2.788e-05	451	70610
464	Acute sinusitis	respiratory	2.02952	[ 1.87, 2.2 ]	1.785e-64	3645	34232		2.2812	[ 2.13, 2.44 ]	1.67e-130	8131	12170		2.17755	[ 2.07, 2.29 ]	5.55e-192	11776	46402
465	Acute upper respiratory infections of multiple or unspecified sites	respiratory	1.4103	[ 1.32, 1.51 ]	6.648e-25	7711	34232		2.26257	[ 2.11, 2.43 ]	1.13e-115	6960	12170		1.75786	[ 1.68, 1.84 ]	1.99e-118	14671	46402
465.2	Acute pharyngitis	respiratory	1.31614	[ 1.19, 1.46 ]	1.346e-07	2946	34232		2.25489	[ 2.06, 2.47 ]	2.337e-69	3247	12170		1.77926	[ 1.66, 1.9 ]	2.16e-62	6193	46402
465.4	Acute laryngitis and tracheitis	respiratory	1.41143	[ 0.78, 2.56 ]	0.258	69	34232
470	Septal Deviations/Turbinate Hypertrophy	respiratory	2.21245	[ 1.96, 2.49 ]	1.008e-38	1576	36783		1.80525	[ 1.35, 2.42 ]	8.131e-05	232	15482		2.14942	[ 1.92, 2.4 ]	9.08e-42	1808	52265
471	Nasal polyps	respiratory	2.48507	[ 1.56, 3.95 ]	0.0001165	91	36783
472	Chronic pharyngitis and nasopharyngitis	respiratory	2.45052	[ 2.13, 2.82 ]	1.862e-35	987	36783		2.19087	[ 1.93, 2.49 ]	6.105e-33	1363	15482		2.30481	[ 2.1, 2.53 ]	2.405e-66	2350	52265
473	Diseases of the larynx and vocal cords	respiratory	1.65301	[ 1.42, 1.92 ]	4.054e-11	1032	36783		1.81775	[ 1.5, 2.2 ]	8.927e-10	614	15482		1.71343	[ 1.52, 1.93 ]	2.843e-19	1646	52265
473.1	Chronic laryngitis	respiratory	1.83767	[ 1.24, 2.73 ]	0.002631	136	36783
473.3	Paralysis/spasm of vocal cords or larynx	respiratory	0.804125	[ 0.5, 1.29 ]	0.3658	139	36783
473.4	Voice disturbance	respiratory	1.94216	[ 1.63, 2.31 ]	5.754e-14	728	36783		1.70114	[ 1.34, 2.15 ]	9.868e-06	403	15482		1.85392	[ 1.61, 2.13 ]	4.249e-18	1131	52265
474	Acute and chronic tonsillitis	respiratory	1.18602	[ 0.95, 1.48 ]	0.131	673	36783
474.1	Acute tonsillitis	respiratory	0.850696	[ 0.44, 1.65 ]	0.6317	108	36783
474.2	Chronic tonsillitis and adenoiditis	respiratory	1.35757	[ 1.07, 1.73 ]	0.0126	518	36783
475	Chronic sinusitis	respiratory	2.07363	[ 1.86, 2.31 ]	1.535e-40	1922	36783		1.79912	[ 1.6, 2.02 ]	1.527e-23	1687	15482		1.94138	[ 1.79, 2.1 ]	1.143e-61	3609	52265
475.9	Postnasal drip	respiratory	2.38286	[ 1.84, 3.09 ]	5.427e-11	292	36783		1.60464	[ 1.09, 2.36 ]	0.01679	149	15482		2.10834	[ 1.7, 2.62 ]	1.198e-11	441	52265
476	Allergic rhinitis	respiratory	1.86582	[ 1.74, 2 ]	1.008e-68	5281	36783		2.04848	[ 1.9, 2.21 ]	4.405e-78	4845	15482		1.94819	[ 1.85, 2.05 ]	3.52e-144	10126	52265
477	Epistaxis or throat hemorrhage	respiratory	1.2821	[ 0.97, 1.7 ]	0.08547	285	36783
478	Throat pain	respiratory	2.14256	[ 1.51, 3.04 ]	1.852e-05	167	36783		1.52211	[ 0.96, 2.4 ]	0.07099	100	15482		1.88872	[ 1.43, 2.49 ]	6.856e-06	267	52265
479	Other upper respiratory disease	respiratory	1.90866	[ 1.68, 2.17 ]	1.809e-23	1373	36783		1.85707	[ 1.52, 2.26 ]	7.874e-10	544	15482		1.89345	[ 1.7, 2.11 ]	9.864e-32	1917	52265
480	Pneumonia	respiratory	0.625315	[ 0.56, 0.7 ]	3.994e-16	2760	42134		0.968313	[ 0.85, 1.1 ]	0.6251	1803	16738		0.755784	[ 0.69, 0.82 ]	1.132e-10	4563	58872
480.1	Bacterial pneumonia	respiratory	0.435962	[ 0.32, 0.59 ]	4.958e-08	510	42134		1.14156	[ 0.9, 1.45 ]	0.2837	447	16738
480.11	Pneumococcal pneumonia	respiratory	0.823905	[ 0.36, 1.9 ]	0.6488	57	42134
480.12	Pseudomonal pneumonia	respiratory	0.467199	[ 0.22, 0.99 ]	0.04751	94	42134
480.13	MRSA pneumonia	respiratory	0.347045	[ 0.13, 0.89 ]	0.02837	73	42134
480.2	Viral pneumonia	respiratory	1.36561	[ 0.59, 3.15 ]	0.4653	30	42134
480.3	Pneumonia due to fungus (mycoses)	respiratory	0.877569	[ 0.45, 1.71 ]	0.7011	64	42134
480.5	Bronchopneumonia and lung abscess	respiratory	0.581817	[ 0.29, 1.15 ]	0.1207	84	42134
481	Influenza	respiratory	1.04844	[ 0.79, 1.39 ]	0.7407	319	42134
483	Acute bronchitis and bronchiolitis	respiratory	1.62385	[ 1.43, 1.84 ]	2.318e-14	1443	42134		1.65765	[ 1.53, 1.79 ]	1.022e-36	4229	16738		1.64806	[ 1.54, 1.76 ]	2.052e-49	5672	58872
495	Asthma	respiratory	1.08741	[ 0.99, 1.19 ]	0.0676	3369	43247
495.1	Chronic obstructive asthma	respiratory	0.935382	[ 0.69, 1.26 ]	0.6595	247	43247
495.11	Chronic obstructive asthma with exacerbation	respiratory	1.19327	[ 0.67, 2.13 ]	0.5503	61	43247
495.2	Asthma with exacerbation	respiratory	1.18756	[ 1, 1.41 ]	0.05024	796	43247
496	Chronic airway obstruction	respiratory	0.504241	[ 0.43, 0.59 ]	5.985e-18	1444	43247		0.673411	[ 0.6, 0.76 ]	3.028e-11	2384	16907		0.606773	[ 0.55, 0.67 ]	8.966e-26	3828	60154
496.1	Emphysema	respiratory	0.431063	[ 0.3, 0.62 ]	8.652e-06	291	43247		0.616005	[ 0.45, 0.84 ]	0.002566	325	16907		0.530413	[ 0.42, 0.67 ]	2.243e-07	616	60154
496.2	Chronic bronchitis	respiratory	0.592206	[ 0.46, 0.76 ]	5.5e-05	460	43247
496.21	Obstructive chronic bronchitis	respiratory	0.566544	[ 0.42, 0.76 ]	0.0001075	377	43247
496.3	Bronchiectasis	respiratory	0.830108	[ 0.55, 1.24 ]	0.3661	178	43247
497	Bronchitis	respiratory	1.03697	[ 0.8, 1.34 ]	0.7814	348	43247
498	Acute bronchospasm	respiratory	0.991834	[ 0.43, 2.29 ]	0.9847	31	43247
499	Cystic fibrosis	respiratory	0.864331	[ 0.39, 1.93 ]	0.7214	68	51483
500	Lung disease due to external agents	respiratory	0.478547	[ 0.14, 1.63 ]	0.2375	29	42912
501	Pneumonitis due to inhalation of food or vomitus	respiratory	0.301888	[ 0.2, 0.47 ]	6.454e-08	239	42912		0.456302	[ 0.22, 0.96 ]	0.0388	74	22738		0.335276	[ 0.23, 0.49 ]	1.127e-08	313	65650
502	Postinflammatory pulmonary fibrosis	respiratory	0.425156	[ 0.27, 0.67 ]	0.0002216	159	42912
503	Pulmonary congestion and hypostasis	respiratory	0.350183	[ 0.27, 0.45 ]	2.309e-16	557	42912
504	Other alveolar and parietoalveolar pneumonopathy	respiratory	0.461165	[ 0.27, 0.78 ]	0.003839	111	42912
504.1	Idiopathic fibrosing alveolitis	respiratory	0.203905	[ 0.07, 0.6 ]	0.003833	48	42912
505	Other pulmonary inflamation or edema	respiratory	0.439684	[ 0.3, 0.64 ]	1.507e-05	283	42912
506	Empyema and pneumothorax	respiratory	0.539561	[ 0.42, 0.69 ]	7.761e-07	611	42912		0.432315	[ 0.24, 0.78 ]	0.005321	94	22738		0.522255	[ 0.42, 0.65 ]	1.78e-08	705	65650
507	Pleurisy; pleural effusion	respiratory	0.403451	[ 0.35, 0.46 ]	1.69e-40	2248	42912		0.618536	[ 0.48, 0.8 ]	0.000247	477	22738		0.441843	[ 0.39, 0.5 ]	1.323e-41	2725	65650
508	Pulmonary collapse; interstitial and compensatory emphysema	respiratory	0.499474	[ 0.45, 0.56 ]	4.094e-35	2956	42912		0.442728	[ 0.25, 0.79 ]	0.005539	97	22738		0.49738	[ 0.45, 0.55 ]	9.253e-37	3053	65650
509	Respiratory failure, insufficiency, arrest	respiratory	0.329922	[ 0.29, 0.38 ]	1.885e-56	2437	42912		0.435657	[ 0.35, 0.55 ]	1.656e-12	735	22738		0.354836	[ 0.32, 0.4 ]	2.034e-66	3172	65650
509.1	Respiratory failure	respiratory	0.3548	[ 0.3, 0.42 ]	1.374e-34	1485	42912		0.428313	[ 0.33, 0.56 ]	1.615e-09	507	22738		0.372991	[ 0.32, 0.43 ]	2.998e-42	1992	65650
509.2	Respiratory insufficiency	respiratory	0.409139	[ 0.31, 0.54 ]	6.253e-10	440	42912		1.13689	[ 0.54, 2.41 ]	0.738	51	22738
509.3	Pulmonary insufficiency or respiratory failure following trauma and surgery	respiratory	0.253244	[ 0.2, 0.33 ]	1.317e-25	878	42912
509.5	Respiratory arrest	respiratory	0.349693	[ 0.12, 1.01 ]	0.05203	41	42912
509.8	Dependence on respirator [Ventilator] or supplemental oxygen	respiratory	0.251855	[ 0.17, 0.38 ]	1.573e-11	295	42912		0.465427	[ 0.26, 0.83 ]	0.009018	123	22738		0.308017	[ 0.22, 0.43 ]	2.19e-12	418	65650
510	Other diseases of lung	respiratory	0.684819	[ 0.6, 0.78 ]	2.964e-08	1677	47589		0.91686	[ 0.69, 1.22 ]	0.548	300	25140		0.722311	[ 0.64, 0.82 ]	1.374e-07	1977	72729
510.2	Lung transplant	respiratory	0.54433	[ 0.24, 1.22 ]	0.1405	54	47589
512	Other symptoms of respiratory system	respiratory	1.08275	[ 1.02, 1.15 ]	0.005784	12523	31447
512.1	Wheezing	respiratory	1.16918	[ 0.95, 1.44 ]	0.1472	520	31447
512.2	Painful respiration	respiratory	0.967442	[ 0.79, 1.19 ]	0.754	645	31447
512.7	Shortness of breath	respiratory	0.867534	[ 0.8, 0.94 ]	0.0004508	5493	31447
512.8	Cough	respiratory	1.34622	[ 1.25, 1.45 ]	3.8e-16	5647	31447		1.61204	[ 1.49, 1.74 ]	4.228e-33	4638	14514		1.46155	[ 1.39, 1.54 ]	3.69e-45	10285	45961
512.9	Other dyspnea	respiratory	0.730884	[ 0.66, 0.81 ]	1.173e-09	3274	31447		1.58107	[ 1.41, 1.77 ]	6.671e-16	2127	14514
513	Respiratory abnormalities	respiratory	0.765367	[ 0.63, 0.92 ]	0.005151	810	49089
513.3	Hypoventilation	respiratory	0.566204	[ 0.37, 0.87 ]	0.008803	166	49089
513.31	Apnea	respiratory	0.891277	[ 0.36, 2.19 ]	0.8021	35	49089
513.32	Orthopnea	respiratory	0.243047	[ 0.07, 0.8 ]	0.02051	36	49089
513.4	Hyperventilation	respiratory	0.555715	[ 0.41, 0.76 ]	0.0002538	378	49089
513.8	Disorders of diaphragm	respiratory	0.734254	[ 0.29, 1.83 ]	0.5085	33	49089
514.2	Solitary pulmonary nodule	respiratory	1.21835	[ 0.91, 1.63 ]	0.1809	253	50862
516	Abnormal sputum	respiratory	0.721228	[ 0.51, 1.02 ]	0.06244	257	50970
516.1	Hemoptysis	respiratory	0.721228	[ 0.51, 1.02 ]	0.06244	257	50970
519	Other diseases of respiratory system, not elsewhere classified	respiratory	1.0406	[ 0.89, 1.21 ]	0.6082	1048	48077
519.1	Tracheostomy complications	respiratory	0.566771	[ 0.22, 1.49 ]	0.2486	35	48077
519.2	Respiratory complications	respiratory	1.27954	[ 0.52, 3.15 ]	0.5914	37	48077
519.8	Other diseases of respiratory system, NEC	respiratory	0.536923	[ 0.22, 1.31 ]	0.1736	45	48077
519.9	Symptoms involving respiratory system and other chest symptoms	respiratory	1.05159	[ 0.89, 1.24 ]	0.5471	889	48077
520	Disorders of tooth development	digestive	0.715124	[ 0.52, 0.99 ]	0.04259	463	46215
520.1	Hereditary disturbances in tooth structure	digestive	0.43197	[ 0.06, 3.34 ]	0.4209	15	46215
520.2	Disturbances in tooth eruption	digestive	0.705252	[ 0.5, 0.99 ]	0.0405	442	46215
521	Diseases of hard tissues of teeth	digestive	1.46859	[ 1.27, 1.7 ]	1.608e-07	1090	46215		1.30057	[ 1.1, 1.53 ]	0.001671	759	22370		1.39306	[ 1.25, 1.55 ]	1.836e-09	1849	68585
521.1	Dental caries	digestive	1.5011	[ 1.3, 1.74 ]	4.657e-08	1045	46215		1.28313	[ 1.09, 1.52 ]	0.003525	723	22370		1.40298	[ 1.26, 1.57 ]	1.568e-09	1768	68585
521.4	Tooth complications likely association with other diseases	digestive	2.73738	[ 0.16, 45.96 ]	0.4841	9	46215
522	Diseases of pulp and periapical tissues	digestive	1.28711	[ 0.89, 1.87 ]	0.1855	171	46215
522.1	Pulpitis and necrosis of tooth pulp	digestive	3.84741	[ 0.35, 42.79 ]	0.2729	5	46215
522.5	Periapical abscess	digestive	1.27316	[ 0.87, 1.87 ]	0.2204	158	46215
523	Gingival and periodontal diseases	digestive	1.70728	[ 1.45, 2.01 ]	1.695e-10	808	46215		0.822917	[ 0.54, 1.25 ]	0.359	125	22370
523.1	Gingivitis	digestive	1.77429	[ 1.48, 2.12 ]	4.29e-10	669	46215
523.3	Periodontitis (acute or chronic)	digestive	1.45543	[ 0.98, 2.17 ]	0.06508	130	46215
523.31	Acute periodontitis	digestive	1.55862	[ 1, 2.43 ]	0.04994	101	46215
523.32	Chronic periodontitis	digestive	1.21325	[ 0.39, 3.73 ]	0.736	19	46215
524	Dentofacial anomalies, including malocclusion	digestive	1.19101	[ 0.93, 1.52 ]	0.159	489	46215
524.3	Anomalies of tooth position/malocclusion	digestive	1.13315	[ 0.88, 1.46 ]	0.3324	469	46215
525	Other diseases of the teeth and supporting structures	digestive	1.05306	[ 0.84, 1.33 ]	0.6609	480	46215
525.1	Loss of teeth or edentulism	digestive	1.33229	[ 0.91, 1.94 ]	0.135	162	46215
525.2	Atrophy of edentulous alveolar ridge	digestive	1.9804	[ 0.69, 5.66 ]	0.2019	19	46215
526	Diseases of the jaws	digestive	1.13746	[ 0.91, 1.43 ]	0.2661	566	46215
526.3	Anomalies of jaw size/symmetry	digestive	0.549086	[ 0.27, 1.1 ]	0.08978	125	46215
526.4	Temporomandibular joint disorders	digestive	1.46653	[ 1.06, 2.03 ]	0.02072	265	46215
526.41	Temporomandibular joint disorder, unspecified	digestive	1.63755	[ 0.98, 2.75 ]	0.06196	93	46215
526.42	Arthralgia/ankylosis of temporomandibular joint	digestive	1.17222	[ 0.51, 2.68 ]	0.707	45	46215
526.5	Inflammatory conditions of jaw	digestive	0.671528	[ 0.26, 1.75 ]	0.4139	38	46215
526.8	Exostosis of jaw	digestive	0.957337	[ 0.17, 5.31 ]	0.9602	8	46215
526.9	Jaw disease NOS	digestive	0.588134	[ 0.22, 1.59 ]	0.2953	40	46215
527	Diseases of the salivary glands	digestive	1.18034	[ 0.83, 1.67 ]	0.348	182	49098
527.1	Hypertrophy of salivary gland	digestive	1.3964	[ 0.13, 14.74 ]	0.7813	5	49098
527.2	Sialoadenitis	digestive	1.31956	[ 0.81, 2.15 ]	0.2639	89	49098
527.7	Disturbance of salivary secretion	digestive	0.655144	[ 0.34, 1.26 ]	0.2058	67	49098
528	Diseases of the oral soft tissues, excluding lesions specific for gingiva and tongue	digestive	0.982849	[ 0.81, 1.2 ]	0.8637	707	49098
528.1	Stomatitis and mucositis	digestive	0.721877	[ 0.51, 1.02 ]	0.06248	284	49098
528.11	Stomatitis and mucositis (ulcerative)	digestive	0.53859	[ 0.29, 1.01 ]	0.05437	107	49098
528.12	Oral aphthae	digestive	1.06014	[ 0.38, 2.94 ]	0.9105	41	49098
528.3	Cellulitis and abscess of oral soft tissues	digestive	1.18175	[ 0.61, 2.29 ]	0.6216	55	49098
528.4	Cysts of oral soft tissues	digestive	1.92437	[ 0.61, 6.12 ]	0.2672	15	49098
528.41	Cyst of the salivary gland	digestive	1.89743	[ 0.5, 7.27 ]	0.3498	11	49098
528.5	Diseases of lips	digestive	1.18105	[ 0.5, 2.77 ]	0.7015	39	49098
528.6	Leukoplakia of oral mucosa	digestive	3.511	[ 1.35, 9.15 ]	0.01014	17	49098
528.7	Sialolithiasis	digestive	3.02345	[ 0.54, 17.07 ]	0.2103	7	49098
529	Diseases and other conditions of the tongue	digestive	1.73846	[ 0.93, 3.27 ]	0.08585	58	49098
529.1	Glossitis	digestive	3.13428	[ 1.09, 9.04 ]	0.03461	19	49098
529.6	Glossodynia	digestive	1.39111	[ 0.36, 5.43 ]	0.6349	11	49098
530	Diseases of esophagus	digestive	1.12964	[ 1.05, 1.21 ]	0.0006825	5978	39586
530.1	Esophagitis, GERD and related diseases	digestive	1.18495	[ 1.1, 1.27 ]	4.175e-06	5424	39586		1.31259	[ 1.23, 1.4 ]	1.902e-16	8031	14703		1.25408	[ 1.2, 1.32 ]	3.615e-20	13455	54289
530.11	GERD	digestive	1.22753	[ 1.14, 1.32 ]	6.215e-08	4976	39586		1.33416	[ 1.25, 1.43 ]	1.91e-17	7456	14703		1.28557	[ 1.22, 1.35 ]	2.729e-23	12432	54289
530.12	Ulcer of esophagus	digestive	0.451356	[ 0.17, 1.19 ]	0.1079	41	39586
530.14	Reflux esophagitis	digestive	1.26327	[ 0.82, 1.95 ]	0.2893	124	39586
530.15	Eosinophilic esophagitis	digestive	2.17907	[ 0.85, 5.57 ]	0.1037	26	39586
530.2	Esophageal bleeding (varices/hemorrhage)	digestive	0.420505	[ 0.29, 0.6 ]	2.923e-06	311	39586		0.254616	[ 0.13, 0.5 ]	6.67e-05	99	14703		0.375461	[ 0.27, 0.52 ]	1.862e-09	410	54289
530.3	Stricture and stenosis of esophagus	digestive	0.739708	[ 0.5, 1.1 ]	0.1382	180	39586
530.5	Disorders of esophageal motility	digestive	0.401118	[ 0.2, 0.82 ]	0.01201	74	39586
530.6	Diverticulum of esophagus, acquired	digestive	0.586021	[ 0.12, 2.76 ]	0.4994	14	39586
530.7	Gastroesophageal laceration-hemorrhage syndrome	digestive	1.07337	[ 0.31, 3.74 ]	0.9115	19	39586
530.9	Heartburn	digestive	1.1878	[ 0.82, 1.72 ]	0.3637	181	39586
531	Peptic ulcer (excl. esophageal)	digestive	0.750587	[ 0.6, 0.93 ]	0.009932	566	50042
531.1	Hemorrhage from gastrointestinal ulcer	digestive	0.375912	[ 0.17, 0.83 ]	0.01538	63	50042
531.2	Gastric ulcer	digestive	0.56029	[ 0.37, 0.85 ]	0.006171	187	50042
531.3	Duodenal ulcer	digestive	0.567906	[ 0.29, 1.12 ]	0.1015	75	50042
531.4	Peptic ulcer, site unspecified	digestive	0.340446	[ 0.2, 0.58 ]	8.37e-05	134	50042
531.5	Gastrojejunal ulcer	digestive	0.598637	[ 0.19, 1.93 ]	0.3911	34	50042
532	Dysphagia	digestive	0.871012	[ 0.77, 0.98 ]	0.02611	1909	39586
535	Gastritis and duodenitis	digestive	1.11773	[ 0.95, 1.32 ]	0.1873	941	46557
535.1	Acute gastritis	digestive	0.905833	[ 0.45, 1.81 ]	0.7789	52	46557
535.2	Atrophic gastritis	digestive	0.961655	[ 0.58, 1.61 ]	0.8815	106	46557
535.6	Duodenitis	digestive	0.711913	[ 0.31, 1.63 ]	0.4226	45	46557
535.8	Other specified gastritis	digestive	1.01786	[ 0.66, 1.57 ]	0.9366	137	46557
535.9	Gastritis and duodenitis, NOS	digestive	0.742673	[ 0.41, 1.33 ]	0.319	101	46557
536	Disorders of function of stomach	digestive	1.02634	[ 0.86, 1.22 ]	0.7698	880	46557
536.3	Gastroparesis	digestive	0.776002	[ 0.54, 1.11 ]	0.1675	252	46557
536.7	Complications of gastrostomy, colostomy and enterostomy	digestive	0.495147	[ 0.28, 0.87 ]	0.01508	144	46557
536.8	Dyspepsia and other specified disorders of function of stomach	digestive	1.37534	[ 1.11, 1.71 ]	0.004072	486	46557
537	Other disorders of stomach and duodenum	digestive	0.69274	[ 0.53, 0.9 ]	0.006188	467	46557
537.1	Lesions of stomach and duodenum	digestive	0.92589	[ 0.39, 2.22 ]	0.8634	28	46557
539	Bariatric surgery	digestive	1.20998	[ 1.01, 1.46 ]	0.04336	717	50609
540	Appendiceal conditions	digestive	1.0351	[ 0.8, 1.35 ]	0.7968	432	50820
540.1	Appendicitis	digestive	0.953801	[ 0.72, 1.26 ]	0.7385	409	50820
540.11	Acute appendicitis	digestive	0.783566	[ 0.56, 1.1 ]	0.1622	304	50820
550	Abdominal hernia	digestive	1.10241	[ 0.99, 1.23 ]	0.08285	2011	47600
550.1	Inguinal hernia	digestive	0.883292	[ 0.54, 1.44 ]	0.6175	115	47600
550.2	Diaphragmatic hernia	digestive	1.00461	[ 0.84, 1.2 ]	0.9586	768	47600
550.3	Femoral hernia	digestive	0.947053	[ 0.31, 2.86 ]	0.9232	23	47600
550.4	Umbilical hernia	digestive	1.33616	[ 1.01, 1.77 ]	0.04275	278	47600
550.5	Ventral hernia	digestive	0.812369	[ 0.63, 1.05 ]	0.1156	413	47600
550.6	Incisional hernia	digestive	1.34528	[ 1.09, 1.67 ]	0.006807	465	47600
555	Inflammatory bowel disease and other gastroenteritis and colitis	digestive	0.791204	[ 0.65, 0.96 ]	0.01609	1088	40490
555.1	Regional enteritis	digestive	0.754123	[ 0.6, 0.94 ]	0.01234	857	40490
555.2	Ulcerative colitis	digestive	0.891901	[ 0.69, 1.15 ]	0.3795	561	40490
555.21	Ulcerative colitis (chronic)	digestive	0.904023	[ 0.62, 1.32 ]	0.5979	251	40490
556	Ulceration of the lower GI tract	digestive	0.846115	[ 0.51, 1.4 ]	0.5148	118	40490
556.1	Ulceration of intestine	digestive	0.713481	[ 0.37, 1.37 ]	0.3094	81	40490
556.11	Angiodysplasia of intestine (without mention of hemorrhage)	digestive	0.687289	[ 0.18, 2.6 ]	0.5811	12	40490
557	Intestinal malabsorption (non-celiac)	digestive	0.955902	[ 0.67, 1.35 ]	0.7998	224	40490
557.1	Celiac disease	digestive	1.10849	[ 0.62, 1.97 ]	0.7264	97	40490
558	Noninfectious gastroenteritis	digestive	1.00431	[ 0.85, 1.18 ]	0.9594	1122	40490
559	Ileostomy status	digestive	0.971902	[ 0.62, 1.53 ]	0.9016	147	40490
560	Intestinal obstruction without mention of hernia	digestive	0.790176	[ 0.67, 0.93 ]	0.005879	1077	40490
560.1	Paralytic ileus	digestive	1.02204	[ 0.78, 1.34 ]	0.8764	347	40490
560.2	Impaction of intestine	digestive	0.546238	[ 0.21, 1.45 ]	0.2255	38	40490
560.3	Peritoneal or intestinal adhesions	digestive	1.65649	[ 1, 2.75 ]	0.05135	78	40490
560.4	Other intestinal obstruction	digestive	0.830606	[ 0.67, 1.02 ]	0.08052	685	40490
561	Symptoms involving digestive system	digestive	2.02041	[ 1.56, 2.62 ]	9.594e-08	300	40490		1.80995	[ 1.45, 2.26 ]	1.877e-07	449	17641		1.89705	[ 1.6, 2.25 ]	1.083e-13	749	58131
561.1	Diarrhea	digestive	0.985999	[ 0.9, 1.08 ]	0.7524	3868	43655
561.2	Flatulence	digestive	1.09013	[ 0.87, 1.36 ]	0.4431	523	49657
562	Diverticulosis and diverticulitis	digestive	1.22642	[ 1.08, 1.39 ]	0.001252	1453	40490
562.1	Diverticulosis	digestive	1.2158	[ 1.06, 1.4 ]	0.005826	1119	40490
562.2	Diverticulitis	digestive	1.26491	[ 1, 1.6 ]	0.05273	356	40490
563	Constipation	digestive	1.00823	[ 0.91, 1.11 ]	0.8709	2771	45491
564	Functional digestive disorders	digestive	1.52592	[ 1.34, 1.74 ]	1.418e-10	1462	40490		1.81267	[ 1.6, 2.06 ]	2.741e-20	1380	17641		1.66629	[ 1.52, 1.82 ]	1.529e-28	2842	58131
564.1	Irritable Bowel Syndrome	digestive	1.60416	[ 1.39, 1.86 ]	1.951e-10	1123	40490		1.83878	[ 1.62, 2.09 ]	2.18e-20	1318	17641		1.73152	[ 1.57, 1.91 ]	7.443e-29	2441	58131
564.9	Personal history of diseases of digestive system	digestive	1.07004	[ 0.43, 2.67 ]	0.8846	34	40490
565	Anal and rectal conditions	digestive	1.64017	[ 1.4, 1.93 ]	1.636e-09	874	45249		1.36084	[ 1.12, 1.66 ]	0.002305	525	22885		1.52288	[ 1.34, 1.73 ]	4.034e-11	1399	68134
565.1	Anal and rectal polyp	digestive	2.18934	[ 1.15, 4.16 ]	0.0168	44	45249
567	Peritonitis and retroperitoneal infections	digestive	0.660076	[ 0.51, 0.86 ]	0.002123	484	45249
568	Other disorders of peritoneum	digestive	0.978534	[ 0.73, 1.31 ]	0.8849	337	45249
568.1	Peritoneal adhesions (postoperative) (postinfection)	digestive	1.05749	[ 0.7, 1.61 ]	0.7937	183	45249
569	Other disorders of intestine	digestive	1.06769	[ 0.93, 1.23 ]	0.3566	1433	45249
569.1	Toxic gastroenteritis and colitis	digestive	3.11771	[ 0.19, 49.93 ]	0.4217	10	45249
569.2	Gastrointestinal complications	digestive	1.20707	[ 1.01, 1.44 ]	0.03503	852	45249
571	Chronic liver disease and cirrhosis	digestive	0.777789	[ 0.68, 0.89 ]	0.0003446	1556	44521
571.5	Other chronic nonalcoholic liver disease	digestive	0.745948	[ 0.64, 0.87 ]	0.0002261	1231	44521
571.51	Cirrhosis of liver without mention of alcohol	digestive	0.357043	[ 0.28, 0.46 ]	9.72e-15	690	44521		0.332372	[ 0.23, 0.49 ]	1.171e-08	252	20975		0.34889	[ 0.28, 0.43 ]	7.109e-22	942	65496
571.6	Primary biliary cirrhosis	digestive	0.488459	[ 0.27, 0.88 ]	0.01614	117	44521
571.8	Liver abscess and sequelae of chronic liver disease	digestive	0.492628	[ 0.38, 0.63 ]	4.184e-08	586	44521		0.219435	[ 0.13, 0.36 ]	3.154e-09	180	20975		0.418114	[ 0.33, 0.52 ]	3.944e-14	766	65496
571.81	Portal hypertension	digestive	0.443215	[ 0.31, 0.63 ]	5.244e-06	331	44521
572	Ascites (non malignant)	digestive	0.723106	[ 0.61, 0.86 ]	0.000238	1061	44521
573	Other disorders of liver	digestive	0.937724	[ 0.77, 1.15 ]	0.5294	661	44521
573.1	Chronic passive congestion of liver	digestive	0.792391	[ 0.2, 3.09 ]	0.7377	18	44521
573.2	Liver replaced by transplant	digestive	0.445303	[ 0.26, 0.75 ]	0.002616	168	44521
573.3	Hepatomegaly	digestive	0.901315	[ 0.52, 1.56 ]	0.7108	96	44521
573.4	Acute and subacute necrosis of liver	digestive	0.525871	[ 0.32, 0.85 ]	0.00898	167	44521
573.5	Jaundice (not of newborn)	digestive	0.44758	[ 0.31, 0.65 ]	2.516e-05	298	44521		0.328572	[ 0.17, 0.62 ]	0.0006806	98	20975		0.413913	[ 0.3, 0.57 ]	8.767e-08	396	65496
574	Cholelithiasis and cholecystitis	digestive	0.869445	[ 0.77, 0.98 ]	0.02408	1891	47520
574.1	Cholelithiasis	digestive	0.920259	[ 0.81, 1.05 ]	0.2231	1493	47520
574.11	Cholelithiasis with acute cholecystitis	digestive	1.10772	[ 0.68, 1.81 ]	0.6813	90	47520
574.12	Cholelithiasis with other cholecystitis	digestive	0.865455	[ 0.62, 1.2 ]	0.3869	257	47520
574.2	Calculus of bile duct	digestive	0.689768	[ 0.49, 0.98 ]	0.03838	243	47520
574.3	Cholecystitis without cholelithiasis	digestive	0.871883	[ 0.67, 1.14 ]	0.3102	369	47520
575	Other biliary tract disease	digestive	0.552888	[ 0.45, 0.68 ]	3.167e-08	841	47520		0.901225	[ 0.76, 1.07 ]	0.2221	804	22558		0.745798	[ 0.65, 0.85 ]	1.088e-05	1645	70078
575.1	Cholangitis	digestive	0.456439	[ 0.24, 0.86 ]	0.01504	108	47520
575.2	Obstruction of bile duct	digestive	0.469165	[ 0.3, 0.74 ]	0.0009653	199	47520
575.6	Cholesterolosis of gallbladder	digestive	0.607259	[ 0.07, 4.99 ]	0.6425	10	47520
575.7	Other disorders of gallbladder	digestive	0.708079	[ 0.47, 1.06 ]	0.09061	187	47520
575.8	Other disorders of biliary tract	digestive	0.543786	[ 0.4, 0.75 ]	0.0001575	388	47520
577	Diseases of pancreas	digestive	0.624253	[ 0.51, 0.76 ]	2.489e-06	877	50183		0.681131	[ 0.55, 0.84 ]	0.0002621	654	25051		0.650639	[ 0.56, 0.75 ]	3.07e-09	1531	75234
577.1	Acute pancreatitis	digestive	0.607745	[ 0.46, 0.8 ]	0.0003051	470	50183
577.2	Chronic pancreatitis	digestive	0.519546	[ 0.32, 0.83 ]	0.006419	189	50183
577.3	Cyst and pseudocyst of pancreas	digestive	0.717774	[ 0.5, 1.04 ]	0.07713	215	50183
578	Gastrointestinal hemorrhage	digestive	1.24795	[ 1.12, 1.39 ]	3.157e-05	2417	41504
578.1	Hematemesis	digestive	0.69385	[ 0.46, 1.04 ]	0.07592	222	41504
578.2	Blood in stool	digestive	1.31917	[ 1.13, 1.54 ]	0.0004796	1006	41504
578.8	Hemorrhage of rectum and anus	digestive	1.57004	[ 1.29, 1.91 ]	5.023e-06	593	41504		1.43175	[ 1.2, 1.71 ]	6.922e-05	728	20105		1.49302	[ 1.31, 1.7 ]	1.793e-09	1321	61609
578.9	Hemorrhage of gastrointestinal tract	digestive	0.550736	[ 0.43, 0.7 ]	1.265e-06	597	41504		0.87197	[ 0.67, 1.13 ]	0.3007	543	20105		0.68154	[ 0.57, 0.81 ]	2.111e-05	1140	61609
579	Other symptoms involving abdomen and pelvis	digestive	1.98536	[ 1.81, 2.18 ]	1.881e-45	2358	41504		3.12302	[ 2.68, 3.63 ]	4.603e-49	990	20105		2.25579	[ 2.08, 2.45 ]	2.558e-87	3348	61609
579.2	Splenomegaly	digestive	0.600736	[ 0.4, 0.91 ]	0.01554	246	41504
580	Nephritis; nephrosis; renal sclerosis	genitourinary	0.568701	[ 0.45, 0.71 ]	1.142e-06	607	43758		0.668112	[ 0.47, 0.96 ]	0.02875	195	20417		0.595294	[ 0.49, 0.72 ]	1.272e-07	802	64175
580.1	Glomerulonephritis	genitourinary	0.444992	[ 0.29, 0.69 ]	0.0003267	199	43758
580.11	Proliferative glomerulonephritis	genitourinary	0.775304	[ 0.34, 1.77 ]	0.545	45	43758
580.12	Non-proliferative glomerulonephritis	genitourinary	0.332439	[ 0.15, 0.74 ]	0.00673	73	43758
580.13	Acute glomerulonephritis, NOS	genitourinary	0.824564	[ 0.2, 3.35 ]	0.7871	22	43758
580.14	Chronic glomerulonephritis, NOS	genitourinary	0.641722	[ 0.35, 1.18 ]	0.1545	82	43758
580.2	Nephrotic syndrome without mention of glomerulonephritis	genitourinary	0.528824	[ 0.31, 0.91 ]	0.02186	113	43758
580.3	Nephritis and nephropathy without mention of glomerulonephritis	genitourinary	0.657836	[ 0.49, 0.88 ]	0.004473	351	43758
580.31	Nephritis and nephropathy in diseases classified elsewhere	genitourinary	0.601337	[ 0.43, 0.85 ]	0.003697	248	43758
580.32	Nephritis and nephropathy with pathological lesion	genitourinary	0.893776	[ 0.56, 1.43 ]	0.6405	127	43758
580.4	Renal sclerosis, NOS	genitourinary	0.719355	[ 0.44, 1.18 ]	0.1942	103	43758
585	Renal failure	genitourinary	0.477782	[ 0.43, 0.53 ]	1.249e-43	3302	43758		0.707371	[ 0.63, 0.8 ]	6.11e-09	3123	20417		0.568929	[ 0.53, 0.61 ]	9.504e-46	6425	64175
585.1	Acute renal failure	genitourinary	0.464172	[ 0.41, 0.53 ]	1.651e-33	2256	43758		0.471659	[ 0.39, 0.57 ]	2.3e-14	1157	20417		0.466359	[ 0.42, 0.52 ]	3.157e-46	3413	64175
585.2	Renal failure NOS	genitourinary	0.414493	[ 0.31, 0.55 ]	6.298e-10	416	43758		0.446686	[ 0.3, 0.67 ]	7.649e-05	265	20417		0.424816	[ 0.34, 0.53 ]	2.243e-13	681	64175
585.3	Chronic renal failure [CKD]	genitourinary	0.447043	[ 0.39, 0.51 ]	9.807e-31	1760	43758		0.791283	[ 0.7, 0.9 ]	0.0003735	2506	20417		0.605016	[ 0.55, 0.66 ]	9.333e-26	4266	64175
585.31	Renal dialysis	genitourinary	0.400837	[ 0.31, 0.52 ]	2.872e-12	494	43758		0.248677	[ 0.14, 0.43 ]	8.309e-07	154	20417		0.368395	[ 0.29, 0.46 ]	4.144e-17	648	64175
585.32	End stage renal disease	genitourinary	0.405311	[ 0.33, 0.51 ]	8.9e-16	694	43758		0.311019	[ 0.2, 0.47 ]	4.869e-08	231	20417		0.382816	[ 0.32, 0.47 ]	4.661e-22	925	64175
585.33	Chronic Kidney Disease, Stage III	genitourinary	0.637756	[ 0.53, 0.77 ]	2.889e-06	715	43758		0.899245	[ 0.78, 1.03 ]	0.1333	2096	20417		0.796921	[ 0.71, 0.89 ]	6.814e-05	2811	64175
585.34	Chronic Kidney Disease, Stage IV	genitourinary	0.536172	[ 0.42, 0.69 ]	1.507e-06	428	43758		0.684819	[ 0.5, 0.94 ]	0.01732	426	20417		0.591141	[ 0.49, 0.72 ]	1.671e-07	854	64175
585.4	Chronic kidney disease, Stage I or II	genitourinary	0.954374	[ 0.75, 1.21 ]	0.7016	426	43758
586	Other disorders of the kidney and ureters	genitourinary	0.546566	[ 0.48, 0.62 ]	1.833e-21	2104	43758		1.1402	[ 0.97, 1.34 ]	0.1103	984	20417
586.1	Anatomical abnormatilies of kidney and ureters	genitourinary	0.883998	[ 0.34, 2.28 ]	0.7982	48	43758
586.11	Small kidney	genitourinary	8.01108e-05	[ 0, 5.35E+47 ]	0.8769	5	43758
586.12	Vesicoureteral reflux	genitourinary	1.02378	[ 0.39, 2.66 ]	0.9615	42	43758
586.2	Cyst of kidney, acquired	genitourinary	0.616313	[ 0.47, 0.81 ]	0.0005907	377	43758
586.3	Vascular disorders of kidney/hypertrophy	genitourinary	0.452078	[ 0.15, 1.41 ]	0.1705	41	43758
586.4	Stricture/obstruction of ureter	genitourinary	0.792946	[ 0.54, 1.15 ]	0.2254	198	43758
587	Kidney replaced by transpant	genitourinary	0.605924	[ 0.46, 0.79 ]	0.0002521	435	43758
588	Disorders resulting from impaired renal function	genitourinary	0.535047	[ 0.42, 0.68 ]	6.162e-07	474	43758		0.51089	[ 0.34, 0.78 ]	0.001591	230	20417		0.528665	[ 0.43, 0.65 ]	3.662e-09	704	64175
588.1	Renal osteodystrophy	genitourinary	0.551342	[ 0.42, 0.73 ]	2.684e-05	360	43758		0.276844	[ 0.12, 0.66 ]	0.003626	67	20417		0.516955	[ 0.4, 0.67 ]	1.023e-06	427	64175
588.2	Secondary hyperparathyroidism (of renal origin)	genitourinary	0.400477	[ 0.24, 0.66 ]	0.0003048	126	43758
590	Pyelonephritis	genitourinary	0.870663	[ 0.72, 1.06 ]	0.1588	861	35081
591	Urinary tract infection	genitourinary	1.03915	[ 0.97, 1.11 ]	0.267	7083	35081
592	Cystitis and urethritis	genitourinary	1.35771	[ 1.12, 1.64 ]	0.001525	660	35081
592.1	Cystitis	genitourinary	1.30083	[ 1.07, 1.59 ]	0.009619	608	35081
592.11	Acute cystitis	genitourinary	0.491055	[ 0.27, 0.9 ]	0.02185	110	35081
592.12	Chronic cystitis	genitourinary	1.29421	[ 0.59, 2.82 ]	0.5157	38	35081
592.13	Chronic interstitial cystitis	genitourinary	2.68371	[ 2.02, 3.57 ]	1.356e-11	239	35081		1.81593	[ 1.16, 2.83 ]	0.008612	102	13774		2.39408	[ 1.88, 3.05 ]	1.168e-12	341	48855
592.2	Urethritis and urethral syndrome	genitourinary	2.18016	[ 0.99, 4.79 ]	0.05247	32	35081
593	Hematuria	genitourinary	1.59329	[ 1.42, 1.79 ]	1.445e-15	1714	35081		1.75663	[ 1.58, 1.95 ]	1.386e-25	2251	13774		1.67951	[ 1.55, 1.82 ]	3.468e-39	3965	48855
593.1	Gross hematuria	genitourinary	1.21495	[ 0.84, 1.75 ]	0.2986	155	35081
593.2	Microscopic hematuria	genitourinary	1.99951	[ 1.55, 2.58 ]	1.141e-07	305	35081		1.3999	[ 1.14, 1.72 ]	0.001242	531	13774		1.60785	[ 1.37, 1.89 ]	5.53e-09	836	48855
594	Urinary calculus	genitourinary	0.989951	[ 0.87, 1.13 ]	0.8771	1820	47890
594.1	Calculus of kidney	genitourinary	1.04081	[ 0.9, 1.2 ]	0.5774	1432	47890
594.2	Calculus of lower urinary tract	genitourinary	0.986295	[ 0.42, 2.33 ]	0.975	39	47890
594.3	Calculus of ureter	genitourinary	0.923578	[ 0.73, 1.17 ]	0.5113	542	47890
594.8	Renal colic	genitourinary	0.951991	[ 0.48, 1.87 ]	0.8867	71	47890
595	Hydronephrosis	genitourinary	0.876692	[ 0.71, 1.09 ]	0.2282	629	47890
596	Other disorders of bladder	genitourinary	1.11527	[ 0.92, 1.36 ]	0.2724	666	47632
596.1	Bladder neck obstruction	genitourinary	1.71087	[ 0.49, 6.01 ]	0.4023	11	47632
596.5	Functional disorders of bladder	genitourinary	1.15189	[ 0.92, 1.44 ]	0.2184	518	47632
597	Other disorders of urethra and urinary tract	genitourinary	1.69571	[ 1.35, 2.13 ]	5.516e-06	388	47632
597.1	Urethral stricture (not specified as infectious)	genitourinary	1.24408	[ 0.25, 6.08 ]	0.7874	13	47632
597.2	Urinary complications NEC	genitourinary	1.36315	[ 0.64, 2.88 ]	0.4179	43	47632
597.8	Urethral hypermobility/ISD	genitourinary	3.57942	[ 2.32, 5.52 ]	8.314e-09	91	47632
598	Abnormal findings on examination of urine	genitourinary	0.0701093	[ 0, 3.84E+51 ]	0.9658	2	51579
599	Other symptoms/disorders or the urinary system	genitourinary	1.84264	[ 1.73, 1.96 ]	2.835e-78	6405	38220		1.99013	[ 1.86, 2.13 ]	5.628e-86	6554	15854		1.9098	[ 1.82, 2 ]	9.95e-162	12959	54074
599.1	Urinary obstruction	genitourinary	1.06194	[ 0.59, 1.91 ]	0.8416	78	38220
599.2	Retention of urine	genitourinary	1.48424	[ 1.24, 1.78 ]	2.353e-05	679	38220		2.385	[ 1.88, 3.03 ]	1.069e-12	412	15854		1.76827	[ 1.53, 2.05 ]	1.522e-14	1091	54074
599.3	Dysuria	genitourinary	1.88005	[ 1.71, 2.07 ]	1.37e-39	2615	38220		2.05834	[ 1.89, 2.25 ]	8.021e-60	3549	15854		1.97427	[ 1.85, 2.1 ]	3.74e-97	6164	54074
599.4	Urinary incontinence	genitourinary	1.9317	[ 1.71, 2.18 ]	4.247e-26	1397	38220		2.32077	[ 2.06, 2.61 ]	1.802e-43	1778	15854		2.12166	[ 1.95, 2.31 ]	7.535e-67	3175	54074
599.5	Frequency of urination and polyuria	genitourinary	1.95443	[ 1.75, 2.18 ]	5.787e-34	1846	38220		2.01094	[ 1.8, 2.25 ]	5.472e-34	2025	15854		1.98139	[ 1.83, 2.14 ]	3.672e-66	3871	54074
599.6	Oliguria and anuria	genitourinary	0.726222	[ 0.35, 1.5 ]	0.3866	59	38220
599.8	Other symptoms involving urinary system	genitourinary	1.17727	[ 0.63, 2.19 ]	0.6063	64	38220
599.9	Other abnormality of urination	genitourinary	2.57719	[ 2.23, 2.98 ]	1.073e-36	897	38220		2.33941	[ 1.81, 3.03 ]	1.036e-10	323	15854		2.51683	[ 2.22, 2.86 ]	1.009e-45	1220	54074
610	Benign mammary dysplasias	genitourinary	3.17847	[ 2.86, 3.54 ]	4.78e-100	1654	42426		2.73382	[ 2.38, 3.13 ]	3.237e-47	1136	16429		3.00176	[ 2.76, 3.27 ]	9.96e-145	2790	58855
610.1	Cystic mastopathy	genitourinary	3.39125	[ 3, 3.84 ]	1.999e-83	1193	42426		2.7544	[ 2.38, 3.19 ]	1.706e-41	963	16429		3.11148	[ 2.83, 3.42 ]	4.53e-122	2156	58855
610.2	Fibroadenosis of breast	genitourinary	2.45788	[ 1.46, 4.15 ]	0.0007619	72	42426
610.3	Fibrosclerosis of breast	genitourinary	4.30553	[ 2.72, 6.82 ]	4.881e-10	83	42426
610.4	Benign neoplasm of breast	genitourinary	2.61379	[ 1.98, 3.44 ]	8.597e-12	242	42426		2.55998	[ 1.72, 3.8 ]	3.29e-06	129	16429		2.59607	[ 2.07, 3.26 ]	1.435e-16	371	58855
610.8	Other specified benign mammary dysplasias	genitourinary	3.09349	[ 1.91, 5.02 ]	4.633e-06	73	42426		1.62775	[ 0.87, 3.03 ]	0.1248	46	16429		2.42929	[ 1.66, 3.56 ]	5.134e-06	119	58855
611	Abnormal findings on mammogram or breast exam	genitourinary	2.47416	[ 2.27, 2.69 ]	1.11e-96	2903	42426		2.14513	[ 2, 2.3 ]	6.99e-104	5851	16429		2.27027	[ 2.15, 2.4 ]	3.81e-197	8754	58855
611.1	Abnormal mammogram	genitourinary	2.70635	[ 2.26, 3.24 ]	1.806e-27	548	42426		2.30159	[ 2.13, 2.49 ]	4.02e-97	4171	16429		2.36174	[ 2.2, 2.54 ]	3.29e-122	4719	58855
611.11	Mammographic microcalcification	genitourinary	2.70635	[ 2.26, 3.24 ]	1.806e-27	548	42426		2.34691	[ 1.87, 2.94 ]	1.776e-13	403	16429		2.56177	[ 2.23, 2.95 ]	3.992e-39	951	58855
611.3	Lump or mass in breast	genitourinary	2.45101	[ 2.23, 2.69 ]	8.702e-81	2447	42426		2.1854	[ 1.98, 2.41 ]	5.612e-55	2436	16429		2.3224	[ 2.17, 2.48 ]	2.99e-133	4883	58855
612	Breast conditions, congenital or relating to hormones	genitourinary	1.99033	[ 1.62, 2.44 ]	3.233e-11	481	42426		2.49528	[ 1.99, 3.13 ]	1.842e-15	413	16429		2.20274	[ 1.89, 2.56 ]	1.147e-24	894	58855
612.1	Galactorrhea	genitourinary	2.64825	[ 1.82, 3.86 ]	4.068e-07	132	42426		2.27732	[ 1.58, 3.27 ]	8.889e-06	156	16429		2.4488	[ 1.89, 3.18 ]	1.893e-11	288	58855
612.2	Hypertrophy of breast (Gynecomastia)	genitourinary	1.74438	[ 1.36, 2.24 ]	1.22e-05	326	42426		2.5587	[ 1.89, 3.47 ]	1.687e-09	219	16429		2.03297	[ 1.68, 2.47 ]	6.108e-13	545	58855
612.3	Congenital anomalies of breast	genitourinary	1.77323	[ 0.48, 6.58 ]	0.3916	13	42426
613	Other nonmalignant breast conditions	genitourinary	2.31336	[ 2.09, 2.56 ]	3.008e-58	1880	46823		1.71087	[ 1.5, 1.95 ]	7.49e-16	1199	23506		2.06287	[ 1.9, 2.24 ]	1.223e-69	3079	70329
613.1	Inflammatory disease of breast	genitourinary	1.35554	[ 1.01, 1.82 ]	0.0449	255	46823
613.5	Mastodynia	genitourinary	2.50328	[ 2.09, 2.99 ]	8.444e-24	575	46823		1.72306	[ 1.4, 2.11 ]	1.848e-07	473	23506		2.12931	[ 1.86, 2.44 ]	3.642e-28	1048	70329
613.7	Other signs and symptoms in breast	genitourinary	2.70094	[ 2.13, 3.43 ]	4.386e-16	312	46823		1.69452	[ 1.31, 2.19 ]	6.489e-05	298	23506		2.17798	[ 1.83, 2.6 ]	4.048e-18	610	70329
613.8	Other specified disorders of breast	genitourinary	2.87485	[ 2.33, 3.55 ]	8.318e-23	395	46823		1.59632	[ 1.06, 2.41 ]	0.02586	111	23506		2.54441	[ 2.11, 3.07 ]	1.574e-22	506	70329
613.9	Breast disorder NOS	genitourinary	2.44709	[ 1.35, 4.42 ]	0.003056	52	46823
614	Inflammatory diseases of female pelvic organs	genitourinary	2.63557	[ 2.44, 2.85 ]	2.8e-135	4322	40651		2.11425	[ 1.93, 2.31 ]	1.339e-59	2837	20136		2.40248	[ 2.27, 2.55 ]	5.03e-190	7159	60787
614.1	Pelvic peritoneal adhesions, female (postoperative) (postinfection)	genitourinary	3.86244	[ 3.09, 4.82 ]	7.919e-33	353	40651		1.57712	[ 0.9, 2.77 ]	0.1138	63	20136		3.42637	[ 2.79, 4.21 ]	1.52e-31	416	60787
614.3	Pelvic inflammatory disease (PID)	genitourinary	4.01766	[ 3.33, 4.85 ]	7.899e-48	497	40651		2.43294	[ 1.73, 3.42 ]	3.032e-07	187	20136		3.57441	[ 3.03, 4.21 ]	3.741e-52	684	60787
614.31	Acute inflammatory pelvic disease	genitourinary	3.59664	[ 1.69, 7.66 ]	0.0009064	39	40651
614.32	Chronic inflammatory pelvic disease	genitourinary	8.26558	[ 6.11, 11.18 ]	7.039e-43	187	40651		1.22875	[ 0.64, 2.37 ]	0.5379	45	20136		5.92452	[ 4.5, 7.79 ]	4.169e-37	232	60787
614.33	Pelvic inflammatory disease, NOS	genitourinary	1.86153	[ 1.33, 2.6 ]	0.0002511	213	40651
614.4	Inflammatory diseases of uterus, except cervix	genitourinary	4.76358	[ 2.65, 8.57 ]	1.907e-07	57	40651		2.98023	[ 0.64, 13.81 ]	0.1628	12	20136		4.48617	[ 2.59, 7.76 ]	8.193e-08	69	60787
614.5	Inflammatory disease of cervix, vagina, and vulva	genitourinary	2.08673	[ 1.91, 2.28 ]	1.299e-57	3203	40651		2.10055	[ 1.91, 2.31 ]	2.268e-53	2530	20136		2.09321	[ 1.96, 2.23 ]	4.14e-109	5733	60787
614.51	Cervicitis and endocervicitis	genitourinary	2.55563	[ 2.03, 3.22 ]	1.168e-15	370	40651		2.4179	[ 1.71, 3.42 ]	5.744e-07	164	20136		2.51281	[ 2.08, 3.04 ]	3.843e-21	534	60787
614.52	Vaginitis and vulvovaginitis	genitourinary	1.99591	[ 1.79, 2.22 ]	2.13e-36	2152	40651		2.12357	[ 1.92, 2.35 ]	1.182e-47	2162	20136		2.06225	[ 1.92, 2.22 ]	4.243e-82	4314	60787
614.53	Cyst or abscess of Bartholin's gland	genitourinary	2.49303	[ 1.68, 3.71 ]	6.53e-06	121	40651		1.75786	[ 1.1, 2.8 ]	0.01783	85	20136		2.15265	[ 1.59, 2.91 ]	6.734e-07	206	60787
614.54	Abscess or ulceration of vulva	genitourinary	1.6185	[ 1.05, 2.5 ]	0.02952	118	40651
615	Endometriosis	genitourinary	9.50863	[ 8.3, 10.89 ]	2.77e-233	953	40651		4.38855	[ 3.45, 5.58 ]	1.834e-33	464	20136		7.89477	[ 7.02, 8.88 ]	2.59e-258	1417	60787
617	Disorders secondary to childbirth, surgery, trauma	genitourinary	1.52425	[ 1.07, 2.17 ]	0.01972	184	51165
618	Genital prolapse	genitourinary	3.81752	[ 3.31, 4.41 ]	9.581e-75	826	50211		3.25893	[ 2.78, 3.82 ]	3.902e-48	861	24751		3.55552	[ 3.2, 3.95 ]	1.54e-120	1687	74962
618.1	Prolapse of vaginal walls	genitourinary	3.18802	[ 2.7, 3.77 ]	2.141e-42	615	50211
618.2	Uterine/Uterovaginal prolapse	genitourinary	4.94116	[ 3.92, 6.23 ]	1.05e-41	310	50211		5.71503	[ 4.42, 7.39 ]	2.058e-40	323	24751		5.27406	[ 4.44, 6.26 ]	3.643e-80	633	74962
618.5	Prolapse of vaginal vault after hysterectomy	genitourinary	3.99642	[ 1.8, 8.88 ]	0.0006698	32	50211
618.6	Vaginal enterocele, congenital or acquired	genitourinary	5.56557	[ 3.58, 8.66 ]	2.546e-14	86	50211
619	Noninflammatory female genital disorders	genitourinary	4.01967	[ 3.74, 4.32 ]	4.53E-312	4028	40643		2.58519	[ 2.21, 3.02 ]	6.398e-33	931	23327		3.71768	[ 3.48, 3.97 ]	1.37E-337	4959	63970
619.1	Noninflammatory disorders of ovary, fallopian tube, and broad ligament	genitourinary	4.90277	[ 4.03, 5.97 ]	1.139e-56	436	40643		2.66979	[ 1.66, 4.3 ]	5.402e-05	91	23327		4.48887	[ 3.74, 5.38 ]	4.64e-59	527	63970
619.2	Disorders of uterus, NEC	genitourinary	5.24565	[ 4.67, 5.89 ]	5.38e-173	1310	40643		2.61326	[ 1.76, 3.87 ]	1.686e-06	142	23327		4.96196	[ 4.44, 5.55 ]	1.44e-175	1452	63970
619.3	Noninflammatory disorders of cervix	genitourinary	3.4879	[ 2.67, 4.56 ]	4.809e-20	246	40643		2.48805	[ 1.69, 3.66 ]	3.457e-06	143	23327		3.12521	[ 2.51, 3.89 ]	2.471e-24	389	63970
619.4	Noninflammatory disorders of vagina	genitourinary	2.5439	[ 2.16, 2.99 ]	2.049e-29	772	40643		2.59218	[ 1.83, 3.67 ]	7.057e-08	188	23327		2.55257	[ 2.2, 2.96 ]	9.151e-36	960	63970
619.5	Noninflammatory disorders of vulva and perineum	genitourinary	2.78431	[ 2, 3.88 ]	1.433e-09	173	40643		1.64296	[ 1.07, 2.52 ]	0.02296	114	23327		2.28416	[ 1.76, 2.97 ]	6.56e-10	287	63970
620	Dysplasia of female genital organs	genitourinary	3.40621	[ 2.22, 5.22 ]	1.736e-08	93	47939		1.76385	[ 0.82, 3.81 ]	0.1492	32	23469		2.92005	[ 2.01, 4.24 ]	1.792e-08	125	71408
620.1	Dysplasia of cervix	genitourinary	7.65072	[ 2.04, 28.66 ]	0.002534	9	47939
621	Endometrial hyperplasia	genitourinary	11.0111	[ 8.36, 14.5 ]	2.448e-65	246	47939		5.00031	[ 3.96, 6.31 ]	5.217e-42	382	23469		6.94207	[ 5.81, 8.29 ]	1.76e-101	628	71408
622	Polyp of female genital organs	genitourinary	14.607	[ 12.53, 17.02 ]	2.93e-258	872	47939		3.76746	[ 3.19, 4.45 ]	1.825e-54	762	23469		7.87584	[ 7.04, 8.82 ]	6.19e-281	1634	71408
622.1	Polyp of corpus uteri	genitourinary	22.7121	[ 18.64, 27.68 ]	2.09e-210	640	47939		4.5672	[ 3.56, 5.86 ]	5.917e-33	378	23469		12.213	[ 10.46, 14.26 ]	3.14e-220	1018	71408
622.2	Mucous polyp of cervix	genitourinary	5.49314	[ 3.93, 7.67 ]	1.395e-23	156	47939		2.86882	[ 2.26, 3.65 ]	6.677e-18	325	23469		3.5787	[ 2.95, 4.35 ]	9.736e-38	481	71408
623	Hypertrophy of female genital organs	genitourinary	27.2268	[ 18.09, 40.99 ]	1.908e-56	180	47939		15.4638	[ 6.95, 34.4 ]	1.914e-11	78	23469		24.2132	[ 16.82, 34.85 ]	6.209e-66	258	71408
624	Symptoms involving female genital tract	genitourinary	1.65781	[ 1.37, 2 ]	1.725e-07	675	39074		2.38286	[ 1.81, 3.14 ]	7.902e-10	299	18474		1.86116	[ 1.59, 2.18 ]	6.955e-15	974	57548
624.1	Dystrophy of female genital tract	genitourinary	1.32287	[ 0.43, 4.1 ]	0.6278	23	39074
624.9	stress incontinence, female	genitourinary	4.18581	[ 3.59, 4.88 ]	1.332e-75	733	39074		2.92209	[ 2.53, 3.37 ]	5.482e-49	1046	18474		3.45665	[ 3.11, 3.84 ]	3.14e-120	1779	57548
625	Pain and other symptoms associated with female genital organs	genitourinary	3.07283	[ 2.85, 3.32 ]	2.01e-181	3932	39074		2.9556	[ 2.71, 3.22 ]	1.56e-131	3271	18474		3.02134	[ 2.85, 3.2 ]	9.09E-311	7203	57548
625.1	Dyspareunia	genitourinary	3.62879	[ 2.97, 4.44 ]	3.706e-36	474	39074		3.2684	[ 2.52, 4.23 ]	2.426e-19	315	18474		3.48825	[ 2.98, 4.09 ]	1.017e-53	789	57548
626	Disorders of menstruation and other abnormal bleeding from female genital tract	genitourinary	8.63739	[ 8.06, 9.25 ]	1.02E-828	11188	26383		4.52673	[ 4.2, 4.88 ]	3.56e-337	8378	10108		6.44819	[ 6.13, 6.78 ]	5.60E-1130	19566	36491
626.1	Irregular menstrual cycle/bleeding	genitourinary	8.84188	[ 8.24, 9.49 ]	1.56E-804	9328	26383		4.70864	[ 4.36, 5.09 ]	1.22e-339	7496	10108		6.64125	[ 6.31, 7 ]	2.24E-1111	16824	36491
626.11	Absent or infrequent menstruation	genitourinary	3.19632	[ 2.76, 3.7 ]	1.817e-55	1476	26383		2.20648	[ 1.93, 2.52 ]	1.452e-31	1516	10108		2.61196	[ 2.37, 2.88 ]	2.905e-82	2992	36491
626.12	Excessive or frequent menstruation	genitourinary	17.0219	[ 15.63, 18.54 ]	1.03E-925	3571	26383		7.7928	[ 7.07, 8.6 ]	2.45e-369	3613	10108		12.1557	[ 11.4, 12.96 ]	1.87E-1262	7184	36491
626.13	Irregular menstrual cycle	genitourinary	6.70531	[ 6.1, 7.37 ]	1.14E-343	3083	26383		3.9385	[ 3.55, 4.37 ]	1.47e-145	2552	10108		5.28514	[ 4.93, 5.67 ]	3.94E-475	5635	36491
626.14	Irregular menstrual bleeding	genitourinary	11.3521	[ 9.2, 14.01 ]	4.37e-113	396	26383		6.48181	[ 5.12, 8.21 ]	2.092e-54	402	10108		8.8525	[ 7.56, 10.36 ]	6.19e-163	798	36491
626.15	Infertility, female, associated with anovulation	genitourinary	4.53217	[ 2.94, 6.98 ]	7.007e-12	129	26383		1.49691	[ 0.99, 2.26 ]	0.05549	103	10108		2.54035	[ 1.88, 3.42 ]	9.203e-10	232	36491
626.2	Dysmenorrhea	genitourinary	13.3351	[ 11.71, 15.19 ]	4.32E-332	1171	26383		6.84487	[ 5.85, 8.01 ]	2.39e-127	1191	10108		10.1604	[ 9.19, 11.23 ]	2.17E-448	2362	36491
626.21	Mittelschmerz	genitourinary	19.7509	[ 2.76, 141.57 ]	0.00299	6	26383
626.4	Premenstrual tension syndromes	genitourinary	6.54761	[ 4.36, 9.84 ]	1.391e-19	119	26383		3.54593	[ 2.87, 4.38 ]	5.196e-32	446	10108		4.03699	[ 3.35, 4.87 ]	2.094e-48	565	36491
626.8	Infertility, female	genitourinary	5.89497	[ 4.98, 6.97 ]	4.7e-95	823	26383		1.64856	[ 1.38, 1.97 ]	5.256e-08	652	10108		3.25633	[ 2.88, 3.68 ]	4.032e-79	1475	36491
627	Menopausal and postmenopausal disorders	genitourinary	9.47162	[ 8.74, 10.26 ]	5.55E-663	4845	26383		5.57783	[ 5.13, 6.06 ]	2.06e-359	6746	10108		7.34412	[ 6.93, 7.78 ]	1.89E-1002	11591	36491
627.1	Postmenopausal bleeding	genitourinary	11.7447	[ 10.4, 13.26 ]	1.03E-343	1412	26383		6.19474	[ 5.48, 7.01 ]	1.6e-185	1920	10108		8.55829	[ 7.85, 9.33 ]	1.20E-515	3332	36491
627.2	Symptomatic menopause	genitourinary	9.93834	[ 9.03, 10.94 ]	2.29E-482	2647	26383		6.38978	[ 5.8, 7.04 ]		4330	10108		7.98768	[ 7.46, 8.55 ]	5.57E-780	6977	36491
627.21	Symptomatic artificial menopause	genitourinary	15.2977	[ 11.55, 20.25 ]	6.913e-81	221	26383		163.711	[ 39.95, 670.83 ]	1.398e-12	96	10108		16.7433	[ 12.71, 22.05 ]	1.53e-89	317	36491
627.22	Need for Hormone replacement therapy (postmenopausal)	genitourinary	12.8855	[ 10.37, 16.01 ]	1.08e-117	366	26383		10.8395	[ 8.95, 13.12 ]	1.1e-131	700	10108		11.6896	[ 10.13, 13.49 ]	4.98e-247	1066	36491
627.3	Postmenopausal atrophic vaginitis	genitourinary	7.12422	[ 5.95, 8.53 ]	5.52e-102	597	26383		8.08653	[ 6.86, 9.53 ]	1.07e-137	1012	10108		7.63315	[ 6.76, 8.62 ]	2.04e-237	1609	36491
627.4	Premenopausal menorrhagia	genitourinary	17.7148	[ 12.7, 24.71 ]	2.524e-64	159	26383		7.49998	[ 5.94, 9.47 ]	2.569e-64	538	10108		9.95525	[ 8.23, 12.05 ]	5.37e-123	697	36491
627.5	Premature menopause and other ovarian failure	genitourinary	3.18611	[ 1.95, 5.2 ]	3.608e-06	108	26383		6.82437	[ 5.18, 8.98 ]	1.095e-42	284	10108		5.68767	[ 4.48, 7.23 ]	7.849e-46	392	36491
628	Ovarian cyst	genitourinary	8.82687	[ 8.05, 9.67 ]	3.88E-474	3010	26383		4.60987	[ 4.15, 5.12 ]	2.57e-182	2642	10108		6.64723	[ 6.21, 7.12 ]	6.52E-636	5652	36491
634	Miscarriage; stillbirth	pregnancy complications	0.843074	[ 0.74, 0.96 ]	0.0108	2062	39902
634.1	Missed abortion/Hydatidiform mole	pregnancy complications	0.890386	[ 0.73, 1.09 ]	0.2654	802	39902
634.3	Ectopic pregnancy	pregnancy complications	0.892526	[ 0.63, 1.27 ]	0.527	227	39902
635	Hemorrhage during pregnancy; childbirth and postpartum	pregnancy complications	0.706805	[ 0.59, 0.85 ]	0.000181	1169	39902
635.2	Antepartum hemorrhage, abruptio placentae, and placenta previa	pregnancy complications	0.736681	[ 0.59, 0.92 ]	0.005787	795	39902
635.3	Placenta previa and abruptio placenta	pregnancy complications	0.547441	[ 0.38, 0.78 ]	0.0009367	336	39902
636	Early or threatened labor; hemorrhage in early pregnancy	pregnancy complications	0.669181	[ 0.61, 0.73 ]	3e-17	5424	39902		0.992826	[ 0.84, 1.18 ]	0.9339	735	24498		0.73352	[ 0.68, 0.8 ]	1.014e-13	6159	64400
636.1	Threatened premature labor	pregnancy complications	0.575509	[ 0.48, 0.69 ]	8.579e-09	1273	39902		1.09845	[ 0.74, 1.63 ]	0.6434	130	24498
636.2	Early onset of delivery	pregnancy complications	0.50409	[ 0.39, 0.65 ]	1.336e-07	744	39902
636.3	Hemorrhage in early pregnancy	pregnancy complications	0.922563	[ 0.81, 1.05 ]	0.2196	2049	39902
636.8	Cervical incompetence	pregnancy complications	1.02286	[ 0.75, 1.39 ]	0.8846	305	39902
637	Short gestation; low birth weight; and fetal growth retardation	pregnancy complications	0.393057	[ 0.05, 3.23 ]	0.385	25	39793
638	Other high-risk pregnancy	pregnancy complications	1.05359	[ 0.93, 1.2 ]	0.4263	2050	47700
639	Complications following abortion or ectopic and molar pregnancies	pregnancy complications	0.805171	[ 0.31, 2.12 ]	0.6615	43	51425
642	Hypertension complicating pregnancy, childbirth, and the puerperium	pregnancy complications	0.649599	[ 0.57, 0.75 ]	9.911e-10	2238	48236		1.02655	[ 0.79, 1.33 ]	0.8447	286	25711
642.1	Preeclampsia and eclampsia	pregnancy complications	0.538914	[ 0.43, 0.67 ]	2.932e-08	985	48236		1.08361	[ 0.72, 1.63 ]	0.7014	114	25711
643	Excessive vomiting in pregnancy	pregnancy complications	0.703069	[ 0.54, 0.92 ]	0.009057	561	50165
643.1	Hyperemesis gravidarum	pregnancy complications	0.775925	[ 0.55, 1.1 ]	0.159	278	50165
644	Anemia during pregnancy	pregnancy complications	0.722238	[ 0.53, 0.99 ]	0.04137	360	50188
645	Late pregnancy and failed induction	pregnancy complications	0.567508	[ 0.47, 0.69 ]	1.658e-08	1362	48718
646	Other complications of pregnancy NEC	pregnancy complications	0.583448	[ 0.46, 0.73 ]	4.775e-06	882	48860		0.88285	[ 0.72, 1.09 ]	0.2462	428	25290		0.731396	[ 0.63, 0.85 ]	8.149e-05	1310	74150
647	Infectious and parasitic complications affecting pregnancy	pregnancy complications	0.539075	[ 0.4, 0.73 ]	5.063e-05	494	48048
647.1	Infections of genitourinary tract during pregnancy	pregnancy complications	0.523614	[ 0.4, 0.68 ]	1.898e-06	666	48048		1.59265	[ 0.97, 2.62 ]	0.06608	107	25650
647.3	Major puerperal infection	pregnancy complications	1.04854	[ 0.44, 2.49 ]	0.9144	75	48048
649	Other conditions or status of the mother complicating pregnancy, childbirth, or the puerperium	pregnancy complications	0.598218	[ 0.54, 0.66 ]	6.334e-23	4708	42310		1.21921	[ 0.97, 1.53 ]	0.08392	479	24676
649.1	Diabetes or abnormal glucose tolerance complicating pregnancy	pregnancy complications	0.571781	[ 0.49, 0.67 ]	7.743e-12	1757	42310		0.96358	[ 0.81, 1.14 ]	0.6687	689	24676		0.730811	[ 0.65, 0.82 ]	1.332e-07	2446	66986
650	Normal delivery	pregnancy complications	0.532858	[ 0.42, 0.68 ]	2.877e-07	913	49198
651	Multiple gestation	pregnancy complications	0.783801	[ 0.61, 1.01 ]	0.0612	608	50755
652	Malposition and malpresentation of fetus or obstruction	pregnancy complications	0.788203	[ 0.69, 0.9 ]	0.00046	2304	47631
653	Problems associated with amniotic cavity and membranes	pregnancy complications	0.683793	[ 0.58, 0.8 ]	3.017e-06	1816	43166		0.945539	[ 0.69, 1.3 ]	0.7328	183	25203		0.728914	[ 0.63, 0.84 ]	1.455e-05	1999	68369
654	Other and unspecified complications of birth; puerperium affecting management of mother	pregnancy complications	1.24945	[ 1.1, 1.42 ]	0.0007618	1747	43166
654.1	Abnormality of organs and soft tissues of pelvis complicating pregnancy, childbirth, or the puerperium	pregnancy complications	2.01416	[ 1.81, 2.24 ]	3.535e-39	2172	43166		2.91043	[ 0.38, 22.35 ]	0.3043	249	25203		2.01617	[ 1.82, 2.24 ]	2.214e-39	2421	68369
654.2	Rhesus isoimmunization in pregnancy	pregnancy complications	0.794136	[ 0.51, 1.24 ]	0.3145	206	43166
655	Known or suspected fetal abnormality affecting management of mother	pregnancy complications	0.526028	[ 0.48, 0.57 ]	5.208e-48	7597	39856		0.763914	[ 0.64, 0.92 ]	0.00346	594	25073		0.563944	[ 0.52, 0.61 ]	5.812e-47	8191	64929
655.1	Abnormality in fetal heart rate or rhythm	pregnancy complications	0.552943	[ 0.48, 0.64 ]	4.023e-16	2271	39856		0.522202	[ 0.31, 0.88 ]	0.01568	60	25073		0.550791	[ 0.48, 0.63 ]	2.129e-17	2331	64929
656	Other perinatal conditions of fetus or newborn	pregnancy complications	0.516955	[ 0.12, 2.26 ]	0.3813	61	51358
656.2	Respiratory conditions of fetus and newborn	pregnancy complications	8.06574e-05	[ 0, 4.02E+51 ]	0.8855	9	51358
658	Maternal complication of pregnancy affecting fetus or newborn	pregnancy complications	1.58772	[ 0.86, 2.93 ]	0.1399	64	51242
661	Fetal distress and abnormal forces of labor	pregnancy complications	0.676177	[ 0.58, 0.79 ]	5.95e-07	1843	48173
663	Umbilical cord complications during labor and delivery	pregnancy complications	0.650249	[ 0.53, 0.79 ]	2.259e-05	1236	48879
665	Obstetrical/birth trauma	pregnancy complications	0.584032	[ 0.53, 0.65 ]	1.027e-23	5111	44740
668	Complications of the administration of anesthetic or other sedation in labor and delivery	pregnancy complications	2.53198	[ 0.52, 12.24 ]	0.2479	10	51548
669	Complications of labor and delivery NEC	pregnancy complications	0.60417	[ 0.48, 0.76 ]	1.103e-05	996	49466		0.860708	[ 0.51, 1.44 ]	0.5675	74	25906		0.639416	[ 0.52, 0.79 ]	2.07e-05	1070	75372
671	Venous/cerebrovascular complications embolism in pregnancy and the puerperium	pregnancy complications	1.01888	[ 0.62, 1.67 ]	0.9412	135	49957
674	Other complications of the puerperium NEC	pregnancy complications	0.718996	[ 0.53, 0.98 ]	0.03522	415	49957
676	Other disorders of the breast associated with childbirth and disorders of lactation	pregnancy complications	2.20252	[ 0.57, 8.5 ]	0.2516	17	49957
681	Superficial cellulitis and abscess	dermatologic	1.05834	[ 0.97, 1.16 ]	0.229	3214	43521
681.1	Cellulitis and abscess of fingers/toes	dermatologic	1.45005	[ 1.15, 1.83 ]	0.001867	388	43521
681.2	Cellulitis and abscess of face/neck	dermatologic	1.11829	[ 0.82, 1.52 ]	0.4788	274	43521
681.3	Cellulitis and abscess of arm/hand	dermatologic	0.832518	[ 0.63, 1.11 ]	0.206	370	43521
681.5	Cellulitis and abscess of leg, except foot	dermatologic	0.750812	[ 0.61, 0.92 ]	0.005238	712	43521
681.6	Cellulitis and abscess of foot, toe	dermatologic	0.904747	[ 0.6, 1.36 ]	0.6284	168	43521
681.7	Cellulitis and abscess of trunk	dermatologic	0.989852	[ 0.81, 1.2 ]	0.9192	706	43521
686	Other local infections of skin and subcutaneous tissue	dermatologic	1.09615	[ 0.9, 1.34 ]	0.3682	615	43521
686.1	Carbuncle and furuncle	dermatologic	1.32472	[ 0.93, 1.89 ]	0.1235	174	43521
686.2	Impetigo	dermatologic	1.00692	[ 0.49, 2.06 ]	0.9849	51	43521
686.3	Pilonidal cyst	dermatologic	1.37768	[ 0.74, 2.58 ]	0.3173	62	43521
686.4	Pyogenic granuloma	dermatologic	1.91976	[ 0.75, 4.92 ]	0.1742	26	43521
686.5	Pyoderma	dermatologic	0.478213	[ 0.11, 2.12 ]	0.3321	24	43521
687	Symptoms affecting skin	dermatologic	2.81539	[ 0.88, 9.01 ]	0.08121	13	41671
687.1	Rash and other nonspecific skin eruption	dermatologic	1.55893	[ 1.41, 1.73 ]	5.265e-17	2155	41671		1.57586	[ 1.36, 1.83 ]	1.284e-09	1045	19461		1.56455	[ 1.44, 1.7 ]	4.321e-25	3200	61132
687.2	Localized superficial swelling, mass, or lump	dermatologic	1.46756	[ 1.07, 2.01 ]	0.01742	210	50088
687.4	Disturbance of skin sensation	dermatologic	1.59488	[ 1.43, 1.78 ]	1.752e-16	1845	41671		1.59185	[ 1.44, 1.76 ]	2.34e-19	2133	19461		1.59329	[ 1.48, 1.72 ]	3.184e-34	3978	61132
689	Disorder of skin and subcutaneous tissue NOS	dermatologic	1.31824	[ 1.06, 1.65 ]	0.01476	444	49450
690	Erythematosquamous dermatosis	dermatologic	1.96934	[ 1.53, 2.54 ]	1.842e-07	308	45202		1.88929	[ 1.44, 2.47 ]	3.332e-06	300	21141		1.93093	[ 1.61, 2.32 ]	2.894e-12	608	66343
690.1	Seborrheic dermatitis	dermatologic	1.96285	[ 1.52, 2.54 ]	2.467e-07	305	45202		1.88929	[ 1.44, 2.47 ]	3.332e-06	300	21141		1.92726	[ 1.6, 2.32 ]	3.845e-12	605	66343
691	Congenital anomalies of skin	dermatologic	1.70318	[ 1.13, 2.56 ]	0.01053	138	45202
694	Dyschromia and Vitiligo	dermatologic	2.0279	[ 1.71, 2.41 ]	1.205e-15	669	45202		1.65252	[ 1.27, 2.15 ]	0.0002006	287	21141		1.90732	[ 1.65, 2.2 ]	2.461e-18	956	66343
694.1	Vitiligo	dermatologic	0.852826	[ 0.37, 1.98 ]	0.711	39	45202
694.2	Other dyschromia	dermatologic	2.1355	[ 1.79, 2.55 ]	7.871e-17	621	45202		1.63722	[ 1.22, 2.2 ]	0.001113	227	21141		1.98973	[ 1.71, 2.32 ]	1.138e-18	848	66343
695	Erythematous conditions	dermatologic	1.41298	[ 1.24, 1.61 ]	2.081e-07	1372	45202		1.71996	[ 1.54, 1.93 ]	6.002e-21	1680	21141		1.58075	[ 1.45, 1.72 ]	9.074e-26	3052	66343
695.1	Toxic erythema	dermatologic	0.639672	[ 0.15, 2.81 ]	0.5541	24	45202
695.2	Bullous dermatoses	dermatologic	1.17586	[ 0.45, 3.1 ]	0.7437	21	45202
695.22	Pemphigus and pemphigoid	dermatologic	0.648366	[ 0.17, 2.5 ]	0.5292	14	45202
695.3	Rosacea	dermatologic	2.41718	[ 1.96, 2.98 ]	1.287e-16	434	45202		2.02506	[ 1.74, 2.35 ]	3.155e-20	886	21141		2.15071	[ 1.9, 2.43 ]	7.968e-35	1320	66343
695.4	Lupus (localized and systemic)	dermatologic	1.05432	[ 0.84, 1.32 ]	0.645	535	44716
695.41	Cutaneous lupus erythematosus	dermatologic	1.61011	[ 1.01, 2.55 ]	0.04314	106	44716
695.42	Systemic lupus erythematosus	dermatologic	1.02	[ 0.81, 1.29 ]	0.8688	500	44716
695.7	Prurigo and Lichen	dermatologic	1.44875	[ 0.97, 2.16 ]	0.07038	129	45202
695.8	Other specified erythematous conditions	dermatologic	1.30213	[ 0.83, 2.03 ]	0.2459	117	45202
695.81	Erythema nodosum	dermatologic	1.36807	[ 0.53, 3.52 ]	0.5154	34	45202
695.9	Unspecified erythematous condition	dermatologic	0.4487	[ 0.19, 1.05 ]	0.06571	63	45202
696	Psoriasis and related disorders	dermatologic	1.46712	[ 1.16, 1.86 ]	0.001584	407	44275
696.3	Pityriasis	dermatologic	2.26823	[ 0.96, 5.35 ]	0.06157	26	45202
696.4	Psoriasis	dermatologic	1.45223	[ 1.13, 1.86 ]	0.003372	371	44275
696.41	Psoriasis vulgaris	dermatologic	1.63902	[ 1.26, 2.13 ]	0.0002229	317	44275
696.42	Psoriatic arthropathy	dermatologic	1.17715	[ 0.7, 1.97 ]	0.5354	104	44275
697	Sarcoidosis	dermatologic	1.26706	[ 0.9, 1.79 ]	0.1763	168	45202
698	Pruritus and related conditions	dermatologic	1.33683	[ 1.1, 1.62 ]	0.00349	587	49356
700	Corns and callosities	dermatologic	1.5691	[ 1.15, 2.13 ]	0.004024	199	47027
701	Other hypertrophic and atrophic conditions of skin	dermatologic	2.04869	[ 1.83, 2.3 ]	6.469e-35	1537	47027		1.98278	[ 1.76, 2.24 ]	1.557e-28	1439	21744		2.01738	[ 1.86, 2.19 ]	1.133e-61	2976	68771
701.1	Keratoderma, acquired	dermatologic	1.07616	[ 0.61, 1.9 ]	0.7994	65	47027
701.2	Scar conditions and fibrosis of skin	dermatologic	2.00351	[ 1.66, 2.41 ]	3.041e-13	563	47027		1.63444	[ 1.21, 2.2 ]	0.001218	228	21744		1.89156	[ 1.61, 2.22 ]	2.866e-15	791	68771
701.3	Circumscribed scleroderma	dermatologic	1.63706	[ 0.93, 2.87 ]	0.08506	66	47027
701.4	Keloid scar	dermatologic	1.61688	[ 1.17, 2.24 ]	0.003676	202	47027
701.5	Abnormal granulation tissue	dermatologic	1.80056	[ 0.83, 3.9 ]	0.1362	38	47027
701.6	Acquired acanthosis nigricans	dermatologic	1.7889	[ 1.13, 2.82 ]	0.01232	92	47027
702	Degenerative skin conditions and other dermatoses	dermatologic	2.17733	[ 1.96, 2.42 ]	2.541e-47	1930	44763		2.34129	[ 2.09, 2.62 ]	1.239e-49	2165	19248		2.25263	[ 2.09, 2.43 ]	6.29e-95	4095	64011
702.1	Actinic keratosis	dermatologic	1.64543	[ 1.4, 1.94 ]	2.669e-09	793	47888
702.2	Seborrheic keratosis	dermatologic	2.15869	[ 1.91, 2.44 ]	6.436e-36	1385	47888		2.35467	[ 2.06, 2.69 ]	4.666e-37	1409	22078		2.24566	[ 2.05, 2.45 ]	5.341e-71	2794	69966
702.4	Degenerative skin disorders	dermatologic	1.23343	[ 0.31, 4.89 ]	0.7654	15	44763
703	Diseases of nail, NOS	dermatologic	1.99651	[ 1.43, 2.78 ]	4.08e-05	180	47260
703.1	Ingrowing nail	dermatologic	1.57964	[ 1.17, 2.12 ]	0.002495	230	47260
704	Diseases of hair and hair follicles	dermatologic	2.20648	[ 1.89, 2.58 ]	2.165e-23	838	47260		1.48542	[ 1.29, 1.71 ]	2.315e-08	1067	21917		1.77004	[ 1.6, 1.96 ]	3.368e-27	1905	69177
704.1	Alopecia	dermatologic	2.09992	[ 1.73, 2.55 ]	7.731e-14	538	47260		1.44585	[ 1.2, 1.74 ]	8.832e-05	618	21917		1.72495	[ 1.51, 1.97 ]	1.381e-15	1156	69177
704.11	Alopecia Areata	dermatologic	2.43172	[ 1.51, 3.92 ]	0.0002581	81	47260
704.12	Telogen effluvium	dermatologic	2.38453	[ 1.38, 4.12 ]	0.001881	69	47260
704.2	Hirsutism	dermatologic	1.71189	[ 1.3, 2.25 ]	0.0001258	302	47260
704.8	Other specified diseases of hair and hair follicles	dermatologic	2.41476	[ 1.8, 3.24 ]	4.093e-09	217	47260		1.44716	[ 1.16, 1.8 ]	0.0009096	399	21917		1.73638	[ 1.46, 2.07 ]	6.834e-10	616	69177
705	Disorders of sweat glands	dermatologic	1.39222	[ 1.01, 1.91 ]	0.04169	212	45684
705.1	Dyshidrosis	dermatologic	1.89364	[ 1.09, 3.3 ]	0.02446	59	45684
705.3	Hidradenitis	dermatologic	1.34313	[ 0.9, 2 ]	0.1466	144	45684
705.8	Hyperhidrosis	dermatologic	1.16731	[ 0.74, 1.85 ]	0.5102	135	45684
706	Diseases of sebaceous glands	dermatologic	1.81811	[ 1.64, 2.01 ]	1.043e-30	2299	45684		1.77766	[ 1.6, 1.98 ]	2.816e-26	1953	21628		1.79876	[ 1.67, 1.94 ]	3.043e-55	4252	67312
706.1	Acne	dermatologic	1.41157	[ 1.22, 1.64 ]	4.485e-06	1332	45684		1.74927	[ 1.48, 2.06 ]	2.516e-11	789	21628		1.55317	[ 1.39, 1.73 ]	3.549e-15	2121	67312
706.2	Sebaceous cyst	dermatologic	2.39504	[ 2.03, 2.83 ]	9.488e-25	700	45684		1.81902	[ 1.57, 2.11 ]	2.106e-15	953	21628		2.0532	[ 1.84, 2.29 ]	3.054e-37	1653	67312
706.8	Other specified diseases of sebaceous glands	dermatologic	1.80814	[ 1.13, 2.89 ]	0.01296	87	45684
707	Chronic ulcer of skin	dermatologic	0.492087	[ 0.41, 0.59 ]	1.33e-13	932	50094		0.675501	[ 0.55, 0.83 ]	0.000244	797	24953		0.566601	[ 0.49, 0.65 ]	1.693e-15	1729	75047
707.1	Decubitus ulcer	dermatologic	0.397484	[ 0.31, 0.51 ]	1.351e-13	619	50094		0.575164	[ 0.41, 0.81 ]	0.001503	360	24953		0.450454	[ 0.37, 0.55 ]	3.657e-15	979	75047
707.2	Chronic ulcer of leg or foot	dermatologic	0.67882	[ 0.51, 0.9 ]	0.007018	336	50094
707.3	Chronic ulcer of unspecified site	dermatologic	0.642364	[ 0.4, 1.02 ]	0.06202	131	50094
709	Diffuse diseases of connective tissue	dermatologic	1.01096	[ 0.8, 1.28 ]	0.9287	481	44867
709.2	Sicca syndrome	dermatologic	1.01227	[ 0.63, 1.64 ]	0.9603	121	44867
709.3	Systemic sclerosis	dermatologic	1.09101	[ 0.62, 1.92 ]	0.7627	78	44867
709.4	Polymyositis	dermatologic	1.48186	[ 0.67, 3.28 ]	0.332	29	44867
709.5	Dermatomyositis	dermatologic	0.621574	[ 0.28, 1.36 ]	0.2327	60	44867
709.6	Other specified diffuse diseases of connective tissue	dermatologic	1.09221	[ 0.65, 1.85 ]	0.7418	100	44867
709.7	Unspecified diffuse connective tissue disease	dermatologic	1.31128	[ 0.7, 2.45 ]	0.3958	69	44867
710	Osteomyelitis, periostitis, and other infections involving bone	musculoskeletal	0.75707	[ 0.6, 0.96 ]	0.02054	527	45895
710.1	Osteomyelitis	musculoskeletal	0.586666	[ 0.43, 0.8 ]	0.0006716	373	45895
710.11	Acute osteomyelitis	musculoskeletal	1.28724	[ 0.81, 2.04 ]	0.2804	113	45895
710.12	Chronic osteomyelitis	musculoskeletal	0.72325	[ 0.43, 1.21 ]	0.2144	137	45895
710.19	Unspecified osteomyelitis	musculoskeletal	0.624003	[ 0.43, 0.9 ]	0.01044	273	45895
711	Arthropathy associated with infections	musculoskeletal	0.787572	[ 0.5, 1.25 ]	0.3083	143	45895
711.1	Pyogenic arthritis	musculoskeletal	0.750362	[ 0.41, 1.37 ]	0.3512	84	45895
711.2	Reiter's disease	musculoskeletal	2.03766	[ 0.53, 7.77 ]	0.2972	13	45895
711.3	Behcet's syndrome	musculoskeletal	0.941294	[ 0.23, 3.85 ]	0.9329	23	45895
712	Infective connective tissue disorders	musculoskeletal	0.949614	[ 0.51, 1.75 ]	0.8686	78	45895
713	Arthropathy associated with other disorders classified elsewhere	musculoskeletal	1.07079	[ 0.64, 1.78 ]	0.7924	91	45895
713.5	Arthropathy associated with neurological disorders	musculoskeletal	0.949709	[ 0.5, 1.79 ]	0.8733	56	45895
714	Rheumatoid arthritis and other inflammatory polyarthropathies	musculoskeletal	0.967152	[ 0.82, 1.15 ]	0.7014	921	46586
714.1	Rheumatoid arthritis	musculoskeletal	0.852399	[ 0.7, 1.04 ]	0.1201	689	46586
714.2	Juvenile rheumatoid arthritis	musculoskeletal	0.552391	[ 0.17, 1.82 ]	0.3293	43	46586
715	Other inflammatory spondylopathies	musculoskeletal	1.71446	[ 1.39, 2.11 ]	4.34e-07	458	46586		1.26175	[ 1.04, 1.53 ]	0.01895	585	21799		1.45412	[ 1.26, 1.68 ]	2.493e-07	1043	68385
715.1	Sacroiliitis NEC	musculoskeletal	1.98496	[ 1.58, 2.5 ]	6.22e-09	358	46586		1.29305	[ 1.06, 1.58 ]	0.01086	563	21799		1.54976	[ 1.33, 1.8 ]	1.114e-08	921	68385
715.2	Ankylosing spondylitis	musculoskeletal	0.896551	[ 0.31, 2.63 ]	0.8423	36	46586
715.3	Spinal enthesopathy	musculoskeletal	0.699703	[ 0.31, 1.56 ]	0.3816	41	46586
716	Other arthropathies	musculoskeletal	1.20033	[ 1.04, 1.39 ]	0.01478	998	45895
716.1	Unspecified polyarthropathy or polyarthritis	musculoskeletal	1.37837	[ 0.48, 3.95 ]	0.5503	19	45895
716.8	Palindromic rheumatism	musculoskeletal	0.990644	[ 0.21, 4.75 ]	0.9906	11	45895
716.9	Arthropathy NOS	musculoskeletal	1.19029	[ 1.02, 1.39 ]	0.0246	928	45895
717	Polymyalgia Rheumatica	musculoskeletal	0.550571	[ 0.32, 0.96 ]	0.0341	95	51324
720	Spinal stenosis	musculoskeletal	1.17515	[ 1.01, 1.37 ]	0.03841	966	44131
720.1	Spinal stenosis of lumbar region	musculoskeletal	1.12266	[ 0.94, 1.34 ]	0.2087	663	44131
721	Spondylosis and allied disorders	musculoskeletal	1.17727	[ 1.04, 1.33 ]	0.007987	1608	44131
721.1	Spondylosis without myelopathy	musculoskeletal	1.20539	[ 1.06, 1.37 ]	0.004243	1385	44131
721.2	Spondylosis with myelopathy	musculoskeletal	1.15292	[ 0.8, 1.67 ]	0.4528	153	44131
721.8	Other allied disorders of spine	musculoskeletal	6.40978e-05	[ 0, 8.79E+53 ]	0.8876	3	44131
722	Intervertebral disc disorders	musculoskeletal	1.35351	[ 1.23, 1.49 ]	9.867e-10	2536	44131		1.35798	[ 1.25, 1.48 ]	4.244e-13	3578	19446		1.35608	[ 1.27, 1.44 ]	2.536e-21	6114	63577
722.1	Displacement of intervertebral disc	musculoskeletal	1.79733	[ 1.52, 2.13 ]	1.539e-11	709	44131		1.40692	[ 1.27, 1.56 ]	2.876e-10	1924	19446		1.50652	[ 1.38, 1.65 ]	4.775e-19	2633	63577
722.6	Degeneration of intervertebral disc	musculoskeletal	1.36971	[ 1.22, 1.53 ]	5.724e-08	1760	44131		1.28492	[ 1.14, 1.45 ]	3.063e-05	1679	19446		1.32817	[ 1.22, 1.44 ]	1.042e-11	3439	63577
722.7	Intervertebral disc disorder with myelopathy	musculoskeletal	1.35283	[ 0.83, 2.22 ]	0.23	84	44131
722.8	Postlaminectomy syndrome	musculoskeletal	1.34999	[ 0.95, 1.93 ]	0.0988	168	44131
722.9	Other and unspecified disc disorder	musculoskeletal	0.756616	[ 0.36, 1.59 ]	0.4603	48	44131
723	Other disorders of cervical region	musculoskeletal	1.7814	[ 1.34, 2.37 ]	6.63e-05	262	44131
723.1	Torticollis	musculoskeletal	1.32287	[ 0.27, 6.46 ]	0.7296	11	44131
724	Other and unspecified disorders of back	musculoskeletal	1.37851	[ 1.11, 1.71 ]	0.00327	484	44131
724.1	Disorders of sacrum	musculoskeletal	1.35053	[ 0.72, 2.54 ]	0.3502	56	44131
724.8	Other symptoms referable to back	musculoskeletal	1.7095	[ 1.08, 2.7 ]	0.02154	98	44131
724.9	Other unspecified back disorders	musculoskeletal	0.748114	[ 0.28, 1.97 ]	0.557	34	44131
726	Peripheral enthesopathies and allied syndromes	musculoskeletal	2.19833	[ 2.03, 2.38 ]	4.936e-88	3731	41591		1.84246	[ 1.7, 1.99 ]	1.101e-51	4398	16135		2.01617	[ 1.91, 2.13 ]	1.08e-135	8129	57726
726.1	Enthesopathy	musculoskeletal	2.23849	[ 2.02, 2.49 ]	1.677e-51	1877	41591		1.99312	[ 1.79, 2.23 ]	1.195e-34	2063	16135		2.11848	[ 1.96, 2.29 ]	7.428e-84	3940	57726
726.2	Synoviopathy	musculoskeletal	2.20538	[ 1.07, 4.56 ]	0.03263	41	41591
726.3	Bursitis	musculoskeletal	2.4707	[ 1.96, 3.12 ]	2.766e-14	354	41591		1.82613	[ 1.45, 2.29 ]	2.158e-07	446	16135		2.11679	[ 1.8, 2.49 ]	1.779e-19	800	57726
726.4	Calcaneal spur; Exostosis NOS	musculoskeletal	2.12697	[ 1.43, 3.16 ]	0.0001844	126	41591
727	Other disorders of synovium, tendon, and bursa	musculoskeletal	2.05238	[ 1.86, 2.27 ]	3.631e-46	2239	41591		2.0401	[ 1.84, 2.26 ]	6.488e-41	2310	16135		2.04664	[ 1.9, 2.2 ]	2.915e-85	4549	57726
727.1	Synovitis and tenosynovitis	musculoskeletal	2.20781	[ 1.94, 2.51 ]	1.184e-33	1245	41591		2.18671	[ 1.91, 2.5 ]	9.837e-30	1247	16135		2.19789	[ 2, 2.41 ]	1.226e-61	2492	57726
727.2	Bursitis disorders	musculoskeletal	2.34105	[ 1.63, 3.36 ]	3.588e-06	138	41591		2.09258	[ 1.58, 2.77 ]	2.316e-07	300	16135		2.183	[ 1.75, 2.72 ]	4.284e-12	438	57726
727.4	Ganglion and cyst of synovium, tendon, and bursa	musculoskeletal	2.15674	[ 1.71, 2.71 ]	5.338e-11	388	41591		1.93305	[ 1.53, 2.44 ]	3.543e-08	394	16135		2.04419	[ 1.73, 2.41 ]	1.293e-17	782	57726
727.5	Rupture of synovium	musculoskeletal	2.02729	[ 1.13, 3.65 ]	0.01824	59	41591
727.6	Rupture of tendon, nontraumatic	musculoskeletal	1.38196	[ 1.01, 1.89 ]	0.04231	215	41591
727.7	Contracture of tendon (sheath)	musculoskeletal	1.95228	[ 1.09, 3.49 ]	0.0242	58	41591
727.8	Plica syndrome	musculoskeletal	1.02409	[ 0.46, 2.28 ]	0.9536	54	41591
728	Disorders of muscle, ligament, and fascia	musculoskeletal	2.41524	[ 1.7, 3.43 ]	7.863e-07	152	41591		2.35655	[ 1.2, 4.62 ]	0.01262	52	16135		2.40272	[ 1.76, 3.28 ]	3.157e-08	204	57726
728.1	Muscular calcification and ossification	musculoskeletal	0.900685	[ 0.2, 4.06 ]	0.8917	19	41591
728.2	Laxity of ligament or hypermobility syndrome	musculoskeletal	1.18483	[ 0.49, 2.87 ]	0.7071	38	41591
728.7	Fasciitis	musculoskeletal	2.51884	[ 2.11, 3 ]	4.488e-25	606	41591		2.15179	[ 1.87, 2.48 ]	6.244e-26	1043	16135		2.29148	[ 2.05, 2.56 ]	6.712e-49	1649	57726
728.71	Contracture of palmar fascia [Dupuytren's disease]	musculoskeletal	3.06639	[ 1.24, 7.58 ]	0.0153	21	41591
729	Other disorders of soft tissues	musculoskeletal	1.18613	[ 0.81, 1.73 ]	0.3755	173	41591
729.1	Rheumatism, unspecified and fibrositis	musculoskeletal	2.2947	[ 0.14, 36.7 ]	0.557	8	41591
729.3	Panniculitis	musculoskeletal	1.54496	[ 0.87, 2.74 ]	0.1358	58	41591
729.7	Nontraumatic compartment syndrome	musculoskeletal	0.768434	[ 0.09, 6.35 ]	0.8068	10	41591
731	Osteitis deformans and osteopathies associated with other disorders classified elsewhere	musculoskeletal	0.766286	[ 0.3, 1.94 ]	0.5734	37	44871
731.1	Osteitis deformans [Paget's disease of bone]	musculoskeletal	0.193631	[ 0.02, 1.88 ]	0.1566	10	44871
732	Osteochondropathies	musculoskeletal	1.27622	[ 0.67, 2.41 ]	0.4535	65	44871
732.1	Juvenile osteochondrosis	musculoskeletal	1.30552	[ 0.49, 3.46 ]	0.5915	30	44871
732.7	Osteochondritis dissecans	musculoskeletal	1.53557	[ 0.64, 3.69 ]	0.3381	29	44871
733	Other disorders of bone and cartilage	musculoskeletal	1.63607	[ 1.09, 2.46 ]	0.01796	128	44871
733.2	Cyst of bone	musculoskeletal	1.38777	[ 0.56, 3.42 ]	0.4763	31	44871
733.4	Aseptic necrosis of bone	musculoskeletal	0.573097	[ 0.38, 0.86 ]	0.00802	201	44871
733.6	Costochondritis	musculoskeletal	1.33776	[ 0.7, 2.56 ]	0.3783	58	44871
733.8	Malunion and nonunion of fracture	musculoskeletal	0.528665	[ 0.35, 0.81 ]	0.003053	240	44871
733.9	Chondromalacia	musculoskeletal	1.02614	[ 0.22, 4.71 ]	0.9736	14	44871
735	Acquired foot deformities	musculoskeletal	1.7512	[ 1.55, 1.98 ]	9.624e-19	1296	46528		1.62288	[ 1.37, 1.92 ]	1.355e-08	767	23422		1.70438	[ 1.54, 1.88 ]	1.045e-25	2063	69950
735.1	Flat foot	musculoskeletal	1.9142	[ 1.28, 2.86 ]	0.001502	110	46528
735.2	Acquired toe deformities	musculoskeletal	1.55987	[ 1.27, 1.92 ]	2.941e-05	442	46528		2.16929	[ 1.63, 2.89 ]	1.443e-07	249	23422		1.74683	[ 1.48, 2.07 ]	9.987e-11	691	69950
735.21	Hammer toe (acquired)	musculoskeletal	1.43476	[ 1.12, 1.85 ]	0.004936	297	46528
735.22	Claw toe (acquired)	musculoskeletal	2.55417e-05	[ 0, 1.12E+63 ]	0.8941	10	46528
735.23	Hallux rigidus	musculoskeletal	1.93363	[ 1.22, 3.07 ]	0.005308	91	46528
735.3	Hallux valgus (Bunion)	musculoskeletal	1.66646	[ 1.33, 2.08 ]	7.357e-06	398	46528		1.9656	[ 1.56, 2.48 ]	1.091e-08	374	23422		1.80435	[ 1.54, 2.12 ]	6.279e-13	772	69950
736	Other acquired deformities of limbs	musculoskeletal	1.30617	[ 0.89, 1.91 ]	0.1696	156	46528
736.1	Acquired deformities of forearm	musculoskeletal	9.16622e-05	[ 0, 8.40E+59 ]	0.9015	5	46528
736.2	Acquired deformities of finger	musculoskeletal	1.70864	[ 0.95, 3.06 ]	0.07213	61	46528
736.4	Genu valgum or varum (acquired)	musculoskeletal	1.65384	[ 0.33, 8.19 ]	0.5376	14	46528
736.6	Unequal leg length (acquired)	musculoskeletal	1.54373	[ 0.68, 3.5 ]	0.2981	34	46528
737	Curvature of spine	musculoskeletal	1.10351	[ 0.9, 1.36 ]	0.3551	637	46528
737.1	Kyphosis (acquired)	musculoskeletal	0.682495	[ 0.37, 1.24 ]	0.213	86	46528
737.3	Kyphoscoliosis and scoliosis	musculoskeletal	1.099	[ 0.87, 1.39 ]	0.431	515	46528
738	Other acquired musculoskeletal deformity	musculoskeletal	1.0897	[ 0.86, 1.38 ]	0.4703	448	46528
738.4	Acquired spondylolisthesis	musculoskeletal	1.14259	[ 0.87, 1.5 ]	0.3333	297	46528
739	Contracture of joint	musculoskeletal	1.04634	[ 0.71, 1.53 ]	0.8169	191	46528
740	Osteoarthrosis	musculoskeletal	1.33003	[ 1.23, 1.44 ]	3.351e-13	4569	44546		1.55628	[ 1.44, 1.69 ]	2.775e-27	5540	18287		1.4339	[ 1.36, 1.52 ]	3.454e-37	10109	62833
740.1	Osteoarthritis; localized	musculoskeletal	1.40481	[ 1.27, 1.56 ]	5.88e-11	2205	44546		1.90218	[ 1.69, 2.15 ]	1.376e-25	2058	18287		1.59377	[ 1.47, 1.72 ]	7.276e-32	4263	62833
740.11	Osteoarthrosis, localized, primary	musculoskeletal	1.46228	[ 1.31, 1.63 ]	1.388e-11	1817	44546		1.9098	[ 1.68, 2.17 ]	3.694e-23	1809	18287		1.63837	[ 1.51, 1.78 ]	4.638e-31	3626	62833
740.12	Osteoarthrosis, localized, secondary	musculoskeletal	1.06652	[ 0.43, 2.62 ]	0.8883	29	44546
740.2	Osteoarthrosis, generalized	musculoskeletal	0.937161	[ 0.78, 1.13 ]	0.4897	684	44546
740.3	Osteoarthrosis involving more than one site, but not specified as generalized	musculoskeletal	0.425538	[ 0.23, 0.77 ]	0.004861	79	44546
740.9	Osteoarthrosis NOS	musculoskeletal	1.21994	[ 1.11, 1.34 ]	4.013e-05	2732	44546
741	Symptoms and disorders of the joints	musculoskeletal	1.47979	[ 1.35, 1.62 ]	2.902e-17	2816	44975		1.25433	[ 1.04, 1.51 ]	0.01762	687	24240		1.43376	[ 1.32, 1.56 ]	5.713e-18	3503	69215
741.1	Ankylosis of joint	musculoskeletal	2.10728	[ 0.41, 10.81 ]	0.3717	21	44975
741.2	Stiffness of joint	musculoskeletal	1.83308	[ 1.58, 2.13 ]	3.208e-15	916	44975		2.17603	[ 1.16, 4.08 ]	0.01537	52	24240		1.85021	[ 1.6, 2.14 ]	1.868e-16	968	69215
741.3	Difficulty in walking	musculoskeletal	1.18164	[ 0.97, 1.44 ]	0.09751	554	44975
741.4	Joint effusions	musculoskeletal	1.42077	[ 1.19, 1.7 ]	0.0001144	676	44975
741.5	Hemarthrosis	musculoskeletal	0.831271	[ 0.09, 7.36 ]	0.8681	8	44975
741.6	Villonodular synovitis	musculoskeletal	0.944594	[ 0.11, 7.95 ]	0.9582	8	44975
742	Derangement of joint, non-traumatic	musculoskeletal	1.54852	[ 1.26, 1.9 ]	2.893e-05	548	44975		1.60689	[ 0.88, 2.94 ]	0.1245	55	24240		1.55442	[ 1.28, 1.89 ]	8.449e-06	603	69215
742.1	Loose body in joint	musculoskeletal	1.56612	[ 0.32, 7.75 ]	0.5823	12	44975
742.2	Pathological, developmental or recurrent dislocation	musculoskeletal	1.42262	[ 0.73, 2.79 ]	0.305	59	44975
742.8	Articular cartilage disorder	musculoskeletal	0.187815	[ 0, 9.15E+64 ]	0.9827	11	44975
742.9	Other derangement of joint	musculoskeletal	1.5757	[ 1.26, 1.97 ]	7.285e-05	441	44975
743	Osteoporosis, osteopenia and pathological fracture	musculoskeletal	0.850611	[ 0.78, 0.93 ]	0.0003704	3985	45170
743.1	Osteoporosis	musculoskeletal	0.733594	[ 0.65, 0.83 ]	3.322e-07	2152	45170		1.66863	[ 1.51, 1.84 ]	5.525e-24	4139	20029
743.11	Osteoporosis NOS	musculoskeletal	0.707583	[ 0.62, 0.81 ]	5.057e-07	1630	45170		1.70659	[ 1.54, 1.89 ]	1.283e-23	3659	20029
743.12	Senile osteoporosis	musculoskeletal	0.639416	[ 0.51, 0.8 ]	8.943e-05	559	45170
743.13	Other specified osteoporosis	musculoskeletal	0.78161	[ 0.63, 0.97 ]	0.02815	556	45170
743.2	Pathologic fracture	musculoskeletal	0.635146	[ 0.5, 0.81 ]	0.0003229	501	45170
743.21	Pathologic fracture of vertebrae	musculoskeletal	0.430202	[ 0.26, 0.71 ]	0.0009177	132	45170
743.22	Pathologic fracture of femur	musculoskeletal	0.32078	[ 0.14, 0.75 ]	0.008233	83	45170
743.4	Stress fracture	musculoskeletal	1.44369	[ 0.89, 2.34 ]	0.1356	93	45170
743.9	Osteopenia or other disorder of bone and cartilage	musculoskeletal	1.06897	[ 0.95, 1.2 ]	0.2537	1878	45170
745	Pain in joint	musculoskeletal	1.65516	[ 1.57, 1.75 ]	4.01e-76	12526	32767		1.5768	[ 1.48, 1.68 ]	1.272e-44	9023	13524		1.62239	[ 1.56, 1.69 ]	1.38e-118	21549	46291
747	Cardiac and circulatory congenital anomalies	congenital anomalies	0.814729	[ 0.66, 1.01 ]	0.05938	786	50256
747.1	Cardiac congenital anomalies	congenital anomalies	0.752993	[ 0.59, 0.96 ]	0.02102	658	50256
747.11	Cardiac shunt/ heart septal defect	congenital anomalies	0.783801	[ 0.58, 1.06 ]	0.1146	390	50256
747.12	Valvular heart disease/ heart chambers	congenital anomalies	0.669851	[ 0.42, 1.06 ]	0.08956	230	50256
747.13	Congenital anomalies of great vessels	congenital anomalies	0.720867	[ 0.39, 1.34 ]	0.3023	140	50256
747.2	Congenital anomalies of peripheral vascular system	congenital anomalies	1.13394	[ 0.67, 1.93 ]	0.6422	92	50256
748	Anomalies of respiratory system, congenital	congenital anomalies	0.515767	[ 0.07, 3.96 ]	0.5245	17	51299
749	Congenital anomalies of face and neck	congenital anomalies	0.558333	[ 0.22, 1.45 ]	0.2307	66	51299
749.1	Cleft palate	congenital anomalies	0.41958	[ 0.06, 3.13 ]	0.3967	20	46391
750	Digestive congenital anomalies	congenital anomalies	1.00965	[ 0.63, 1.62 ]	0.9682	134	49571
750.1	Upper gastrointestinal congenital anomalies	congenital anomalies	1.3999	[ 0.52, 3.74 ]	0.5028	28	49571
750.11	Esophageal atresia/tracheoesophageal fistula	congenital anomalies	3.80152	[ 0.33, 43.62 ]	0.2834	7	49571
750.13	Congenital anomalies of mouth/tongue	congenital anomalies	1.07821	[ 0.13, 8.83 ]	0.9441	9	49571
750.2	Lower gastrointestinal congenital anomalies	congenital anomalies	0.994615	[ 0.57, 1.73 ]	0.9849	100	49571
750.21	Congenital anomalies of intestine	congenital anomalies	0.493516	[ 0.11, 2.12 ]	0.3425	30	49571
750.22	Congenital anomaly of gallbladder, bile ducts, liver, pancreas	congenital anomalies	1.28737	[ 0.69, 2.41 ]	0.4292	69	49571
751	Genitourinary congenital anomalies	congenital anomalies	1.043	[ 0.82, 1.33 ]	0.7323	480	49571
751.1	Congenital anomalies of genital organs	congenital anomalies	2.1732	[ 1.44, 3.29 ]	0.0002427	128	49571
751.11	Congenital anomalies of female genital organs	congenital anomalies	2.36292	[ 1.53, 3.64 ]	9.757e-05	115	49571
751.2	Congenital anomalies of urinary system	congenital anomalies	0.792074	[ 0.57, 1.11 ]	0.1704	274	49571
751.21	Cystic kidney disease	congenital anomalies	0.798676	[ 0.54, 1.18 ]	0.2544	201	49571
751.22	Other specified congenital anomalies of kidney	congenital anomalies	0.79255	[ 0.28, 2.27 ]	0.6644	43	49571
751.3	Obstructive genitourinary defect	congenital anomalies	0.89682	[ 0.36, 2.23 ]	0.8145	46	49571
752	Nervous system congenital anomalies	congenital anomalies	0.904385	[ 0.56, 1.46 ]	0.6807	148	50902
752.1	Neural tube defects	congenital anomalies	0.965992	[ 0.54, 1.73 ]	0.9073	96	50902
752.11	Spina bifida	congenital anomalies	1.0247	[ 0.55, 1.92 ]	0.9392	84	50902
752.2	Other specified congenital anomalies of nervous system	congenital anomalies	1.07337	[ 0.5, 2.29 ]	0.8546	56	50902
753	Congenital anomalies of the eye	congenital anomalies	1.10716	[ 0.41, 2.98 ]	0.8404	29	50902
753.1	Congenital cataract and lens anomalies	congenital anomalies	0.000181292	[ 0, 5.77E+48 ]	0.8889	5	50902
754	Congenital musculoskeletal deformities of spine	congenital anomalies	0.761854	[ 0.42, 1.37 ]	0.3641	82	50574
754.1	Lumbosacral spondylolysis, congenital	congenital anomalies	0.865628	[ 0.19, 3.99 ]	0.8533	15	50574
754.2	Spondylolisthesis, congenital	congenital anomalies	0.840885	[ 0.43, 1.66 ]	0.6179	53	50574
755	Congenital anomalies of limbs	congenital anomalies	0.939789	[ 0.53, 1.67 ]	0.8315	103	50574
755.1	Congenital deformities of feet	congenital anomalies	0.946296	[ 0.41, 2.18 ]	0.8966	40	50574
755.3	Congenital anomaly of fingers/toes	congenital anomalies	7.10661e-05	[ 0, 3.52E+51 ]	0.8839	9	50574
755.6	Other congenital anomalies of lower limb, including pelvic girdle	congenital anomalies	0.939131	[ 0.33, 2.68 ]	0.9067	40	50574
755.61	Congenital hip dysplasia and deformity	congenital anomalies	1.10032	[ 0.38, 3.17 ]	0.8594	36	50574
756	Other congenital musculoskeletal anomalies	congenital anomalies	0.678345	[ 0.36, 1.27 ]	0.2279	110	50574
756.1	Congenital anomalies of abdominal wall; diaphram	congenital anomalies	6.14492e-05	[ 0, 6.14E+54 ]	0.8887	8	50574
756.3	Congenital anomalies of muscle, tendon, fascia, and connective tissue	congenital anomalies	1.02112	[ 0.46, 2.26 ]	0.959	61	50574
756.5	Congenital osteodystrophies	congenital anomalies	0.583681	[ 0.13, 2.63 ]	0.4838	17	50574
757	Congenital anomalies of the integument	congenital anomalies	0.866754	[ 0.11, 6.92 ]	0.8927	12	50472
758	Chromosomal anomalies and genetic disorders	congenital anomalies	0.462597	[ 0.19, 1.14 ]	0.09523	96	50472
758.1	Chromosomal anomalies	congenital anomalies	0.513195	[ 0.19, 1.42 ]	0.1995	67	50472
759	Other and unspecified congenital anomalies	congenital anomalies	1.2107	[ 0.86, 1.71 ]	0.2765	229	50472
759.1	Anomalies of endocrine glands, congenital	congenital anomalies	2.44587	[ 0.76, 7.87 ]	0.1337	15	50472
760	Back pain	symptoms	1.41086	[ 1.33, 1.5 ]	1.705e-29	8375	37450		1.46228	[ 1.37, 1.56 ]	9.17e-31	7616	15153		1.43433	[ 1.37, 1.5 ]	2.194e-58	15991	52603
761	Cervicalgia	symptoms	1.90847	[ 1.76, 2.07 ]	1.542e-56	3518	44528		1.31548	[ 1.21, 1.43 ]	2.55e-10	3109	20811		1.60256	[ 1.51, 1.7 ]	9.642e-57	6627	65339
763	Thoracic or lumbosacral neuritis or radiculitis, unspecified	symptoms	1.80959	[ 1.56, 2.1 ]	9.994e-15	878	46965		1.27469	[ 1.1, 1.47 ]	0.001104	1054	21056		1.51089	[ 1.36, 1.68 ]	1.061e-14	1932	68021
764	Sciatica	symptoms	1.80597	[ 1.49, 2.19 ]	2.012e-09	541	46965		1.69012	[ 1.5, 1.9 ]	7.41e-19	1703	21056		1.72013	[ 1.56, 1.9 ]	1.131e-26	2244	68021
765	Cervical radiculitis	symptoms	1.90085	[ 1.57, 2.3 ]	2.92e-11	559	46965		1.31798	[ 1.06, 1.65 ]	0.01487	382	21056		1.62954	[ 1.41, 1.88 ]	3.094e-11	941	68021
766	Neuralgia, neuritis, and radiculitis NOS	symptoms	1.72082	[ 1.46, 2.03 ]	7.991e-11	746	46965		1.38209	[ 1.1, 1.73 ]	0.005106	395	21056		1.59616	[ 1.4, 1.82 ]	4.871e-12	1141	68021
767	Cervicocranial/Cervicobrachial syndrome	symptoms	2.39912	[ 0.79, 7.25 ]	0.1207	15	46965
769	Nonallopathic lesions NEC	symptoms	0.891188	[ 0.48, 1.64 ]	0.712	77	51396
770	Myalgia and myositis unspecified	symptoms	1.60898	[ 1.45, 1.78 ]	2.351e-19	2097	46787		1.36479	[ 1.25, 1.49 ]	5.643e-13	3216	21141		1.45761	[ 1.37, 1.56 ]	1.795e-29	5313	67928
771	Musculoskeletal symptoms referable to limbs	symptoms	1.19363	[ 0.89, 1.6 ]	0.2354	252	46716
771.1	Swelling of limb	symptoms	0.845016	[ 0.72, 0.99 ]	0.03449	1074	46716
771.2	Cramp of limb	symptoms	1.92958	[ 1.3, 2.87 ]	0.001212	111	46716
772	Symptoms of the muscles	symptoms	1.60256	[ 1.17, 2.2 ]	0.003561	220	46922
772.1	Muscular wasting and disuse atrophy	symptoms	1.62125	[ 0.97, 2.7 ]	0.0637	74	46922
772.2	Spasm of muscle	symptoms	1.80597	[ 1.55, 2.1 ]	1.652e-14	941	46922		1.59393	[ 1.41, 1.8 ]	1.913e-14	1457	21704		1.6723	[ 1.52, 1.84 ]	4.974e-27	2398	68626
772.3	Muscle weakness	symptoms	1.2663	[ 1.1, 1.45 ]	0.0007232	1228	46922
772.4	Rhabdomyolysis	symptoms	0.704125	[ 0.38, 1.29 ]	0.2574	78	46922
772.6	Facial weakness	symptoms	1.13724	[ 0.63, 2.05 ]	0.6694	69	46922
773	Pain in limb	symptoms	1.58613	[ 1.49, 1.69 ]	1.685e-45	6701	38761
780	Hypothermia/Chills	symptoms	0.295053	[ 0.1, 0.84 ]	0.02146	51	51346
781	Symptoms involving nervous and musculoskeletal systems	symptoms	1.17833	[ 0.82, 1.7 ]	0.3809	191	50438
781.2	Abnormal posture	symptoms	1.62791	[ 1.14, 2.33 ]	0.007666	179	50438
782	Symptoms involving skin and other integumentary tissue	symptoms	0.932021	[ 0.61, 1.42 ]	0.7434	139	45125
782.3	Edema	symptoms	0.982652	[ 0.89, 1.08 ]	0.7223	2825	45125
782.6	Pallor and flushing	symptoms	2.2034	[ 1.32, 3.67 ]	0.002347	77	45125
783	Fever of unknown origin	symptoms	0.79152	[ 0.73, 0.86 ]	7.286e-08	4523	42408		0.823411	[ 0.7, 0.97 ]	0.02303	864	23613		0.797957	[ 0.74, 0.86 ]	5.558e-09	5387	66021
783.1	Postprocedural fever	symptoms	1.77269	[ 0.57, 5.51 ]	0.3226	20	42408
785	Abdominal pain	symptoms	1.16719	[ 1.11, 1.23 ]	5.414e-09	17797	25861		1.33376	[ 1.25, 1.42 ]	1.116e-19	8888	13557		1.23294	[ 1.18, 1.28 ]	7.36e-25	26685	39418
788	Syncope and collapse	symptoms	0.879062	[ 0.78, 0.99 ]	0.04115	1885	47381
789	Nausea and vomiting	symptoms	0.884617	[ 0.82, 0.95 ]	0.0006556	6657	38796
789.1	Persistent vomiting	symptoms	1.0031	[ 0.57, 1.75 ]	0.9915	85	38796
791	Gangrene	symptoms	0.431883	[ 0.23, 0.82 ]	0.01052	79	51443
792	Abnormal Papanicolaou smear of cervix and cervical HPV	symptoms	8.7338	[ 7.9, 9.66 ]	5.39E-392	4171	35358		10.4908	[ 8.92, 12.33 ]	3.88e-178	1072	15560		9.18893	[ 8.44, 10.01 ]	3.68E-567	5243	50918
792.1	Papanicolaou smear of cervix or vagina with atypical squamous cells	symptoms	8.04942	[ 7.24, 8.95 ]	4.42E-328	3702	35358		9.54388	[ 6.93, 13.14 ]	1.433e-43	268	15560		8.18497	[ 7.4, 9.05 ]	1.70E-369	3970	50918
797	Shock	symptoms	0.383659	[ 0.29, 0.52 ]	1.981e-10	469	50607
797.1	Cardiogenic shock	symptoms	0.428528	[ 0.24, 0.76 ]	0.003821	114	50607
798	Malaise and fatigue	symptoms	1.33496	[ 1.26, 1.41 ]	8.539e-23	10342	33072		1.5493	[ 1.45, 1.66 ]	9.84e-38	6720	15586		1.42248	[ 1.36, 1.49 ]	2.022e-56	17062	48658
798.1	Chronic fatigue syndrome	symptoms	1.99252	[ 1.43, 2.77 ]	3.886e-05	193	33072
799	Debility unspecified	symptoms	0.377419	[ 0.29, 0.49 ]	7.132e-14	614	50818
800	Fracture of lower limb	injuries & poisonings	0.509921	[ 0.44, 0.6 ]	2.323e-17	1606	44340		0.964737	[ 0.79, 1.18 ]	0.7267	772	21708		0.647329	[ 0.57, 0.73 ]	4.535e-12	2378	66048
800.1	Fracture of neck of femur	injuries & poisonings	0.272014	[ 0.2, 0.38 ]	1.198e-14	485	44340		0.867188	[ 0.6, 1.26 ]	0.4534	349	21708		0.453391	[ 0.35, 0.58 ]	3.642e-10	834	66048
800.2	Fracture of unspecified part of femur	injuries & poisonings	0.274144	[ 0.18, 0.42 ]	3.279e-09	335	44340		0.537084	[ 0.29, 0.99 ]	0.04576	133	21708		0.342392	[ 0.24, 0.49 ]	2.103e-09	468	66048
800.3	Fracture of tibia and fibula	injuries & poisonings	0.572696	[ 0.45, 0.73 ]	7.32e-06	631	44340		1.29602	[ 0.98, 1.71 ]	0.06943	269	21708
800.4	Fracture of patella	injuries & poisonings	0.556994	[ 0.37, 0.83 ]	0.004593	232	44340
801	Fracture of ankle and foot	injuries & poisonings	0.891455	[ 0.78, 1.02 ]	0.09397	1585	44340
801.1	Fracture of foot	injuries & poisonings	0.644101	[ 0.53, 0.79 ]	2.311e-05	815	44340		0.965799	[ 0.74, 1.25 ]	0.7939	340	21708		0.750587	[ 0.64, 0.88 ]	0.0004664	1155	66048
802	Fracture of pelvis	injuries & poisonings	0.190787	[ 0.13, 0.28 ]	4.097e-17	575	44340
803	Fracture of upper limb	injuries & poisonings	0.511862	[ 0.44, 0.6 ]	1.048e-16	1629	44340		0.826959	[ 0.68, 1 ]	0.05086	817	21708		0.622321	[ 0.55, 0.7 ]	2.256e-14	2446	66048
803.1	Fracture of humerus	injuries & poisonings	0.408976	[ 0.3, 0.56 ]	1.587e-08	444	44340		0.604351	[ 0.43, 0.85 ]	0.003284	331	21708		0.489535	[ 0.39, 0.61 ]	7.913e-10	775	66048
803.2	Fracture of radius and ulna	injuries & poisonings	0.613546	[ 0.51, 0.74 ]	6.205e-07	962	44340		1.03107	[ 0.81, 1.32 ]	0.8071	435	21708
803.21	Colles' fracture	injuries & poisonings	0.650834	[ 0.43, 0.99 ]	0.04259	176	44340
803.3	Fracture of clavicle or scapula	injuries & poisonings	0.326835	[ 0.2, 0.52 ]	3.207e-06	298	44340		0.5233	[ 0.27, 1.03 ]	0.06	82	21708		0.38125	[ 0.26, 0.56 ]	9.789e-07	380	66048
804	Fracture of hand or wrist	injuries & poisonings	0.894491	[ 0.72, 1.11 ]	0.3076	658	44340
805	Fracture of vertebral column without mention of spinal cord injury	injuries & poisonings	0.279934	[ 0.22, 0.35 ]	1.908e-29	1253	44340		0.591733	[ 0.45, 0.78 ]	0.0002002	505	21708		0.375048	[ 0.32, 0.45 ]	1.016e-28	1758	66048
807	Fracture of ribs	injuries & poisonings	0.277732	[ 0.2, 0.38 ]	1.905e-16	697	44340		0.728622	[ 0.53, 1 ]	0.04836	307	21708		0.443481	[ 0.36, 0.55 ]	3.376e-13	1004	66048
809	Fracture of unspecified bones	injuries & poisonings	0.472367	[ 0.38, 0.58 ]	7.261e-13	1029	44340		1.20322	[ 0.84, 1.72 ]	0.3074	205	21708
816	Cerebral laceration and contusion	injuries & poisonings	0.194641	[ 0.05, 0.81 ]	0.02414	56	49224
817	Concussion	injuries & poisonings	0.525503	[ 0.3, 0.92 ]	0.02311	162	49224
818	Intracranial hemorrhage (injury)	injuries & poisonings	0.303826	[ 0.21, 0.45 ]	2.773e-09	375	49224
818.1	Subdural hemorrhage (injury)	injuries & poisonings	0.326117	[ 0.17, 0.61 ]	0.0004596	123	49224
818.2	Subarachnoid hemorrhage (injury)	injuries & poisonings	0.283938	[ 0.16, 0.5 ]	1.721e-05	196	49224
819	Skull and face fracture and other intercranial injury	injuries & poisonings	0.398001	[ 0.3, 0.53 ]	1.339e-10	729	49224		0.975017	[ 0.71, 1.33 ]	0.8732	243	25129		0.596009	[ 0.48, 0.73 ]	1.13e-06	972	74353
830	Dislocation	injuries & poisonings	1.49212	[ 1.3, 1.71 ]	5.714e-09	1257	47722		1.09812	[ 0.87, 1.38 ]	0.4234	402	24509		1.3792	[ 1.23, 1.55 ]	5.718e-08	1659	72231
835	Internal derangement of knee	injuries & poisonings	2.03908	[ 1.78, 2.34 ]	2.034e-24	1096	47722		1.63722	[ 1.34, 2 ]	1.175e-06	506	24509		1.90009	[ 1.7, 2.13 ]	6.777e-29	1602	72231
836	Traumatic arthropathy	injuries & poisonings	0.952848	[ 0.54, 1.69 ]	0.8682	81	47722
840	Sprains and strains	injuries & poisonings	1.54218	[ 1.4, 1.69 ]	1.219e-19	2749	42820		1.33991	[ 1.2, 1.5 ]	1.886e-07	1807	18980		1.45383	[ 1.35, 1.56 ]	8.449e-25	4556	61800
840.1	Muscle/tendon sprain	injuries & poisonings	1.35513	[ 0.72, 2.54 ]	0.3433	52	42820
840.2	Rotator cuff (capsule) sprain	injuries & poisonings	1.52242	[ 1.16, 1.99 ]	0.002181	273	42820
840.3	Joint/ligament sprain	injuries & poisonings	1.6545	[ 1.37, 2 ]	1.505e-07	643	42820		1.08242	[ 0.74, 1.59 ]	0.6869	126	18980		1.52486	[ 1.29, 1.81 ]	9.722e-07	769	61800
841	Sprains and strains of back and neck	injuries & poisonings	1.48914	[ 1.31, 1.69 ]	1.193e-09	1378	42820		1.41637	[ 1.26, 1.59 ]	6.722e-09	1522	18980		1.44918	[ 1.33, 1.58 ]	5.154e-17	2900	61800
842	Other sprains and strains	injuries & poisonings	1.66329	[ 0.94, 2.95 ]	0.08116	65	42820
850	Hemorrhage or hematoma complicating a procedure	injuries & poisonings	1.13224	[ 0.9, 1.42 ]	0.2898	444	47047
851	Complications of transplants and reattached limbs	injuries & poisonings	0.745426	[ 0.53, 1.04 ]	0.08399	306	47047
853	Complication of colostomy or enterostomy	injuries & poisonings	0.897628	[ 0.53, 1.51 ]	0.6836	101	47047
854	Complications of cardiac/vascular device, implant, and graft	injuries & poisonings	0.384581	[ 0.28, 0.53 ]	6.147e-09	406	47047		0.481861	[ 0.26, 0.89 ]	0.02007	101	24290		0.403693	[ 0.3, 0.54 ]	4.723e-10	507	71337
855	Complication of nervous system device, implant, and graft	injuries & poisonings	0.540101	[ 0.3, 0.97 ]	0.0386	147	47047
856	Vascular complications of surgery and medical procedures	injuries & poisonings	0.279934	[ 0.06, 1.21 ]	0.08754	32	47047
857	Mechanical complication of unspecified genitourinary device, implant, and graft	injuries & poisonings	1.60641	[ 1.13, 2.28 ]	0.008119	160	47047
858	Complication of internal orthopedic device	injuries & poisonings	0.676448	[ 0.51, 0.9 ]	0.008314	397	47047
859	Complication due to other implant and internal device	injuries & poisonings	0.819468	[ 0.62, 1.07 ]	0.1503	382	47047
860	Bone marrow or stem cell transplant	neoplasms	0.495841	[ 0.33, 0.74 ]	0.0005398	280	51254
870	Open wounds of head; neck; and trunk	injuries & poisonings	0.666177	[ 0.56, 0.79 ]	5.864e-06	1120	46006		0.971319	[ 0.82, 1.16 ]	0.7424	850	21213		0.806058	[ 0.71, 0.91 ]	0.0006253	1970	67219
870.1	Open wound or laceration of eye or eyelid	injuries & poisonings	0.965219	[ 0.42, 2.23 ]	0.9341	38	46006
870.2	Open wound of ear	injuries & poisonings	0.449554	[ 0.1, 2.03 ]	0.2984	19	46006
870.3	Other open wound of head and face	injuries & poisonings	0.513143	[ 0.36, 0.74 ]	0.0003651	339	46006
870.5	Open wound of lip and mouth	injuries & poisonings	1.00622	[ 0.45, 2.26 ]	0.9881	43	46006
870.6	Open wound of neck	injuries & poisonings	1.42323e-05	[ 0, 2.37E+57 ]	0.8787	19	46006
870.8	Open wound of genital organs	injuries & poisonings	0.537461	[ 0.07, 4.24 ]	0.5559	12	46006
871	Open wounds of extremities	injuries & poisonings	0.807429	[ 0.68, 0.96 ]	0.0136	1067	46006
871.1	Open wound of hand except finger(s)	injuries & poisonings	1.10993	[ 0.7, 1.77 ]	0.6603	121	46006
871.2	Open wound of finger(s)	injuries & poisonings	1.2857	[ 0.88, 1.89 ]	0.2004	169	46006
871.3	Open wound of foot except toe(s) alone	injuries & poisonings	1.16311	[ 0.65, 2.08 ]	0.6095	79	46006
871.4	Open wound of toe(s)	injuries & poisonings	1.5798	[ 0.47, 5.32 ]	0.4601	13	46006
872	Traumatic amputation	injuries & poisonings	0.330648	[ 0.15, 0.74 ]	0.006739	74	46006
873	Broken tooth	injuries & poisonings	0.884617	[ 0.43, 1.83 ]	0.7407	57	51253
874	Complication of amputation stump	injuries & poisonings	0.401198	[ 0.13, 1.22 ]	0.1072	38	46006
875	Non-healing surgical wound	injuries & poisonings	0.693503	[ 0.39, 1.22 ]	0.2032	99	46006
876	Posttraumatic wound infection not elsewhere classified	injuries & poisonings	0.882144	[ 0.39, 2.02 ]	0.7663	39	46006
907	Injuries to the nervous system	injuries & poisonings	1.26947	[ 0.93, 1.74 ]	0.1371	246	51012
910	Superficial injury, infected	injuries & poisonings	0.0371534	[ 0, 2.04E+51 ]	0.9576	2	51514
911	Blister	injuries & poisonings	1.32963	[ 0.5, 3.57 ]	0.5718	25	51474
912	Insect bite	injuries & poisonings	1.53081	[ 1.1, 2.13 ]	0.01179	198	49756
913	Toxic effect of venom	injuries & poisonings	0.775614	[ 0.41, 1.48 ]	0.4414	83	49756
915	Superficial injury without mention of infection	injuries & poisonings	1.18046	[ 0.93, 1.49 ]	0.1662	449	49387
916	Contusion	injuries & poisonings	0.997304	[ 0.89, 1.12 ]	0.964	2016	46048
930	Allergic reaction to food	injuries & poisonings	1.15893	[ 0.79, 1.71 ]	0.4578	183	42941
931	Contact dermatitis and other eczema due to plants [except food]	dermatologic	2.39336	[ 1.19, 4.83 ]	0.01492	41	42941
938	Dermatitis due to solar radiation	dermatologic	1.85707	[ 1.43, 2.4 ]	2.65e-06	292	42941		2.17537	[ 1.48, 3.19 ]	6.77e-05	156	15926		1.9515	[ 1.58, 2.42 ]	9.248e-10	448	58867
938.1	Acute dermatitis due to solar radiation	dermatologic	1.07929	[ 0.2, 5.79 ]	0.9291	10	42941
939	Atopic/contact dermatitis due to other or unspecified	dermatologic	1.71807	[ 1.55, 1.91 ]	1.155e-23	1943	42941		1.73169	[ 1.61, 1.87 ]	6.147e-46	4897	15926		1.72702	[ 1.62, 1.84 ]	7.427e-68	6840	58867
939.1	Contact and allergic dermatitis of eyelid	dermatologic	1.29813e-05	[ 0, 5.00E+66 ]	0.8936	10	42941
941	Adverse reaction to serum or vaccine	injuries & poisonings	1.78926	[ 0, 9.39E+69 ]	0.9943	4	42941
942	Infusion and transfusion reaction	injuries & poisonings	0.833185	[ 0.51, 1.36 ]	0.4638	123	42941
946	Anaphylactic shock NOS	injuries & poisonings	1.43462	[ 1.01, 2.03 ]	0.04236	179	42941
947	Urticaria	dermatologic	1.58043	[ 1.26, 1.98 ]	7.022e-05	460	42941
949	Allergies, other	injuries & poisonings	1.26985	[ 0.9, 1.8 ]	0.1799	199	42941
949.1	Diaper or napkin rash	injuries & poisonings	0.336519	[ 0.04, 2.56 ]	0.2926	16	42941
952	Spinal cord injury without evidence of spinal bone injury	injuries & poisonings	0.596545	[ 0.24, 1.51 ]	0.2741	54	51482
958	Certain early complications of trauma or procedure	injuries & poisonings	0.391566	[ 0.24, 0.64 ]	0.000171	235	50853
958.1	Postoperative shock	injuries & poisonings	0.43666	[ 0.14, 1.35 ]	0.1504	40	50853
958.2	Traumatic and surgical subcutaneous emphysema	injuries & poisonings	0.428271	[ 0.14, 1.28 ]	0.1288	42	50853
960	Poisoning by antibiotics	injuries & poisonings	0.746321	[ 0.56, 1 ]	0.05237	340	45380
960.1	Adverse effects of antibacterials (not penicillins)	injuries & poisonings	4.13092	[ 0.35, 48.11 ]	0.2574	4	45380
960.2	Allergy/adverse effect of penicillin	injuries & poisonings	0.74067	[ 0.48, 1.15 ]	0.1824	139	45380
961	Poisoning by other anti-infectives	injuries & poisonings	2.2023	[ 0.87, 5.6 ]	0.09755	26	45380
961.1	Poisoning/allergy of sulfonamides	injuries & poisonings	1.0406	[ 0.6, 1.8 ]	0.8868	79	45380
962	Poisoning by hormones and synthetic substitutes	injuries & poisonings	0.679295	[ 0.43, 1.06 ]	0.09106	156	45380
962.1	Adrenal cortical steroids causing adverse effects in therapeutic use	injuries & poisonings	0.647783	[ 0.37, 1.14 ]	0.1292	109	45380
962.2	Insulins and antidiabetic agents causing adverse effects in therapeutic use	injuries & poisonings	0.808965	[ 0.33, 2 ]	0.646	31	45380
962.3	Hormones and synthetic substitutes causing adverse effects in therapeutic use	injuries & poisonings	1.63003	[ 0.18, 15.06 ]	0.6667	7	45380
963	Poisoning by primarily systemic agents	injuries & poisonings	0.684956	[ 0.52, 0.9 ]	0.006633	437	45380
963.1	Antineoplastic and immunosuppressive drugs causing adverse effects	injuries & poisonings	0.679703	[ 0.51, 0.9 ]	0.007298	411	45380
964	Poisoning by agents primarily affecting blood constituents	injuries & poisonings	0.58019	[ 0.3, 1.13 ]	0.1078	73	45380
964.1	Anticoagulants causing adverse effects	injuries & poisonings	0.502078	[ 0.24, 1.03 ]	0.06003	65	45380
965	Poisoning by analgesics, antipyretics, and antirheumatics	injuries & poisonings	0.712554	[ 0.45, 1.13 ]	0.1534	151	45380
965.1	Opiates and related narcotics causing adverse effects in therapeutic use	injuries & poisonings	1.28943	[ 0.83, 1.99 ]	0.252	120	45380
965.3	Salicylates causing adverse effects in therapeutic use	injuries & poisonings	1.56847	[ 0.3, 8.09 ]	0.5907	13	45380
966	Poisoning by anticonvulsants and anti-Parkinsonism drugs	injuries & poisonings	0.33662	[ 0.12, 0.97 ]	0.04386	43	45380
967	Adverse effects of sedatives or other central nervous system depressants and anesthetics	injuries & poisonings	0.985703	[ 0.63, 1.55 ]	0.9504	150	45380
969	Poisoning by psychotropic agents	injuries & poisonings	1.16056	[ 0.77, 1.75 ]	0.4777	160	45380
972	Poisoning by agents primarily affecting the cardiovascular system	injuries & poisonings	0.827125	[ 0.45, 1.53 ]	0.5454	81	45380
972.1	Cardiac rhythm regulators causing adverse effects in therapeutic use	injuries & poisonings	0.470246	[ 0.08, 2.63 ]	0.3904	12	45380
972.6	Antihypertensive agents causing adverse effects	injuries & poisonings	1.72254	[ 0.28, 10.66 ]	0.5587	10	45380
974	Poisoning by water, mineral, and uric acid metabolism drugs	injuries & poisonings	0.945066	[ 0.39, 2.31 ]	0.9015	26	45380
975	Poisoning by agents primarily acting on the smooth and skeletal muscles and respiratory system	injuries & poisonings	0.462042	[ 0.06, 3.59 ]	0.4607	15	45380
977	Personal history of allergy to medicinal agents	injuries & poisonings	1.86899	[ 1.1, 3.18 ]	0.02116	67	45380
979	Adverse drug events and drug allergies	injuries & poisonings	0.893061	[ 0.73, 1.09 ]	0.2601	715	45380
980	Encounter for long-term (current) use of antibiotics	infectious diseases	0.72195	[ 0.58, 0.9 ]	0.003208	666	50188
981	Toxic effect of (non-ethyl) alcohol and petroleum and other solvents	injuries & poisonings	4.713e-05	[ 0, 5.07E+50 ]	0.8775	9	51216
983	Toxic effect of corrosive aromatics, acids, and caustic alkalis	injuries & poisonings	4.37366	[ 0.72, 26.72 ]	0.11	8	51216
986	Toxic effect of carbon monoxide	injuries & poisonings	2.00551	[ 0.51, 7.82 ]	0.3164	12	51216
987	Toxic effect of other gases, fumes, or vapors	injuries & poisonings	0.856415	[ 0.17, 4.2 ]	0.8485	12	51216
989	Toxic effect of other substances, chiefly nonmedicinal as to source	injuries & poisonings	0.306144	[ 0.07, 1.35 ]	0.1177	31	51216
990	Effects radiation NOS	injuries & poisonings	0.835855	[ 0.59, 1.19 ]	0.3139	213	48897
994	Sepsis and SIRS	injuries & poisonings	0.451536	[ 0.39, 0.53 ]	8.641e-24	1642	49354		0.334573	[ 0.25, 0.44 ]	6.944e-15	588	24759		0.420168	[ 0.37, 0.48 ]	2.682e-36	2230	74113
994.1	Systemic inflammatory response syndrome (SIRS)	injuries & poisonings	0.475257	[ 0.34, 0.66 ]	6.298e-06	382	49354		0.51176	[ 0.18, 1.48 ]	0.2171	29	24759		0.47826	[ 0.35, 0.65 ]	2.87e-06	411	74113
994.2	Sepsis	injuries & poisonings	0.431236	[ 0.36, 0.51 ]	5.575e-22	1371	49354		0.30645	[ 0.23, 0.41 ]	9.425e-15	537	24759		0.396452	[ 0.34, 0.46 ]	2.711e-34	1908	74113
994.21	Septic shock	injuries & poisonings	0.381937	[ 0.28, 0.52 ]	5.072e-10	446	49354
