# Supplementary material for: A phenome-wide association study of uterine fibroids reveals a marked burden of comorbidities
Source: Commun Med (Lond). 2025 May 15;5:174. doi: 10.1038/s43856-025-00884-w (PMC12081880; doi:10.1038/s43856-025-00884-w)
Supplement: Supplementary file 6 — Supplementary Data 4 [file 43856_2025_884_MOESM6_ESM.xlsx]

## Sheet: S4. Age Only Adjusted Analyses
			Non-Hispanic Black Individuals																		Non-Hispanic White Individuals																		Multi-Population
			Discovery (Vanderbilt Sythetic Derivative)						Validation (Geisinger Health Systems)						Meta-Analysis						Discovery (Vanderbilt Sythetic Derivative)						Validation (Geisinger Health Systems)						Meta-Analysis						Discovery (Vanderbilt Sythetic Derivative)						Validation (Geisinger Health Systems)
Phecode	Description	Diagnosis Group	OR	95% CI	P-value	Phecode cases (N)	Phecode controls (N)		OR	95% CI	P-value	Phecode cases (N)	Phecode controls (N)		OR	95% CI	P-value	Phecode cases (N)	Phecode controls (N)		OR	95% CI	P-value	Phecode cases (N)	Phecode controls (N)		OR	95% CI	P-value	Phecode cases (N)	Phecode controls (N)		OR	95% CI	P-value	Phecode cases (N)	Phecode controls (N)		OR	95% CI	P-value	Phecode cases (N)	Phecode controls (N)		OR	95% CI	P-value	Phecode cases (N)	Phecode controls (N)
8	Intestinal infection	infectious diseases	0.714095	[ 0.49, 1.05 ]	0.0855282	168	14822														0.602081	[ 0.45, 0.8 ]	0.000610054	566	61399														0.640632	[ 0.51, 0.81 ]	0.0001628	734	76221
8.5	Bacterial enteritis	infectious diseases	0.569083	[ 0.34, 0.94 ]	0.0292146	93	14822														0.584143	[ 0.41, 0.83 ]	0.00254612	372	61399														0.579262	[ 0.43, 0.77 ]	0.0001975	465	76221
8.51	Intestinal e.coli	infectious diseases	3.26e-05	[ 6.6E-107, 1.61E+97 ]	0.931094	1	14822														0.000140077	[ 0, 3.07111E+65 ]	0.91326	2	61399														8.8218e-05	[ 0, 1.72071184970777E+53 ]	0.8897	3	76221
8.52	Intestinal infection due to C. difficile	infectious diseases	0.580173	[ 0.34, 0.98 ]	0.0414295	84	14822														0.589753	[ 0.41, 0.84 ]	0.00348885	357	61399														0.586724	[ 0.44, 0.79 ]	0.000368	441	76221
8.6	Viral Enteritis	infectious diseases	0.721227	[ 0.33, 1.56 ]	0.404765	52	14822														0.596427	[ 0.27, 1.3 ]	0.192207	98	61399														0.656521	[ 0.38, 1.13 ]	0.1312	150	76221
8.7	Intestinal infection due to protozoa	infectious diseases	370274	[ 0, 1.2604651564172E+123 ]	0.926013	2	14822														6.52624e-05	[ 0, 3.11522E+69 ]	0.911348	5	61399														0.0368463	[ 0, 9.84112880418501E+60 ]	0.9641	7	76221
10	Tuberculosis	infectious diseases	0.821352	[ 0.37, 1.8 ]	0.623437	32	13337														0.515964	[ 0.18, 1.47 ]	0.215776	40	57788														0.694822	[ 0.37, 1.3 ]	0.2562	72	71125
31	Diseases due to other mycobacteria	infectious diseases	1.35613	[ 0.34, 5.34 ]	0.662977	10	13337														0.824833	[ 0.18, 3.78 ]	0.804019	16	57788														1.08535	[ 0.39, 3 ]	0.8747	26	71125
38	Septicemia	infectious diseases	0.540428	[ 0.43, 0.68 ]	7.26578e-08	537	13337		0.293003	[ 0.06, 1.37 ]	0.118268	11	799		0.533605	[ 0.43, 0.67 ]	2.804e-08	548	14136		0.479066	[ 0.4, 0.57 ]	5e-17	1763	57788		0.425034	[ 0.34, 0.54 ]	6.85778e-13	710	22658		0.459324	[ 0.4, 0.53 ]	3.342e-28	2473	80446		0.500975	[ 0.44, 0.57 ]	3.046e-23	2300	71125		0.421515	[ 0.33, 0.53 ]	2.213e-13	721	23457
38.1	Gram negative septicemia	infectious diseases	0.419376	[ 0.23, 0.75 ]	0.00356113	84	13337														0.46223	[ 0.3, 0.72 ]	0.000657711	253	57788														0.446061	[ 0.31, 0.64 ]	7.613e-06	337	71125
38.2	Gram positive septicemia	infectious diseases	0.448913	[ 0.24, 0.84 ]	0.0124833	73	13337														0.444662	[ 0.24, 0.83 ]	0.0106651	148	57788														0.446775	[ 0.29, 0.7 ]	0.000354	221	71125
38.3	Bacteremia	infectious diseases	0.580613	[ 0.44, 0.77 ]	0.000140408	328	13337														0.568228	[ 0.45, 0.72 ]	1.99e-06	846	57788		0.606878	[ 0.39, 0.95 ]	0.0302872	147	22658		0.576143	[ 0.47, 0.71 ]	1.807e-07	993	80446		0.573269	[ 0.48, 0.69 ]	1.132e-09	1174	71125		0.606895	[ 0.39, 0.95 ]	0.03029	148	23457
41	Bacterial infection NOS	infectious diseases	0.719066	[ 0.61, 0.85 ]	0.000138148	921	13337														0.603137	[ 0.53, 0.69 ]	2.41e-13	2542	57788		1.06665	[ 0.9, 1.26 ]	0.450916	830	22658								0.645842	[ 0.58, 0.72 ]	5.406e-16	3463	71125		1.09002	[ 0.92, 1.29 ]	0.3074	868	23457
41.1	Staphylococcus infections	infectious diseases	0.705594	[ 0.52, 0.96 ]	0.0246823	263	13337														0.665423	[ 0.53, 0.83 ]	0.000429972	853	57788														0.679499	[ 0.57, 0.82 ]	3.106e-05	1116	71125
41.11	Methicillin sensitive Staphylococcus aureus	infectious diseases	0.776566	[ 0.51, 1.18 ]	0.240257	129	13337														0.67889	[ 0.49, 0.94 ]	0.0181837	415	57788														0.713195	[ 0.55, 0.92 ]	0.009583	544	71125
41.12	Methicillin resistant Staphylococcus aureus	infectious diseases	0.774212	[ 0.44, 1.35 ]	0.366025	77	13337														1.006	[ 0.7, 1.45 ]	0.974415	244	57788														0.929322	[ 0.68, 1.26 ]	0.638	321	71125
41.2	Streptococcus infection	infectious diseases	0.704865	[ 0.48, 1.03 ]	0.0742165	164	13337														0.648128	[ 0.48, 0.87 ]	0.00392094	479	57788														0.668579	[ 0.53, 0.84 ]	0.0007377	643	71125
41.21	Rheumatic fever / chorea	infectious diseases	4.39923e-05	[ 0, 3.821673856514E+112 ]	0.941789	2	13337														0.000119017	[ 0, 9.96298E+70 ]	0.91823	5	57788														8.90867e-05	[ 0, 1.08405377893589E+59 ]	0.8999	7	71125
41.4	E. coli	infectious diseases	0.525825	[ 0.37, 0.74 ]	0.000250724	226	13337														0.611573	[ 0.47, 0.79 ]	0.000223004	595	57788														0.578741	[ 0.47, 0.71 ]	2.55e-07	821	71125
41.8	H. pylori	infectious diseases	1.36881	[ 0.59, 3.15 ]	0.460785	25	13337														0.704822	[ 0.29, 1.69 ]	0.434307	45	57788														0.998601	[ 0.55, 1.83 ]	0.9964	70	71125
41.9	Infection with drug-resistant microorganisms	infectious diseases	0.806188	[ 0.53, 1.24 ]	0.322632	122	13337														0.368204	[ 0.24, 0.55 ]	1.73e-06	398	57788		1.4232	[ 0.85, 2.38 ]	0.177277	75	22658								0.536011	[ 0.4, 0.72 ]	3.533e-05	520	71125
53	Herpes zoster	infectious diseases	1.47276	[ 0.9, 2.42 ]	0.125076	74	12191														1.2512	[ 0.92, 1.7 ]	0.153547	281	55234														1.30944	[ 1.01, 1.7 ]	0.04318	355	67425
53.1	Herpes zoster with nervous system complications	infectious diseases	2.43303	[ 0.67, 8.87 ]	0.178022	10	12191														0.634052	[ 0.27, 1.51 ]	0.301963	47	55234														0.960597	[ 0.47, 1.97 ]	0.9128	57	67425
54	Herpes simplex	infectious diseases	1.53096	[ 1.16, 2.03 ]	0.00299379	264	12191														1.43711	[ 1.09, 1.89 ]	0.00925114	439	55234														1.48186	[ 1.22, 1.8 ]	8.317e-05	703	67425
70	Viral hepatitis	infectious diseases	0.866603	[ 0.64, 1.18 ]	0.362734	224	12191														0.556026	[ 0.42, 0.74 ]	7.33e-05	715	55234														0.684888	[ 0.55, 0.85 ]	0.0004455	939	67425
70.1	Viral hepatitis A	infectious diseases	4.52747e-05	[ 0, 5.0036772108342E+113 ]	0.942498	2	12191														0.000284756	[ 0, 1.26406E+47 ]	0.890866	4	55234														0.000213943	[ 0, 7.48761329278583E+42 ]	0.8772	6	67425
70.2	Viral hepatitis B	infectious diseases	0.954785	[ 0.54, 1.68 ]	0.872588	66	12191														0.714514	[ 0.36, 1.43 ]	0.340979	97	55234														0.850101	[ 0.55, 1.32 ]	0.4674	163	67425
70.3	Viral hepatitis C	infectious diseases	0.884134	[ 0.62, 1.25 ]	0.488097	168	12191														0.536641	[ 0.39, 0.74 ]	0.000112429	618	55234														0.672334	[ 0.53, 0.85 ]	0.0008809	786	67425
70.4	Chronic hepatitis	infectious diseases	0.31163	[ 0.11, 0.89 ]	0.02928	40	12191														0.901988	[ 0.56, 1.45 ]	0.669185	161	55234														0.75352	[ 0.49, 1.16 ]	0.1984	201	67425
70.9	Hepatitis NOS	infectious diseases	1.02692	[ 0.52, 2.02 ]	0.938729	45	12191														1.12798	[ 0.73, 1.75 ]	0.589273	170	55234														1.09724	[ 0.76, 1.58 ]	0.6204	215	67425
71	Human immunodeficiency virus [HIV] disease	infectious diseases	1.24216	[ 0.95, 1.62 ]	0.107578	290	12191														0.813249	[ 0.45, 1.47 ]	0.495997	138	55234														1.15859	[ 0.91, 1.48 ]	0.2322	428	67425
71.1	HIV infection, symptomatic	infectious diseases	1.24893	[ 0.95, 1.64 ]	0.105914	277	12191														0.833532	[ 0.46, 1.51 ]	0.549322	134	55234														1.16614	[ 0.91, 1.49 ]	0.22	411	67425
78	Viral warts & HPV	infectious diseases	1.78451	[ 1.25, 2.54 ]	0.00138493	151	12191														1.92261	[ 1.6, 2.3 ]	1.42e-12	838	55234		1.73479	[ 1.49, 2.02 ]	1.9469e-12	858	18526		1.81104	[ 1.61, 2.04 ]	2.561e-23	1696	73760		1.89326	[ 1.61, 2.22 ]	8.362e-15	989	67425		1.70762	[ 1.47, 1.99 ]	5.904e-12	870	19183
79	Viral infection	infectious diseases	0.995807	[ 0.79, 1.26 ]	0.971727	516	12191														1.12962	[ 0.88, 1.45 ]	0.345217	611	55234														1.05496	[ 0.89, 1.25 ]	0.5404	1127	67425
79.1	Varicella infection	infectious diseases	5.71336e-05	[ 0, 1.8434653147206E+114 ]	0.944053	2	12191														0.7475	[ 0.09, 6.03 ]	0.784658	10	55234														0.747067	[ 0.09, 6.02 ]	0.7843	12	67425
79.2	Infectious mononucleosis	infectious diseases	1.82304	[ 0.46, 7.24 ]	0.393362	10	12191														1.27174	[ 0.54, 2.98 ]	0.580039	58	55234														1.40467	[ 0.68, 2.9 ]	0.358	68	67425
79.9	Viremia, NOS	infectious diseases	0.619426	[ 0.07, 5.27 ]	0.661073	7	12191														7.38275e-05	[ 0, 4.50748E+50 ]	0.882487	9	55234														0.617794	[ 0.07, 5.26 ]	0.6593	16	67425
80	Postoperative infection	infectious diseases	1.73585	[ 1.21, 2.48 ]	0.00248387	138	14824														1.05034	[ 0.86, 1.29 ]	0.634166	786	60637														1.18649	[ 1, 1.41 ]	0.05684	924	75461
81	Infection/inflammation of internal prosthetic device; implant; and graft	infectious diseases	0.6553	[ 0.45, 0.95 ]	0.024779	183	14824														0.777784	[ 0.61, 0.99 ]	0.0420112	663	60637														0.738673	[ 0.6, 0.9 ]	0.003371	846	75461
81.1	Graft-versus-host disease	infectious diseases	0.775325	[ 0.08, 7.26 ]	0.823572	5	14824														0.989545	[ 0.49, 2.01 ]	0.97677	68	60637														0.967829	[ 0.49, 1.9 ]	0.9243	73	75461
81.11	Acute graft-versus-host disease	infectious diseases	3.16595e-05	[ 0, 5.61544163206518E+88 ]	0.924652	3	14824														1.03193	[ 0.35, 3.01 ]	0.95411	28	60637														1.03169	[ 0.35, 3.01 ]	0.9545	31	75461
81.12	Chronic graft-versus-host disease	infectious diseases	1.22391	[ 0.11, 14.18 ]	0.871577	3	14824														1.09505	[ 0.52, 2.33 ]	0.813273	57	60637														1.10561	[ 0.54, 2.27 ]	0.7846	60	75461
90	Sexually transmitted infections (not HIV or hepatitis)	infectious diseases	0.976914	[ 0.64, 1.49 ]	0.914286	150	14875														1.07117	[ 0.38, 3.02 ]	0.896579	42	62796														0.989951	[ 0.67, 1.47 ]	0.9599	192	77671
90.2	Gonococcal infections	infectious diseases	1.2719	[ 0.67, 2.4 ]	0.457067	63	14875														0.000110238	[ 0, 7.01158E+70 ]	0.917408	5	62796														1.27176	[ 0.67, 2.4 ]	0.4573	68	77671
90.3	Venereal diseases due to Chlamydia trachomatis	infectious diseases	1.01132	[ 0.39, 2.63 ]	0.981581	33	14875														4.65861e-05	[ 0, 3.28404E+69 ]	0.90847	14	62796														1.01096	[ 0.39, 2.63 ]	0.9821	47	77671
110	Dermatophytosis / Dermatomycosis	infectious diseases	1.61722	[ 1.3, 2.02 ]	2.03985e-05	390	12721		1.52085	[ 0.79, 2.91 ]	0.206533	68	608		1.60689	[ 1.30, 1.98 ]	8.982e-06	458	13329		2.07686	[ 1.77, 2.44 ]	3.95e-19	846	57109		1.80301	[ 1.61, 2.01 ]	1.52301e-25	2008	17684		1.88721	[ 1.72, 2.07 ]	1.439e-42	2854	74793		1.90542	[ 1.67, 2.17 ]	2.079e-22	1236	69830		1.79445	[ 1.61, 2 ]	7.747e-26	2076	18292
110.1	Dermatophytosis	infectious diseases	1.62048	[ 1.28, 2.05 ]	5.25092e-05	344	12721														2.02834	[ 1.71, 2.4 ]	1.72e-16	762	57109		1.82868	[ 1.63, 2.05 ]	2.74726e-25	1897	17684		1.88929	[ 1.72, 2.08 ]	6.441e-40	2659	74793		1.87893	[ 1.64, 2.15 ]	1.416e-19	1106	69830		1.82139	[ 1.63, 2.04 ]	1.187e-25	1961	18292
110.11	Dermatophytosis of nail	infectious diseases	1.54291	[ 1.16, 2.04 ]	0.0025164	228	12721														1.8437	[ 1.52, 2.24 ]	9.76e-10	564	57109		1.90195	[ 1.64, 2.21 ]	1.99214e-17	1115	17684		1.88062	[ 1.67, 2.12 ]	1.285e-25	1679	74793		1.73933	[ 1.48, 2.04 ]	1.555e-11	792	69830		1.88288	[ 1.63, 2.18 ]	2.033e-17	1149	18292
110.12	Althete's foot	infectious diseases	1.89385	[ 1.01, 3.56 ]	0.0476679	43	12721														2.55245	[ 1.5, 4.35 ]	0.000577095	68	57109														2.25444	[ 1.5, 3.39 ]	9.318e-05	111	69830
110.13	Dermatophytosis of the body	infectious diseases	2.02262	[ 1.03, 3.98 ]	0.0417443	41	12721														1.81513	[ 1, 3.3 ]	0.0509964	71	57109														1.90332	[ 1.22, 2.98 ]	0.004946	112	69830
110.2	Dermatomycoses	infectious diseases	1.75945	[ 0.81, 3.82 ]	0.152665	32	12721														2.43452	[ 1.29, 4.6 ]	0.00618893	54	57109														2.1355	[ 1.31, 3.49 ]	0.002505	86	69830
112	Candidiasis	infectious diseases	1.5265	[ 1.28, 1.82 ]	3.23095e-06	672	12721		1.52723	[ 0.86, 2.73 ]	0.1522	107	608		1.52653	[ 1.29, 1.81 ]	1.112e-06	779	13329		1.37569	[ 1.17, 1.61 ]	7.79e-05	1205	57109														1.44023	[ 1.28, 1.62 ]	1.488e-09	1877	69830		1.63248	[ 1.5, 1.78 ]	2.101e-29	3276	18292
112.3	Candidiasis of skin and nails	infectious diseases	1.76868	[ 0.64, 4.92 ]	0.274694	17	12721														1.04151	[ 0.64, 1.7 ]	0.871196	116	57109														1.15027	[ 0.74, 1.79 ]	0.5358	133	69830
117	Mycoses	infectious diseases	1.36527	[ 0.82, 2.28 ]	0.234916	73	12721														0.824636	[ 0.56, 1.21 ]	0.319772	267	57109														0.985506	[ 0.73, 1.34 ]	0.9252	340	69830
117.1	Histoplasmosis	infectious diseases	3.20875	[ 1.43, 7.19 ]	0.00465351	25	12721														1.56785	[ 0.92, 2.68 ]	0.0998098	90	57109														1.95131	[ 1.25, 3.05 ]	0.003326	115	69830
117.2	Coccidioidomycosis	infectious diseases																			0.000766786	[ 0, 3.68386E+58 ]	0.921144	1	57109
117.3	Blastomycotic infection	infectious diseases	4.579e-05	[ 0, 1.0054602486063E+112 ]	0.941724	2	12721														0.598465	[ 0.08, 4.7 ]	0.625267	12	57109														0.598158	[ 0.08, 4.69 ]	0.6249	14	69830
117.4	Aspergillosis	infectious diseases	1.8911	[ 0.16, 22.18 ]	0.611978	3	12721														0.651509	[ 0.2, 2.17 ]	0.485061	29	57109														0.800035	[ 0.27, 2.36 ]	0.6857	32	69830
130	Spirochetal infection	infectious diseases																			5.41631	[ 1.51, 19.38 ]	0.00939113	10	61790
130.1	Lyme disease	infectious diseases																			3.89548	[ 0.71, 21.51 ]	0.118763	6	61790
131	Protozoan infection	infectious diseases	1.4504	[ 1.11, 1.9 ]	0.00647365	308	13933														0.966434	[ 0.41, 2.25 ]	0.937038	62	61790														1.39794	[ 1.08, 1.8 ]	0.0101	370	75723
132	Infestation (lice, mites)	infectious diseases	1.569	[ 0.5, 4.92 ]	0.440195	16	13933														0.891769	[ 0.31, 2.53 ]	0.829737	41	61790														1.15281	[ 0.53, 2.49 ]	0.7177	57	75723
132.1	Pediculosis and phthirus infestation	infectious diseases	5.36175e-05	[ 0, 1.0355116336609E+114 ]	0.943584	2	13933														2.82119e-05	[ 0, 9.52954E+55 ]	0.882878	20	61790														3.22336e-05	[ 0, 2.4654107914652E+49 ]	0.8702	22	75723
133	Arthropod-borne diseases	infectious diseases	2.75521	[ 0.17, 45.9 ]	0.48009	2	13933														1.29097	[ 0.15, 11.35 ]	0.817886	6	61790														1.71412	[ 0.31, 9.57 ]	0.5392	8	75723
134	Helminthiases	infectious diseases	0.449851	[ 0.05, 3.81 ]	0.463488	9	13933														0.516437	[ 0.07, 4 ]	0.526936	14	61790														0.483405	[ 0.11, 2.12 ]	0.335	23	75723
134.1	Intestinal helminthiases	infectious diseases	0.678667	[ 0.08, 5.57 ]	0.718092	8	13933														0.980206	[ 0.12, 8.04 ]	0.985144	9	61790														0.815625	[ 0.18, 3.61 ]	0.7884	17	75723
136	Other infectious and parasitic diseases	infectious diseases	1.11252	[ 0.53, 2.32 ]	0.77595	37	13933														0.58452	[ 0.29, 1.16 ]	0.12601	108	61790														0.789623	[ 0.48, 1.3 ]	0.3565	145	75723
145	Cancer of mouth	neoplasms	0.165952	[ 0.02, 1.32 ]	0.0898253	11	15288														1.10555	[ 0.63, 1.95 ]	0.728252	84	62527														0.969476	[ 0.56, 1.67 ]	0.9115	95	77815
145.1	Cancer of lip	neoplasms																			0.000109468	[ 0, 6.61064E+67 ]	0.913878	2	62527
145.2	Cancer of tongue	neoplasms	4.89078e-06	[ 0, 1.5941288429761E+116 ]	0.931737	5	15288														0.641589	[ 0.22, 1.84 ]	0.407922	35	62527														0.641465	[ 0.22, 1.84 ]	0.4077	40	77815
145.3	Cancer of major salivary glands	neoplasms	1.85087	[ 0.16, 21.09 ]	0.619961	3	15288														1.44599	[ 0.53, 3.91 ]	0.467865	24	62527														1.4981	[ 0.6, 3.77 ]	0.39	27	77815
145.4	Cancer of the gums	neoplasms	5.04199e-05	[ 0, 2.48803021444197E+97 ]	0.933989	1	15288														3.89577e-05	[ 0, 6.67615E+57 ]	0.889553	7	62527														4.17922e-05	[ 0, 5.0545232541593E+48 ]	0.8716	8	77815
145.5	Cancer of the mouth floor	neoplasms	3.22442e-05	[ 0, 1.59113569195802E+97 ]	0.931014	1	15288														4.33223e-05	[ 0, 7.22973E+57 ]	0.890681	7	62527														3.99733e-05	[ 0, 4.75558414144892E+48 ]	0.871	8	77815
149	Cancer of larynx, pharynx, nasal cavities	neoplasms	0.395835	[ 0.13, 1.21 ]	0.103017	22	15288														0.600601	[ 0.34, 1.07 ]	0.0849281	122	62527														0.549526	[ 0.33, 0.92 ]	0.02255	144	77815
149.1	Cancer of oropharynx	neoplasms	4.42259e-06	[ 0, 3.0866012767054E+114 ]	0.93022	5	15288														0.801583	[ 0.31, 2.07 ]	0.647604	38	62527														0.801476	[ 0.31, 2.07 ]	0.6474	43	77815
149.2	Cancer of nasopharynx	neoplasms	7.70888e-06	[ 0, 1.3584397155302E+101 ]	0.924852	6	15288														1.22197	[ 0.35, 4.32 ]	0.755639	17	62527														1.22152	[ 0.35, 4.32 ]	0.756	23	77815
149.3	Cancer of hypopharynx	neoplasms	1.77386e-05	[ 0, 1.6585101935906E+113 ]	0.937084	2	15288														4.51537e-05	[ 0, 4.90435E+63 ]	0.90038	6	62527														3.57629e-05	[ 0, 3.0927757180573E+54 ]	0.8824	8	77815
149.4	Cancer of larynx	neoplasms	1.00461	[ 0.29, 3.43 ]	0.99415	12	15288														0.168393	[ 0.02, 1.24 ]	0.0804566	29	62527														0.615143	[ 0.22, 1.75 ]	0.3629	41	77815
149.5	Hx of malignant neoplasm of oral cavity and pharynx	neoplasms	0.205031	[ 0.02, 1.76 ]	0.148888	7	15288														0.804421	[ 0.38, 1.71 ]	0.573027	55	62527														0.692048	[ 0.34, 1.41 ]	0.3122	62	77815
149.9	Cancer of of nasal cavities	neoplasms	7.88978e-06	[ 0, 6.9465555391407E+100 ]	0.924787	6	15288														0.486967	[ 0.11, 2.09 ]	0.333356	24	62527														0.486752	[ 0.11, 2.09 ]	0.3331	30	77815
150	Cancer of esophagus	neoplasms	0.192368	[ 0.02, 1.7 ]	0.138405	7	14941														0.338886	[ 0.08, 1.44 ]	0.142648	27	60138														0.285019	[ 0.09, 0.95 ]	0.04127	34	75079
151	Cancer of stomach	neoplasms	0.243639	[ 0.08, 0.73 ]	0.0120673	25	14941														0.537976	[ 0.27, 1.08 ]	0.0830858	77	60138														0.428271	[ 0.24, 0.77 ]	0.004964	102	75079
153	Colorectal cancer	neoplasms	0.514489	[ 0.32, 0.83 ]	0.00642506	94	14618														0.681516	[ 0.54, 0.86 ]	0.00125704	644	58639														0.645713	[ 0.52, 0.8 ]	4.247e-05	738	73257
153.2	Colon cancer	neoplasms	0.432061	[ 0.25, 0.74 ]	0.00217092	77	14618														0.577497	[ 0.44, 0.76 ]	7.89e-05	522	58639														0.544112	[ 0.43, 0.69 ]	9.191e-07	599	73257		0.73308	[ 0.53, 1.01 ]	0.0556	416	22506
153.3	Malignant neoplasm of rectum, rectosigmoid junction, and anus	neoplasms	0.807447	[ 0.4, 1.62 ]	0.54661	39	14618														0.801413	[ 0.58, 1.11 ]	0.18263	301	58639														0.802519	[ 0.6, 1.08 ]	0.1436	340	73257
155	Cancer of liver and intrahepatic bile duct	neoplasms	0.311528	[ 0.12, 0.84 ]	0.0213497	27	14941														0.291101	[ 0.16, 0.52 ]	3.92e-05	195	60138														0.296265	[ 0.18, 0.49 ]	2.467e-06	222	75079		0.434961	[ 0.18, 1.06 ]	0.06556	51	25069
155.1	Malignant neoplasm of liver, primary	neoplasms	0.277931	[ 0.09, 0.84 ]	0.0231914	22	14941														0.23774	[ 0.11, 0.51 ]	0.000227382	141	60138														0.250049	[ 0.13, 0.47 ]	1.536e-05	163	75079		0.297393	[ 0.07, 1.31 ]	0.1086	27	25069
157	Pancreatic cancer	neoplasms	0.290181	[ 0.12, 0.72 ]	0.00783625	33	14941														0.336824	[ 0.21, 0.53 ]	3.69e-06	256	60138		0.393654	[ 0.22, 0.71 ]	0.00171554	127	24211		0.35765	[ 0.25, 0.51 ]	2.476e-08	383	84349		0.32677	[ 0.22, 0.49 ]	9.833e-08	289	75079		0.393647	[ 0.22, 0.7 ]	0.001715	128	25069
158	Neoplasm of unspecified nature of digestive system	neoplasms	1.19912	[ 0.54, 2.66 ]	0.654809	28	14941														0.741592	[ 0.48, 1.15 ]	0.179996	178	60138														0.828863	[ 0.57, 1.22 ]	0.337	206	75079
159	Malignant neoplasm of other and ill-defined sites within the digestive organs and peritoneum	neoplasms	0.372895	[ 0.16, 0.86 ]	0.0208078	40	14941														0.728475	[ 0.53, 1.01 ]	0.0555323	310	60138														0.667444	[ 0.49, 0.9 ]	0.008773	350	75079
159.2	Malignant neoplasm of small intestine, including duodenum	neoplasms	0.199287	[ 0.04, 0.9 ]	0.0353302	16	14941														0.851009	[ 0.47, 1.55 ]	0.597962	82	60138														0.697118	[ 0.4, 1.22 ]	0.2041	98	75079
159.3	Malignant neoplasm of gallbladder and extrahepatic bile ducts	neoplasms	0.291538	[ 0.03, 2.49 ]	0.260159	7	14941														0.342539	[ 0.16, 0.74 ]	0.00686665	88	60138														0.336183	[ 0.16, 0.7 ]	0.003443	95	75079
159.4	Malignant neoplasm of retroperitoneum and peritoneum	neoplasms	0.724844	[ 0.07, 7.41 ]	0.786182	5	14941														2.03921	[ 1.07, 3.89 ]	0.0303577	45	60138														1.89402	[ 1.02, 3.53 ]	0.044	50	75079
164	Cancer of intrathoracic organs	neoplasms	9.58923e-06	[ 0, 6.3539042346979E+116 ]	0.93565	5	15256														0.170555	[ 0.02, 1.25 ]	0.0818479	33	62208														0.170469	[ 0.02, 1.25 ]	0.08175	38	77464
165	Cancer within the respiratory system	neoplasms	0.508111	[ 0.3, 0.86 ]	0.0113448	74	15256														0.466805	[ 0.35, 0.63 ]	3.43e-07	522	62208		0.278198	[ 0.19, 0.41 ]	1.69891e-10	338	25572		0.387942	[ 0.31, 0.49 ]	2.681e-15	860	87780		0.476304	[ 0.37, 0.62 ]	1.304e-08	596	77464		0.278204	[ 0.19, 0.41 ]	1.699e-10	341	26454
165.1	Cancer of bronchus; lung	neoplasms	0.497748	[ 0.29, 0.85 ]	0.0107671	71	15256														0.465187	[ 0.35, 0.63 ]	3.96e-07	511	62208		0.268747	[ 0.18, 0.4 ]	1.05231e-10	337	25572		0.382855	[ 0.3, 0.49 ]	2.352e-15	848	87780		0.472603	[ 0.36, 0.61 ]	1.411e-08	582	77464		0.268743	[ 0.18, 0.4 ]	1.052e-10	340	26454
170	Cancer of bone and connective tissue	neoplasms	0.975138	[ 0.54, 1.75 ]	0.932484	59	15289														0.86291	[ 0.63, 1.19 ]	0.364374	344	62458														0.887541	[ 0.67, 1.17 ]	0.4029	403	77747
170.1	Bone cancer	neoplasms	0.487009	[ 0.16, 1.48 ]	0.204202	24	15289														0.60886	[ 0.36, 1.04 ]	0.0700458	160	62458														0.583623	[ 0.36, 0.95 ]	0.02899	184	77747
170.2	Cancer of connective tissue	neoplasms	0.907927	[ 0.47, 1.75 ]	0.773192	47	15289														0.84069	[ 0.57, 1.23 ]	0.373891	246	62458														0.857186	[ 0.62, 1.19 ]	0.361	293	77747
172	Skin cancer	neoplasms	0.590892	[ 0.26, 1.37 ]	0.218795	33	15038														1.48768	[ 1.31, 1.69 ]	1.3e-09	1564	57481		1.70192	[ 1.47, 1.97 ]	2.0769e-12	1186	21339		1.57586	[ 1.43, 1.74 ]	4.001e-20	2750	78820		1.45659	[ 1.28, 1.65 ]	6.172e-09	1597	72519		1.70199	[ 1.47, 1.97 ]	2.077e-12	1187	22180
172.1	Melanomas of skin, dx or hx	neoplasms	0.171184	[ 0.02, 1.48 ]	0.108554	8	15038														1.0545	[ 0.81, 1.37 ]	0.694607	450	57481														1.02634	[ 0.79, 1.34 ]	0.8462	458	72519
172.11	Melanomas of skin	neoplasms	0.171184	[ 0.02, 1.48 ]	0.108554	8	15038														0.872738	[ 0.63, 1.22 ]	0.423006	322	57481														0.840213	[ 0.6, 1.17 ]	0.2998	330	72519
172.2	Other non-epithelial cancer of skin	neoplasms	0.944515	[ 0.35, 2.56 ]	0.910511	21	15038														1.61863	[ 1.41, 1.86 ]	2.05e-11	1205	57481		1.82464	[ 1.54, 2.15 ]	1.3937e-12	959	21339		1.70165	[ 1.53, 1.89 ]	3.224e-22	2164	78820		1.60159	[ 1.39, 1.84 ]	3.572e-11	1226	72519
172.21	Basal cell carcinoma	neoplasms	1.51506e-05	[ 0, 7.47646701098581E+96 ]	0.92599	1	15038														1.79727	[ 1.32, 2.44 ]	0.000167928	235	57481														1.79733	[ 1.32, 2.44 ]	0.000168	236	72519
172.22	Squamous cell carcinoma	neoplasms	1.41333e-05	[ 0, 1.5901237035567E+104 ]	0.93054	6	15038														1.94037	[ 1.25, 3.02 ]	0.00324202	99	57481														1.94022	[ 1.25, 3.02 ]	0.003244	105	72519
172.3	Carcinoma in situ of skin	neoplasms	1.99958	[ 0.27, 15.06 ]	0.501154	4	15038														1.34349	[ 0.71, 2.55 ]	0.367725	58	57481														1.39347	[ 0.76, 2.57 ]	0.2881	62	72519
173	Neoplasm of uncertain behavior of skin	neoplasms	2.91256	[ 1.79, 4.73 ]	1.56233e-05	70	15038		0.683968	[ 0.07, 6.64 ]	0.743323	5	841								2.7027	[ 2.43, 3 ]	1.68e-77	1976	57481		1.8718	[ 1.66, 2.11 ]	1.60253e-25	1668	21339		2.29837	[ 2.13, 2.49 ]	1.11e-96	3644	78820		2.71177	[ 2.45, 3 ]	1.518e-81	2046	72519		1.86675	[ 1.66, 2.1 ]	2.218e-25	1673	22180
174	Breast cancer	neoplasms	1.08225	[ 0.83, 1.42 ]	0.5653	262	13021														1.79315	[ 1.59, 2.02 ]	3.05e-22	1766	55062		1.80734	[ 1.17, 2.79 ]	0.00763943	128	21125		1.79409	[ 1.6, 2.01 ]	8.383e-24	1894	76187		1.65318	[ 1.48, 1.84 ]	7.887e-20	2028	68083		1.80255	[ 1.17, 2.78 ]	0.007518	130	21896
174.1	Breast cancer [female]	neoplasms	1.04918	[ 0.8, 1.38 ]	0.73191	253	13021														1.73928	[ 1.54, 1.96 ]	2.95e-19	1697	55062		1.34573	[ 1.17, 1.55 ]	4.87157e-05	1321	21125		1.5633	[ 1.43, 1.71 ]	2.668e-21	3018	76187		1.60224	[ 1.43, 1.79 ]	6.944e-17	1950	68083		1.3395	[ 1.16, 1.54 ]	5.467e-05	1343	21896
174.11	Malignant neoplasm of female breast	neoplasms	1.03251	[ 0.78, 1.36 ]	0.821989	246	13021														1.70971	[ 1.51, 1.93 ]	8.53e-18	1669	55062		1.36089	[ 1.18, 1.57 ]	3.44762e-05	1279	21125		1.55597	[ 1.42, 1.71 ]	2.364e-20	2948	76187		1.57586	[ 1.41, 1.76 ]	1.747e-15	1915	68083		1.355	[ 1.17, 1.57 ]	3.776e-05	1299	21896
174.3	Neoplasm of uncertain behavior of breast	neoplasms	13.4215	[ 2.86, 62.9 ]	0.000984235	11	13021														4.04957	[ 2.74, 5.98 ]	1.91e-12	110	55062		1.80734	[ 1.17, 2.79 ]	0.00763943	128	21125		2.82837	[ 2.12, 3.78 ]	2.136e-12	238	76187		4.35011	[ 2.98, 6.35 ]	2.295e-14	121	68083		1.80255	[ 1.17, 2.78 ]	0.007518	130	21896
175	Acquired absence of breast	neoplasms	2.58309	[ 1.49, 4.47 ]	0.000701637	54	12540														2.56456	[ 2.07, 3.18 ]	6.65e-18	454	53292		1.11474	[ 0.57, 2.17 ]	0.749744	62	16010		2.37263	[ 1.94, 2.91 ]	9.883e-17	516	69302		2.5669	[ 2.1, 3.13 ]	1.988e-20	508	65832		1.11472	[ 0.57, 2.17 ]	0.7498	63	16647
180	Cervical cancer and dysplasia	neoplasms	8.79808	[ 7.3, 10.61 ]	8.10888e-115	867	9985		11.2904	[ 2.09, 61.04 ]	0.00487534	15	374		8.8251	[ 7.33, 10.63 ]	1.6e-116	882	10359		9.47558	[ 8.17, 10.99 ]	2.01e-193	1673	49139		8.87448	[ 7.02, 11.22 ]	2.51146e-74	493	15771		9.29987	[ 8.2, 10.54 ]	1.1e-265	2166	64910		9.20733	[ 8.2, 10.34 ]	4.45e-306	2540	59124		8.91469	[ 7.07, 11.25 ]	4.905e-76	508	16145
180.1	Cervical cancer	neoplasms	9.10869	[ 5.36, 15.48 ]	3.3234e-16	69	9985		1.44978e+08	[ 0, Inf ]	0.984374	2	374		9.10843	[ 5.36, 15.48 ]	3.323e-16	71	10359		7.45358	[ 4.94, 11.24 ]	9.3e-22	185	49139		9.82022	[ 4.76, 20.27 ]	6.3886e-10	59	15771		7.97092	[ 5.58, 11.39 ]	4.916e-30	244	64910		8.03494	[ 5.81, 11.12 ]	2.915e-36	254	59124		9.81979	[ 4.76, 20.26 ]	6.388e-10	61	16145
180.3	Cervical intraepithelial neoplasia [CIN] [Cervical dysplasia]	neoplasms	9.02876	[ 7.43, 10.97 ]	2.14613e-108	806	9985		4.65587	[ 0.84, 25.7 ]	0.0776105	13	374		8.95221	[ 7.38, 10.87 ]	6e-109	819	10359		10.1168	[ 8.65, 11.83 ]	1.29e-185	1493	49139		9.17247	[ 7.17, 11.73 ]	1.01475e-69	441	15771		9.8365	[ 8.62, 11.22 ]	3.08e-253	1934	64910		9.67747	[ 8.57, 10.93 ]	9.1e-292	2299	59124		9.0467	[ 7.09, 11.54 ]	2.865e-70	454	16145
182	Malignant neoplasm of uterus	neoplasms	110.376	[ 45.92, 265.28 ]	7.46188e-26	44	11004		1.53286e+08	[ 0, Inf ]	0.98409	2	394		110.377	[ 45.92, 265.28 ]	7.461e-26	46	11398		147.012	[ 104.78, 206.28 ]	2.15e-183	221	52127		1558.27	[ 876.68, 2769.79 ]	1.74151e-138	176	16477		269.967	[ 201.63, 361.46 ]	0	397	68604		141.642	[ 103.27, 194.27 ]	2.4e-207	265	63131		1558.22	[ 876.59, 2769.88 ]	1.74e-138	178	16871
184	Cancer of other female genital organs	neoplasms	3.12586	[ 2.03, 4.82 ]	2.47134e-07	91	13263		5.34231e+06	[ 0, Inf ]	0.976747	7	807		3.12583	[ 2.03, 4.82 ]	2.471e-07	98	14070		4.17896	[ 3.39, 5.16 ]	1.99e-40	390	56236		3.69811	[ 2.71, 5.04 ]	1.22241e-16	220	22798		4.02047	[ 3.38, 4.78 ]	2.673e-55	610	79034		3.9531	[ 3.27, 4.78 ]	6.195e-46	481	69499		3.69803	[ 2.71, 5.04 ]	1.222e-16	227	23605
184.1	Malignant neoplasm of ovary and other uterine adnexa	neoplasms	3.537	[ 1.97, 6.36 ]	2.49258e-05	51	13263		6.08409e+06	[ 0, Inf ]	0.978515	6	807		3.53707	[ 1.97, 6.36 ]	2.492e-05	57	14070		5.08482	[ 3.92, 6.6 ]	1.76e-34	244	56236		5.74461	[ 3.55, 9.29 ]	1.00945e-12	89	22798		5.22733	[ 4.16, 6.57 ]	1.538e-45	333	79034		4.79081	[ 3.78, 6.08 ]	4.261e-38	295	69499		5.74483	[ 3.55, 9.29 ]	1.009e-12	95	23605
184.11	Malignant neoplasm of ovary	neoplasms	5.2416	[ 2.48, 11.06 ]	1.35874e-05	34	13263		6.08409e+06	[ 0, Inf ]	0.978515	6	807		5.24146	[ 2.48, 11.06 ]	1.359e-05	40	14070		6.76884	[ 5.02, 9.13 ]	4.93e-36	182	56236		6.6158	[ 3.93, 11.12 ]	1.02192e-12	77	22798		6.73017	[ 5.19, 8.72 ]	4.006e-47	259	79034		6.53387	[ 4.95, 8.62 ]	4.403e-40	216	69499		6.61606	[ 3.93, 11.12 ]	1.022e-12	83	23605
184.2	Cancer of other female genital organs, excluding uterus and ovary	neoplasms	1.41498	[ 0.64, 3.15 ]	0.395353	29	13263														1.87661	[ 1.25, 2.81 ]	0.0022511	143	56236														1.77216	[ 1.24, 2.54 ]	0.001869	172	69499
189	Cancer of urinary organs (incl. kidney and bladder)	neoplasms	0.679155	[ 0.4, 1.14 ]	0.14418	73	15269														0.56227	[ 0.43, 0.74 ]	4.26e-05	523	62277														0.586138	[ 0.46, 0.75 ]	1.71e-05	596	77546
189.1	Cancer of kidney and renal pelvis	neoplasms	0.685063	[ 0.37, 1.28 ]	0.23734	51	15269														0.432576	[ 0.3, 0.62 ]	5.51e-06	379	62277		0.823012	[ 0.53, 1.28 ]	0.389083	126	25672		0.559283	[ 0.42, 0.74 ]	4.78e-05	505	87949		0.4851	[ 0.35, 0.66 ]	5.971e-06	430	77546
189.11	Malignant neoplasm of kidney, except pelvis	neoplasms	0.644101	[ 0.31, 1.32 ]	0.22853	41	15269														0.423922	[ 0.29, 0.63 ]	1.71e-05	334	62277		0.796611	[ 0.5, 1.26 ]	0.329964	117	25672		0.55333	[ 0.41, 0.74 ]	9.588e-05	451	87949		0.466732	[ 0.33, 0.66 ]	1.359e-05	375	77546
189.12	Malignant neoplasm of renal pelvis	neoplasms	1.48378	[ 0.34, 6.5 ]	0.600447	8	15269														0.550021	[ 0.21, 1.41 ]	0.213586	42	62277														0.732934	[ 0.33, 1.62 ]	0.4432	50	77546
189.2	Cancer of bladder	neoplasms	0.573382	[ 0.23, 1.41 ]	0.225352	22	15269														0.746514	[ 0.48, 1.17 ]	0.203722	146	62277														0.708008	[ 0.47, 1.06 ]	0.09303	168	77546
189.21	Malignant neoplasm of bladder	neoplasms	0.583484	[ 0.24, 1.44 ]	0.243177	21	15269														0.677153	[ 0.42, 1.08 ]	0.102645	144	62277														0.656193	[ 0.43, 0.99 ]	0.04704	165	77546
189.4	Malignant neoplasm of other urinary organs	neoplasms	0.779218	[ 0.24, 2.51 ]	0.676001	13	15269														0.50997	[ 0.22, 1.2 ]	0.122001	55	62277														0.590846	[ 0.3, 1.18 ]	0.1348	68	77546
190	Cancer of eye	neoplasms	1.23787	[ 0.2, 7.59 ]	0.817661	6	15241														0.653437	[ 0.26, 1.67 ]	0.374881	45	62023														0.748039	[ 0.32, 1.72 ]	0.4953	51	77264
191	Manlignant and unknown neoplasms of brain and nervous system	neoplasms	0.713691	[ 0.34, 1.49 ]	0.369372	43	15241														0.77285	[ 0.54, 1.1 ]	0.152677	305	62023														0.761397	[ 0.55, 1.05 ]	0.09341	348	77264
191.1	Cancer of brain and nervous system	neoplasms	0.691104	[ 0.27, 1.78 ]	0.443305	26	15241														0.774383	[ 0.51, 1.17 ]	0.227105	220	62023														0.760256	[ 0.52, 1.11 ]	0.1573	246	77264
191.11	Cancer of brain	neoplasms	0.730319	[ 0.26, 2.02 ]	0.545623	23	15241														0.773723	[ 0.5, 1.2 ]	0.253736	197	62023														0.766746	[ 0.51, 1.15 ]	0.1979	220	77264
193	Thyroid cancer	neoplasms	2.4527	[ 1.36, 4.44 ]	0.0030286	47	15159														1.91169	[ 1.48, 2.47 ]	6.64e-07	358	61795		1.84483	[ 1.34, 2.55 ]	0.0001921	189	25158		1.88551	[ 1.54, 2.3 ]	5.217e-10	547	86953		1.98774	[ 1.57, 2.51 ]	9.532e-09	405	76954		1.84485	[ 1.34, 2.55 ]	0.0001921	190	26024
194	Cancer of other endocrine glands	neoplasms	1.55083	[ 0.33, 7.23 ]	0.576508	8	15159														0.902232	[ 0.38, 2.15 ]	0.816018	46	61795														1.02778	[ 0.48, 2.19 ]	0.9433	54	76954
195	Cancer, suspected or other	neoplasms	0.556647	[ 0.38, 0.81 ]	0.00212888	164	14376														0.918452	[ 0.76, 1.1 ]	0.363581	950	56920														0.833351	[ 0.71, 0.98 ]	0.03007	1114	71296
195.1	Malignant neoplasm, other	neoplasms	0.472375	[ 0.29, 0.78 ]	0.00336227	92	14376														0.866847	[ 0.69, 1.1 ]	0.232167	588	56920														0.7774	[ 0.63, 0.96 ]	0.0201	680	71296
195.3	Malignant neoplasm of head, face, and neck	neoplasms	0.874523	[ 0.3, 2.59 ]	0.808491	17	15364														0.863804	[ 0.53, 1.41 ]	0.558534	136	62813														0.865628	[ 0.55, 1.35 ]	0.5268	153	78177
196	Radiotherapy	neoplasms	1.01327	[ 0.55, 1.85 ]	0.965812	49	14376														1.94348	[ 1.44, 2.63 ]	1.59e-05	224	56920		0.973844	[ 0.1, 9.86 ]	0.982095	7	22680								1.70574	[ 1.3, 2.23 ]	0.0001052	273	71296
197	Chemotherapy	neoplasms	0.677493	[ 0.51, 0.9 ]	0.00817854	272	14376														1.03669	[ 0.9, 1.19 ]	0.61227	1578	56920														0.956571	[ 0.84, 1.08 ]	0.488	1850	71296
198	Secondary malignant neoplasm	neoplasms	0.425413	[ 0.32, 0.56 ]	1.46872e-09	333	14376		0.533414	[ 0.09, 3.34 ]	0.501995	7	843		0.427543	[ 0.33, 0.56 ]	1.2e-09	340	15219		0.702219	[ 0.61, 0.8 ]	2.06e-07	2148	56920		0.533398	[ 0.43, 0.66 ]	2.01745e-08	650	22680		0.652007	[ 0.58, 0.73 ]	1.952e-13	2798	79600		0.638969	[ 0.57, 0.72 ]	2.802e-13	2481	71296		0.533391	[ 0.43, 0.66 ]	1.6e-08	657	23523
198.1	Secondary malignancy of lymph nodes	neoplasms	0.490544	[ 0.32, 0.75 ]	0.00107194	130	14376														0.749667	[ 0.62, 0.91 ]	0.00410496	935	56920														0.695934	[ 0.58, 0.83 ]	7.014e-05	1065	71296
198.2	Secondary malignancy of respiratory organs	neoplasms	0.493392	[ 0.31, 0.79 ]	0.00356801	98	14376														0.650489	[ 0.51, 0.83 ]	0.000434397	673	56920														0.61502	[ 0.5, 0.76 ]	8.451e-06	771	71296		0.456439	[ 0.27, 0.77 ]	0.002939	136	23523
198.3	Secondary malignant neoplasm of digestive systems	neoplasms	0.508425	[ 0.27, 0.96 ]	0.0377343	55	14376														1.07927	[ 0.82, 1.43 ]	0.592804	339	56920														0.956093	[ 0.74, 1.24 ]	0.7308	394	71296
198.4	Secondary malignant neoplasm of liver	neoplasms	0.213225	[ 0.12, 0.38 ]	1.78952e-07	103	14376		176667	[ 0, Inf ]	0.981997	1	843								0.499706	[ 0.39, 0.65 ]	1.75e-07	679	56920		0.280506	[ 0.17, 0.48 ]	2.55463e-06	178	22680		0.446641	[ 0.35, 0.56 ]	1.352e-11	857	79600		0.433267	[ 0.34, 0.55 ]	5.1e-12	782	71296		0.280495	[ 0.17, 0.48 ]	2.555e-06	179	23523
198.5	Secondary malignancy of brain/spine	neoplasms	0.217604	[ 0.1, 0.49 ]	0.000269723	51	14376														0.41402	[ 0.28, 0.6 ]	4.33e-06	392	56920		0.368743	[ 0.21, 0.65 ]	0.000589394	93	22680		0.399676	[ 0.29, 0.55 ]	1.016e-08	485	79600		0.370278	[ 0.26, 0.52 ]	1.235e-08	443	71296		0.368727	[ 0.21, 0.65 ]	0.0005894	95	23523
198.6	Secondary malignancy of bone	neoplasms	0.238708	[ 0.14, 0.42 ]	8.13221e-07	98	14376		4.42055e-06	[ 0, Inf ]	0.983869	2	843		0.238711	[ 0.14, 0.42 ]	8.132e-07	100	15219		0.51386	[ 0.39, 0.68 ]	3.84e-06	571	56920		0.273613	[ 0.17, 0.45 ]	1.78891e-07	200	22680		0.43841	[ 0.34, 0.56 ]	3.693e-11	771	79600		0.441622	[ 0.34, 0.57 ]	2.443e-10	669	71296		0.273624	[ 0.17, 0.45 ]	1.789e-07	202	23523
198.7	Secondary malignant neoplasm of skin	neoplasms	1.03807	[ 0.38, 2.82 ]	0.941612	18	14376														0.419377	[ 0.24, 0.74 ]	0.00295054	159	56920														0.524715	[ 0.32, 0.86 ]	0.01099	177	71296
199	Neoplasm of uncertain behavior	neoplasms	1.13724	[ 0.85, 1.52 ]	0.383911	232	14376														1.48009	[ 1.29, 1.7 ]	4.4e-08	1347	56920		1.23423	[ 1.03, 1.48 ]	0.0211763	681	22680		1.38113	[ 1.24, 1.54 ]	1.008e-08	2028	79600		1.40762	[ 1.24, 1.6 ]	1.125e-07	1579	71296		1.24433	[ 1.04, 1.49 ]	0.01636	687	23523
199.4	Neurofibromatosis	neoplasms	4.91544	[ 1.39, 17.4 ]	0.0135441	10	14376														1.00816	[ 0.3, 3.39 ]	0.989514	29	56920														2.15222	[ 0.9, 5.16 ]	0.08583	39	71296
200	Myeloproliferative disease	neoplasms	1.30905	[ 0.6, 2.84 ]	0.496362	30	15078														0.894188	[ 0.62, 1.29 ]	0.553829	233	61363														0.959637	[ 0.69, 1.34 ]	0.8093	263	76441
200.1	Polycythemia vera	neoplasms	4.12164	[ 0.72, 23.54 ]	0.111175	6	14048														1.53119	[ 0.81, 2.89 ]	0.187985	56	57846														1.71927	[ 0.95, 3.12 ]	0.07475	62	71894
201	Hodgkin's disease	neoplasms	0.664612	[ 0.25, 1.78 ]	0.415714	30	15078														0.514041	[ 0.31, 0.85 ]	0.00879265	239	61363														0.541669	[ 0.35, 0.84 ]	0.006825	269	76441
202	Cancer of other lymphoid, histiocytic tissue	neoplasms	0.548583	[ 0.32, 0.95 ]	0.0319125	89	15078														0.510411	[ 0.39, 0.67 ]	6.65e-07	688	61363		0.742662	[ 0.53, 1.04 ]	0.0792003	285	25164		0.59061	[ 0.48, 0.73 ]	6.345e-07	973	86527		0.51742	[ 0.41, 0.66 ]	6.319e-08	777	76441
202.2	Non-Hodgkins lymphoma	neoplasms	0.689939	[ 0.38, 1.24 ]	0.216828	65	15078														0.476545	[ 0.36, 0.63 ]	2.83e-07	636	61363		0.749518	[ 0.54, 1.05 ]	0.089443	282	25164		0.576316	[ 0.46, 0.71 ]	5.405e-07	918	86527		0.510788	[ 0.4, 0.66 ]	2.435e-07	701	76441
202.21	Nodular lymphoma	neoplasms	0.616714	[ 0.12, 3.21 ]	0.565571	8	15078														0.409562	[ 0.24, 0.71 ]	0.00151026	168	61363														0.426774	[ 0.25, 0.72 ]	0.001417	176	76441
202.22	Reticulosarcoma	neoplasms	0.509476	[ 0.14, 1.89 ]	0.313808	15	15078														0.416787	[ 0.24, 0.72 ]	0.00183763	173	61363														0.429514	[ 0.26, 0.71 ]	0.001105	188	76441
202.23	Lymphosarcoma	neoplasms	1.5414	[ 0.19, 12.19 ]	0.681688	4	15078														0.638702	[ 0.35, 1.17 ]	0.148594	103	61363														0.685162	[ 0.38, 1.23 ]	0.2041	107	76441
202.24	Large cell lymphoma	neoplasms	1.96912	[ 0.6, 6.43 ]	0.26162	12	15078														0.46712	[ 0.26, 0.85 ]	0.0126984	131	61363														0.626316	[ 0.37, 1.07 ]	0.08601	143	76441
204	Leukemia	neoplasms	0.841914	[ 0.52, 1.36 ]	0.480588	90	15078														0.683198	[ 0.52, 0.9 ]	0.00763096	510	61363														0.720579	[ 0.57, 0.92 ]	0.007841	600	76441
204.1	Lymphoid leukemia	neoplasms	2.11241	[ 0.85, 5.25 ]	0.107474	21	15078														0.731012	[ 0.48, 1.11 ]	0.145299	221	61363														0.881703	[ 0.6, 1.29 ]	0.5189	242	76441
204.11	Lymphoid leukemia, acute	neoplasms	2.38979	[ 0.79, 7.19 ]	0.120907	14	15078														0.949102	[ 0.58, 1.55 ]	0.833899	145	61363														1.10462	[ 0.71, 1.73 ]	0.6621	159	76441
204.12	Lymphoid leukemia, chronic	neoplasms	1.33736	[ 0.41, 4.39 ]	0.631662	12	15078														0.716138	[ 0.43, 1.2 ]	0.202705	137	61363														0.790097	[ 0.49, 1.27 ]	0.3275	149	76441
204.2	Myeloid leukemia	neoplasms	1.39034	[ 0.61, 3.17 ]	0.433258	27	15078														0.609984	[ 0.39, 0.95 ]	0.0290286	231	61363														0.734034	[ 0.5, 1.09 ]	0.121	258	76441
204.21	Myeloid leukemia, acute	neoplasms	1.51774	[ 0.59, 3.88 ]	0.382999	21	15078														0.542821	[ 0.33, 0.9 ]	0.0169449	201	61363														0.682359	[ 0.44, 1.06 ]	0.09027	222	76441
204.22	Myeloid leukemia, chronic	neoplasms	2.77612	[ 0.87, 8.89 ]	0.0855939	12	15078														0.538157	[ 0.27, 1.07 ]	0.0775695	106	61363														0.822999	[ 0.46, 1.49 ]	0.5191	118	76441
204.3	Monocytic leukemia	neoplasms	0.704875	[ 0.06, 7.82 ]	0.775799	4	15078														0.463448	[ 0.11, 1.96 ]	0.296507	29	61363														0.517834	[ 0.15, 1.79 ]	0.2975	33	76441
204.4	Multiple myeloma	neoplasms	0.583165	[ 0.3, 1.13 ]	0.108181	49	15078														0.836171	[ 0.55, 1.26 ]	0.396213	183	61363														0.755104	[ 0.53, 1.07 ]	0.1157	232	76441
208	Benign neoplasm of colon	neoplasms	2.02241	[ 1.53, 2.67 ]	5.94257e-07	224	14758		2.14702	[ 0.84, 5.5 ]	0.11169	28	817		2.03196	[ 1.56, 2.65 ]	1.615e-07	252	15575		1.95533	[ 1.72, 2.23 ]	9.13e-24	1258	59515		2.18043	[ 1.96, 2.43 ]	9.14321e-45	1918	22103		2.08527	[ 1.92, 2.27 ]	1.906e-66	3176	81618		1.96737	[ 1.75, 2.21 ]	3.235e-29	1482	74273		2.17995	[ 1.96, 2.43 ]	2.565e-45	1946	22920
209	Neuroendocrine tumors	neoplasms	4.35572	[ 0.75, 25.14 ]	0.0999351	6	15388														1.78656	[ 0.69, 4.6 ]	0.229341	23	63012														2.18431	[ 0.95, 5.02 ]	0.06588	29	78400
210	Benign neoplasm of lip, oral cavity, and pharynx	neoplasms	2.02483	[ 0.67, 6.12 ]	0.211087	14	15288														1.07211	[ 0.62, 1.85 ]	0.80193	96	62527														1.21361	[ 0.74, 1.98 ]	0.437	110	77815
211	Benign neoplasm of other parts of digestive system	neoplasms	1.63102	[ 0.79, 3.37 ]	0.185755	32	15031														1.12927	[ 0.82, 1.55 ]	0.455763	286	60565														1.19889	[ 0.9, 1.61 ]	0.2239	318	75596
212	Benign neoplasm of respiratory and intrathoracic organs	neoplasms	1.81438	[ 0.58, 5.69 ]	0.307318	13	15360														2.36491	[ 1.42, 3.94 ]	0.000971043	77	62833														2.26279	[ 1.42, 3.61 ]	0.0006077	90	78193
213	Benign neoplasm of bone and articular cartilage	neoplasms	4.66909	[ 1.59, 13.74 ]	0.00514651	24	11597														9.49015	[ 5.71, 15.78 ]	4.01e-18	116	49013		3.55091	[ 1.31, 9.62 ]	0.0127339	27	13497		7.74851	[ 4.93, 12.19 ]	7.771e-19	143	62510		8.34448	[ 5.27, 13.22 ]	1.517e-19	140	60610
214	Lipoma	neoplasms	2.74375	[ 1.6, 4.69 ]	0.000228185	57	15199														3.07387	[ 2.35, 4.02 ]	2.57e-16	257	62128		2.07361	[ 1.66, 2.6 ]	2.15566e-10	377	24778		2.43927	[ 2.05, 2.9 ]	4.136e-24	634	86906		3.00477	[ 2.36, 3.82 ]	2.828e-19	314	77327		2.08715	[ 1.67, 2.61 ]	1.244e-10	382	25624
214.1	Lipoma of skin and subcutaneous tissue	neoplasms	3.05407	[ 1.52, 6.12 ]	0.00164773	34	15199														4.00237	[ 2.9, 5.53 ]	4.18e-17	163	62128		2.2052	[ 1.49, 3.27 ]	8.56873e-05	122	24778		3.15031	[ 2.45, 4.05 ]	2.406e-19	285	86906		3.81446	[ 2.85, 5.11 ]	3.528e-19	197	77327		2.20516	[ 1.49, 3.27 ]	8.568e-05	123	25624
215	Other benign neoplasm of connective and other soft tissue	neoplasms	1.72614	[ 0.65, 4.57 ]	0.27159	19	15199														2.26291	[ 1.38, 3.72 ]	0.0012885	89	62128														2.13956	[ 1.37, 3.33 ]	0.0007619	108	77327
216	Benign neoplasm of skin	neoplasms	2.82519	[ 1.81, 4.42 ]	5.2286e-06	83	15037		7.23496	[ 1.95, 26.8 ]	0.00305891	29	804		3.11616	[ 2.04, 4.76 ]	1.381e-07	112	15841		2.86401	[ 2.6, 3.15 ]	1.93e-104	2502	57272		2.2259	[ 2.03, 2.45 ]	4.64551e-62	2512	20289		2.52262	[ 2.36, 2.7 ]	1.36e-161	5014	77561		2.86223	[ 2.61, 3.14 ]	5.9e-109	2585	72309		2.23938	[ 2.04, 2.46 ]	2.693e-63	2541	21093
217	Vascular hamartomas and non-neoplastic nevi	neoplasms	1.8253e-05	[ 0, 3.99718083537307E+90 ]	0.922395	3	15037														3.72697	[ 2.8, 4.96 ]	1.41e-19	220	57272		2.62032	[ 1.68, 4.09 ]	2.34856e-05	99	20289		3.36592	[ 2.65, 4.28 ]	3.941e-23	319	77561		3.72699	[ 2.8, 4.95 ]	1.408e-19	223	72309
217.1	Nevus, non-neoplastic	neoplasms	1.8253e-05	[ 0, 3.99718083537307E+90 ]	0.922395	3	15037														4.21792	[ 3.1, 5.75 ]	7.02e-20	179	57272		2.57734	[ 1.52, 4.37 ]	0.000429734	71	20289		3.71842	[ 2.85, 4.85 ]	4.702e-22	250	77561		4.21774	[ 3.1, 5.75 ]	7.026e-20	182	72309
218	Benign neoplasm of uterus	neoplasms	20239.9	[ 5040.19, 81277.13 ]	2.08444e-44	1818	11046		7139.23	[ 517.75, 98442.02 ]	3.39539e-11	317	407		16106.9	[ 4714.848, 55024.18 ]	6.89e-54	2135	11453		5228.63	[ 3536.24, 7730.97 ]	0	2990	52418		6115.9	[ 4050.27, 9234.97 ]	0	4543	17258		5631.89	[ 4241.14, 7478.68 ]	9.89E-776	7533	69676		5774.46	[ 3962.71, 8414.54 ]	5.32E-444	4808	63464
218.2	Other benign neoplasm of uterus	neoplasms	155.789	[ 35.25, 688.53 ]	2.76476e-11	16	11046														71.1994	[ 43.41, 116.78 ]	4.74e-64	68	52418		564.758	[ 70.56, 4520.52 ]	2.3598e-09	20	17258		79.5511	[ 49.16, 128.74 ]	4.946e-71	88	69676		76.9842	[ 48.14, 123.1 ]	1.685e-73	84	63464
220	Benign neoplasm of ovary	neoplasms	29.4054	[ 19.04, 45.41 ]	1.57377e-52	87	10842		1.18051	[ 0.1, 13.71 ]	0.894492	4	391		26.6636	[ 17.38, 40.90 ]	3.884e-51	91	11233		31.3652	[ 24.61, 39.98 ]	1.57e-170	296	50837		154.216	[ 45.77, 519.65 ]	4.3266e-16	36	16149		33.3414	[ 26.28, 42.3 ]	1.62e-183	332	66986		30.889	[ 24.99, 38.18 ]	4.3e-221	383	61679		59.0509	[ 19.88, 175.39 ]	2.085e-13	40	16540
221	Benign neoplasm of other female genital organs	neoplasms	17.0978	[ 8.84, 33.07 ]	3.33576e-17	37	10832											37	10832		20.7185	[ 13.21, 32.49 ]	8.64e-40	92	50755		16.6402	[ 4.01, 69.13 ]	0.000108977	15	16103		20.3097	[ 13.22, 31.19 ]	4.844e-43	107	66858		19.4919	[ 13.44, 28.27 ]	2.914e-55	129	61587
223	Benign neoplasm of kidney and other urinary organs	neoplasms	6.26953	[ 0.65, 60.68 ]	0.112961	4	11597														11.7851	[ 5.1, 27.21 ]	7.58e-09	34	49013		16.1417	[ 6.51, 40.02 ]	1.93282e-09	33	13497		13.6167	[ 7.36, 25.2 ]	9.03e-17	67	62510		10.9277	[ 4.98, 23.96 ]	2.385e-09	38	60610
224	Benign neoplasm of eye	neoplasms	1.84994	[ 0.66, 5.17 ]	0.240288	16	15241														2.61628	[ 1.76, 3.9 ]	2.32e-06	118	62023		2.52585	[ 1.56, 4.08 ]	0.000150721	86	25445		2.57874	[ 1.9, 3.5 ]	1.407e-09	204	87468		2.50002	[ 1.72, 3.63 ]	1.381e-06	134	77264
224.1	Benign neoplasm of eye, uveal	neoplasms	8.48189	[ 0.85, 85.04 ]	0.0691008	4	15241														2.67612	[ 1.67, 4.3 ]	4.64e-05	82	62023														2.80415	[ 1.76, 4.46 ]	1.326e-05	86	77264
225	Benign neoplasm of brain and other parts of nervous system	neoplasms	2.04137	[ 0.93, 4.5 ]	0.0768128	28	15241														1.0251	[ 0.69, 1.52 ]	0.902046	197	62023														1.17621	[ 0.83, 1.67 ]	0.3677	225	77264
225.1	Benign neoplasm of brain, cranial nerves, meninges	neoplasms	2.42231	[ 1.08, 5.43 ]	0.0316998	26	15241														1.02604	[ 0.68, 1.54 ]	0.901978	181	62023														1.22299	[ 0.85, 1.76 ]	0.2797	207	77264
225.2	Benign neoplasm of spinal cord, meninges	neoplasms	5.678e-05	[ 0, 2.0385832856387E+114 ]	0.94404	2	15241														2.42558e-05	[ 0, 5.93684E+57 ]	0.884719	19	62023														2.91691e-05	[ 0, 4.73751790725875E+50 ]	0.8721	21	77264
226	Benign neoplasm of thyroid glands	neoplasms	5.76513	[ 2.16, 15.37 ]	0.0004608	20	15159														2.92688	[ 1.87, 4.58 ]	2.49e-06	96	61795		1.80965	[ 1.01, 3.25 ]	0.046782	52	25158		2.45125	[ 1.72, 3.5 ]	7.488e-07	148	86953		3.28905	[ 2.19, 4.94 ]	9.61e-09	116	76954		1.80959	[ 1.01, 3.25 ]	0.04678	53	26024
227	Benign neoplasm of other endocrine glands and related structures	neoplasms	1.09173	[ 0.65, 1.85 ]	0.743678	65	15159														1.66617	[ 1.23, 2.25 ]	0.000837466	272	61795														1.5023	[ 1.16, 1.95 ]	0.002182	337	76954
227.1	Benign neoplasm of adrenal gland	neoplasms	1.51504	[ 0.63, 3.66 ]	0.355642	21	15159														1.06175	[ 0.61, 1.85 ]	0.832769	98	61795														1.1748	[ 0.73, 1.88 ]	0.5019	119	76954
227.2	Benign neoplasm of parathyroid gland	neoplasms	3.15929	[ 0.72, 13.91 ]	0.128281	8	15159														1.63317	[ 0.73, 3.64 ]	0.230506	34	61795														1.89629	[ 0.94, 3.84 ]	0.07537	42	76954
227.3	Benign neoplasm of pituitary gland and craniopharyngeal duct (pouch)	neoplasms	0.739353	[ 0.31, 1.78 ]	0.50019	28	15159														2.3339	[ 1.54, 3.55 ]	7.23e-05	125	61795														1.88627	[ 1.29, 2.75 ]	0.0009942	153	76954
228	Hemangioma and lymphangioma, any site	neoplasms	3.76368	[ 1.89, 7.5 ]	0.000166116	34	15303														2.37861	[ 1.78, 3.18 ]	4.1e-09	241	62051		1.53618	[ 1.11, 2.12 ]	0.00897042	181	25332		1.95737	[ 1.58, 2.43 ]	9.235e-10	422	87383		2.54721	[ 1.95, 3.32 ]	6.06e-12	275	77354		1.53618	[ 1.11, 2.12 ]	0.00897	182	26215
228.1	Hemangioma of skin and subcutaneous tissue	neoplasms	10.456	[ 0.95, 115.5 ]	0.0554677	3	15303														2.81811	[ 1.96, 4.04 ]	1.85e-08	141	62051		1.55166	[ 0.66, 3.64 ]	0.313005	26	25332		2.5741	[ 1.85, 3.59 ]	2.485e-08	167	87383		2.90084	[ 2.03, 4.15 ]	4.98e-09	144	77354
229	Benign neoplasm of unspecified sites	neoplasms	2.91965	[ 0.58, 14.68 ]	0.193429	6	15339														1.56999	[ 0.43, 5.79 ]	0.498351	14	62764														2.00632	[ 0.73, 5.54 ]	0.1789	20	78103
229.1	Benign neoplasm of lymph nodes	neoplasms	159598	[ 0, 7.8755147683114E+106 ]	0.920121	1	15339														0.795158	[ 0.09, 6.81 ]	0.834301	7	62764														0.795965	[ 0.09, 6.82 ]	0.835	8	78103
230	Kaposi's sarcoma	neoplasms																			1.43794	[ 0.14, 14.57 ]	0.758521	4	63041																	4	63041
240	Simple and unspecified goiter	endocrine/metabolic	2.30467	[ 1.69, 3.14 ]	1.27697e-07	180	13778		2.12892	[ 0.81, 5.57 ]	0.123563	32	701		2.28759	[ 1.70, 3.07 ]	3.8e-08	212	14479		2.59461	[ 2.05, 3.29 ]	3.78e-15	371	54136		2.15918	[ 1.8, 2.6 ]	2.31579e-16	628	17546		2.3129	[ 2, 2.67 ]	1.314e-29	999	71682		2.48308	[ 2.06, 3 ]	3.296e-21	551	67914		2.15804	[ 1.8, 2.58 ]	6.96e-17	660	18247
241	Nontoxic nodular goiter	endocrine/metabolic	2.54175	[ 2.02, 3.19 ]	1.14263e-15	330	13778		1.81329	[ 0.75, 4.36 ]	0.18386	37	701		2.48805	[ 1.99, 3.10 ]	6.11e-16	367	14479		2.17308	[ 1.91, 2.47 ]	4.96e-33	1413	54136		1.89607	[ 1.66, 2.17 ]	8.64944e-21	1213	17546		2.03725	[ 1.86, 2.23 ]	1.148e-51	2626	71682		2.25511	[ 2.02, 2.52 ]	9.625e-47	1743	67914		1.89421	[ 1.66, 2.16 ]	3.559e-21	1250	18247
241.1	Nontoxic uninodular goiter	endocrine/metabolic	2.64484	[ 1.79, 3.9 ]	9.56403e-07	110	13778		1.81712	[ 0.65, 5.1 ]	0.257072	26	701		2.52439	[ 1.75, 3.63 ]	6.184e-07	136	14479		2.10154	[ 1.73, 2.55 ]	7.58e-14	592	54136		2.08408	[ 1.77, 2.45 ]	4.06764e-19	821	17546		2.09112	[ 1.85, 2.37 ]	2.269e-31	1413	71682		2.20053	[ 1.85, 2.62 ]	6.689e-19	702	67914		2.07736	[ 1.77, 2.44 ]	2.196e-19	847	18247
241.2	Nontoxic multinodular goiter	endocrine/metabolic	2.67249	[ 2.04, 3.5 ]	8.88849e-13	232	13778		2.40225	[ 0.62, 9.33 ]	0.205452	17	701		2.66179	[2.04, 3.47]	3.974e-13	249	14479		2.57872	[ 2.22, 3 ]	1.35e-34	897	54136		1.89738	[ 1.56, 2.31 ]	1.15457e-10	558	17546		2.29745	[ 2.04, 2.59 ]	2.264e-42	1455	71682		2.60101	[ 2.28, 2.97 ]	9.721e-46	1129	67914		1.90637	[ 1.57, 2.31 ]	5.391e-11	575	18247
242	Thyrotoxicosis with or without goiter	endocrine/metabolic	2.12196	[ 1.6, 2.82 ]	2.13802e-07	216	13778		0.984631	[ 0.36, 2.72 ]	0.976192	25	701								1.21986	[ 0.97, 1.53 ]	0.0846074	652	54136														1.51135	[ 1.27, 1.8 ]	4.719e-06	868	67914		1.75541	[ 1.45, 2.13 ]	1.357e-08	570	18247
242.1	Graves' disease	endocrine/metabolic	2.49902	[ 1.71, 3.66 ]	2.48866e-06	116	13778		1.08829	[ 0.21, 5.67 ]	0.920003	9	701		2.396	[ 1.65, 3.47 ]	4.008e-06	125	14479		1.13965	[ 0.82, 1.58 ]	0.430392	340	54136														1.58582	[ 1.24, 2.03 ]	0.0002574	456	67914
242.2	Toxic multinodular goiter	endocrine/metabolic	3.21565	[ 1.7, 6.08 ]	0.000327499	41	13778														2.21271	[ 1.37, 3.58 ]	0.00119451	89	54136														2.53375	[ 1.73, 3.72 ]	2.035e-06	130	67914		3.57262	[ 1.23, 10.4 ]	0.01948	19	18247
242.3	Exophthalmos	endocrine/metabolic	1.67444	[ 0.55, 5.1 ]	0.36423	15	13778														1.62643	[ 0.73, 3.6 ]	0.230455	40	54136														1.64247	[ 0.86, 3.14 ]	0.1328	55	67914
242.31	Thyrotoxic exophthalmos	endocrine/metabolic	3.3039	[ 0.3, 36.58 ]	0.329952	3	13778														1.45705	[ 0.31, 6.77 ]	0.630957	12	54136														1.84707	[ 0.51, 6.74 ]	0.3528	15	67914
244	Hypothyroidism	endocrine/metabolic	1.87712	[ 1.56, 2.26 ]	3.93608e-11	526	13778		0.854202	[ 0.49, 1.48 ]	0.572669	87	701								1.42261	[ 1.31, 1.54 ]	3.53e-17	4683	54136		1.28997	[ 1.2, 1.39 ]	7.63462e-12	5520	17546		1.34689	[ 1.28, 1.42 ]	8.593e-27	10203	71682		1.4878	[ 1.38, 1.6 ]	3.326e-25	5209	67914		1.28069	[ 1.19, 1.38 ]	1.934e-11	5607	18247
244.1	Secondary hypothyroidism	endocrine/metabolic	3.48078	[ 2.55, 4.75 ]	3.50679e-15	175	13778		0.473535	[ 0.12, 1.82 ]	0.276983	10	701								2.08683	[ 1.78, 2.45 ]	4.29e-19	883	54136		1.97928	[ 1.59, 2.47 ]	1.56576e-09	428	17546		2.04889	[ 1.8, 2.33 ]	4.661e-27	1311	71682		2.32681	[ 2.02, 2.69 ]	7.086e-31	1058	67914		1.90618	[ 1.53, 2.37 ]	7.426e-09	438	18247
244.2	Acquired hypothyroidism	endocrine/metabolic	3.16181	[ 1.43, 6.99 ]	0.00445475	26	13778														2.3206	[ 1.68, 3.21 ]	3.56e-07	207	54136		1.5935	[ 1.29, 1.97 ]	1.67952e-05	482	17546		1.78372	[ 1.49, 2.13 ]	1.665e-10	689	71682		2.42565	[ 1.8, 3.27 ]	7.095e-09	233	67914		1.5901	[ 1.29, 1.96 ]	1.667e-05	488	18247
244.3	Iodine hypothyroidism	endocrine/metabolic																			90861.1	[ 0, 4.36522E+66 ]	0.874805	1	54136																	1	54136
244.4	Hypothyroidism NOS	endocrine/metabolic	1.70797	[ 1.39, 2.1 ]	2.92705e-07	441	13778		0.877492	[ 0.5, 1.55 ]	0.651335	82	701								1.39497	[ 1.28, 1.52 ]	2.89e-14	4244	54136		1.277	[ 1.19, 1.38 ]	1.26577e-10	5254	17546		1.32644	[ 1.25, 1.4 ]	7.491e-23	9498	71682		1.43792	[ 1.33, 1.56 ]	2.366e-19	4685	67914		1.26884	[ 1.18, 1.37 ]	2.659e-10	5336	18247
244.5	Congenital hypothyroidism	endocrine/metabolic	7.30438	[ 0.63, 85.14 ]	0.112517	3	13778														1.65624	[ 0.56, 4.91 ]	0.362698	25	54136														2.1115	[ 0.78, 5.7 ]	0.1404	28	67914
245	Thyroiditis	endocrine/metabolic	2.1914	[ 1.3, 3.7 ]	0.00328548	63	13778														2.1003	[ 1.7, 2.59 ]	3.59e-12	555	54136		1.52754	[ 1.2, 1.94 ]	0.000472077	330	17546		1.82759	[ 1.56, 2.14 ]	5.145e-14	885	71682		2.11256	[ 1.74, 2.57 ]	4.45e-14	618	67914		1.47211	[ 1.17, 1.86 ]	0.001158	342	18247
245.1	Thyroiditis, acute and subacute	endocrine/metabolic	1.81178	[ 0.34, 9.6 ]	0.484774	7	13778														2.91672	[ 1.5, 5.68 ]	0.001626	47	54136														2.73191	[ 1.47, 5.07 ]	0.001445	54	67914
245.2	Chronic thyroiditis	endocrine/metabolic	2.7745	[ 1.34, 5.74 ]	0.0058913	33	13778														1.94368	[ 1.49, 2.53 ]	8.73e-07	360	54136		1.44324	[ 1.08, 1.92 ]	0.0120219	222	17546		1.69435	[ 1.39, 2.06 ]	1.061e-07	582	71682		2.02648	[ 1.58, 2.6 ]	2.635e-08	393	67914		1.35676	[ 1.02, 1.8 ]	0.03375	230	18247
245.21	Chronic lymphocytic thyroiditis	endocrine/metabolic	2.89572	[ 1.38, 6.06 ]	0.00476315	32	13778														1.84244	[ 1.4, 2.43 ]	1.32e-05	345	54136		1.60179	[ 1.18, 2.17 ]	0.00242906	195	17546		1.73014	[ 1.41, 2.12 ]	1.4e-07	540	71682		1.94683	[ 1.5, 2.52 ]	4.034e-07	377	67914		1.5124	[ 1.12, 2.04 ]	0.006771	202	18247
246	Other disorders of thyroid	endocrine/metabolic	2.39954	[ 1.54, 3.73 ]	0.000105296	87	13778														2.04436	[ 1.56, 2.68 ]	2.32e-07	310	54136		1.50608	[ 1.1, 2.06 ]	0.010538	213	17546		1.79427	[ 1.46, 2.2 ]	2.322e-08	523	71682		2.13571	[ 1.7, 2.69 ]	1.226e-10	397	67914		1.5174	[ 1.11, 2.07 ]	0.008543	220	18247
246.2	Thyroid cyst	endocrine/metabolic	1.31932	[ 0.22, 7.79 ]	0.75975	6	13778														1.30006	[ 0.36, 4.65 ]	0.686654	17	54136														1.30656	[ 0.46, 3.68 ]	0.6128	23	67914
246.7	Abnormal results of function study of thyroid	endocrine/metabolic																			3.38319	[ 0.29, 39.39 ]	0.330472	3	54136																	3	54136
249	Secondary diabetes mellitus	endocrine/metabolic	0.993458	[ 0.4, 2.45 ]	0.988639	25	13253														0.927393	[ 0.5, 1.72 ]	0.810314	95	57215														0.947811	[ 0.57, 1.58 ]	0.8365	120	70468
250	Diabetes mellitus	endocrine/metabolic	1.01051	[ 0.89, 1.14 ]	0.867968	1628	13253														0.890037	[ 0.81, 0.98 ]	0.0155338	4198	57215														0.932767	[ 0.87, 1.01 ]	0.0687	5826	70468
250.1	Type 1 diabetes	endocrine/metabolic	0.87399	[ 0.7, 1.09 ]	0.224168	493	13253														0.792685	[ 0.66, 0.95 ]	0.0138771	1236	57215														0.825885	[ 0.72, 0.95 ]	0.007789	1729	70468
250.11	Type 1 diabetes with ketoacidosis	endocrine/metabolic	0.808979	[ 0.42, 1.55 ]	0.521689	70	13253														0.739501	[ 0.4, 1.37 ]	0.338171	158	57215														0.771746	[ 0.49, 1.21 ]	0.2562	228	70468
250.12	Type 1 diabetes with renal manifestations	endocrine/metabolic	0.968146	[ 0.54, 1.75 ]	0.914771	63	13253														0.603812	[ 0.34, 1.07 ]	0.0862161	151	57215														0.759496	[ 0.5, 1.15 ]	0.192	214	70468
250.13	Type 1 diabetes with ophthalmic manifestations	endocrine/metabolic	1.50558	[ 0.82, 2.78 ]	0.190698	49	13253														0.869487	[ 0.51, 1.47 ]	0.601989	143	57215														1.09724	[ 0.74, 1.64 ]	0.6485	192	70468
250.14	Type 1 diabetes with neurological manifestations	endocrine/metabolic	1.42615	[ 0.89, 2.29 ]	0.143296	84	13253														0.890249	[ 0.59, 1.33 ]	0.573252	213	57215														1.08513	[ 0.8, 1.48 ]	0.6033	297	70468
250.15	Diabetes type 1 with peripheral circulatory disorders	endocrine/metabolic	2.4922	[ 0.72, 8.59 ]	0.147903	11	13253														0.5289	[ 0.12, 2.26 ]	0.390368	25	57215														1.29966	[ 0.51, 3.33 ]	0.5856	36	70468
250.2	Type 2 diabetes	endocrine/metabolic	1.02453	[ 0.9, 1.16 ]	0.705317	1547	13253														0.923447	[ 0.84, 1.02 ]	0.107431	3801	57215														0.959925	[ 0.89, 1.04 ]	0.2968	5348	70468
250.21	Type 2 diabetes with ketoacidosis	endocrine/metabolic	0.954655	[ 0.51, 1.78 ]	0.883534	59	13253														0.355801	[ 0.11, 1.14 ]	0.0830414	65	57215														0.768204	[ 0.44, 1.33 ]	0.3459	124	70468
250.22	Type 2 diabetes with renal manifestations	endocrine/metabolic	0.795544	[ 0.6, 1.05 ]	0.102965	267	13253														1.04549	[ 0.81, 1.34 ]	0.727685	433	57215														0.92367	[ 0.77, 1.11 ]	0.4006	700	70468
250.23	Type 2 diabetes with ophthalmic manifestations	endocrine/metabolic	0.768998	[ 0.55, 1.07 ]	0.122734	179	13253														0.978868	[ 0.7, 1.36 ]	0.898553	261	57215														0.869271	[ 0.69, 1.1 ]	0.2406	440	70468
250.24	Type 2 diabetes with neurological manifestations	endocrine/metabolic	1.08672	[ 0.84, 1.4 ]	0.523109	294	13253														1.338	[ 1.09, 1.64 ]	0.00522564	566	57215														1.23355	[ 1.05, 1.45 ]	0.0099	860	70468
250.25	Diabetes type 2 with peripheral circulatory disorders	endocrine/metabolic	1.04164	[ 0.6, 1.8 ]	0.883843	59	13253														1.40921	[ 0.91, 2.18 ]	0.121749	115	57215														1.25383	[ 0.89, 1.76 ]	0.1926	174	70468
250.3	Insulin pump user	endocrine/metabolic	1.01965	[ 0.8, 1.3 ]	0.875821	358	13253														0.892311	[ 0.72, 1.1 ]	0.292185	819	57215														0.944972	[ 0.81, 1.11 ]	0.4885	1177	70468
250.5	Glycosuria or Acetonuria	endocrine/metabolic	0.415259	[ 0.05, 3.31 ]	0.406588	12	13253														3.77828e-05	[ 0, 3.32822E+63 ]	0.89848	16	57215														0.414576	[ 0.05, 3.3 ]	0.4057	28	70468
250.6	Polyneuropathy in diabetes	endocrine/metabolic	1.12944	[ 0.83, 1.53 ]	0.431998	203	13253														1.18671	[ 0.93, 1.52 ]	0.169574	438	57215														1.16381	[ 0.96, 1.41 ]	0.1181	641	70468
250.7	Diabetic retinopathy	endocrine/metabolic	1.04086	[ 0.76, 1.43 ]	0.804222	191	14261														0.959327	[ 0.7, 1.31 ]	0.792289	335	59816														0.998301	[ 0.8, 1.25 ]	0.9878	526	74077
251	Other disorders of pancreatic internal secretion	endocrine/metabolic	1.3387	[ 0.75, 2.39 ]	0.322202	54	13908														0.896211	[ 0.55, 1.46 ]	0.659306	151	57337														1.05887	[ 0.73, 1.54 ]	0.7632	205	71245
251.1	Hypoglycemia	endocrine/metabolic	0.988529	[ 0.66, 1.49 ]	0.955741	138	12415														0.958408	[ 0.65, 1.41 ]	0.83002	268	53055														0.972583	[ 0.73, 1.29 ]	0.8464	406	65470
251.8	Abnormality of secretion of glucagon or gastrin	endocrine/metabolic																			0.000157389	[ 0, 6.80312E+46 ]	0.882969	4	57337																	4	57337
252	Disorders of parathyroid gland	endocrine/metabolic	1.54823	[ 1.05, 2.29 ]	0.0280362	114	13908														1.85284	[ 1.45, 2.37 ]	7.41e-07	362	57337		1.37485	[ 1.07, 1.77 ]	0.0128261	376	23113		1.6024	[ 1.35, 1.91 ]	1.274e-07	738	80450		1.76138	[ 1.43, 2.17 ]	8.256e-08	476	71245		1.36424	[ 1.06, 1.75 ]	0.01462	381	23901
252.1	Hyperparathyroidism	endocrine/metabolic	1.66782	[ 1.09, 2.55 ]	0.0177008	95	13908														1.96602	[ 1.52, 2.55 ]	3.63e-07	303	57337		1.39469	[ 1.07, 1.82 ]	0.0140065	337	23113		1.6613	[ 1.38, 2 ]	8.711e-08	640	80450		1.87893	[ 1.51, 2.35 ]	2.472e-08	398	71245		1.38237	[ 1.06, 1.8 ]	0.01609	342	23901
252.2	Hypoparathyroidism	endocrine/metabolic	3.75695	[ 1.12, 12.61 ]	0.0322058	11	13908														1.40883	[ 0.76, 2.6 ]	0.273031	70	57337														1.72065	[ 1, 2.97 ]	0.05177	81	71245
253	Disorders of the pituitary gland and its hypothalamic control	endocrine/metabolic	1.56978	[ 1.01, 2.43 ]	0.0428379	97	13908														1.58516	[ 1.2, 2.09 ]	0.00116395	375	57337														1.58075	[ 1.25, 2 ]	0.0001296	472	71245
253.1	Pituitary hyperfunction	endocrine/metabolic	2.00107	[ 1.18, 3.4 ]	0.0102823	61	13908														2.91844	[ 2.08, 4.1 ]	6.77e-10	186	57337		0.756453	[ 0.47, 1.23 ]	0.259263	76	23113								2.61405	[ 1.96, 3.48 ]	4.72e-11	247	71245		0.799315	[ 0.5, 1.28 ]	0.3536	84	23901
253.11	Acromegaly and gigantism	endocrine/metabolic	0.492676	[ 0.06, 4.3 ]	0.52205	6	13908														2.21137	[ 0.56, 8.66 ]	0.254327	11	57337														1.44398	[ 0.46, 4.58 ]	0.5329	17	71245
253.2	Pituitary hypofunction	endocrine/metabolic	0.637523	[ 0.16, 2.49 ]	0.516823	13	13908														0.464105	[ 0.17, 1.3 ]	0.14321	55	57337														0.520794	[ 0.23, 1.18 ]	0.119	68	71245
253.3	Diabetes insipidus	endocrine/metabolic	0.649529	[ 0.14, 3.02 ]	0.582056	12	13908														0.910478	[ 0.32, 2.59 ]	0.860419	39	57337														0.81824	[ 0.34, 1.94 ]	0.6491	51	71245
253.4	Anterior pituitary disorders	endocrine/metabolic	1.46199	[ 0.52, 4.08 ]	0.468174	17	13908														1.06479	[ 0.54, 2.09 ]	0.85526	77	57337														1.17163	[ 0.67, 2.06 ]	0.5817	94	71245
253.5	Pituitary dwarfism	endocrine/metabolic	1.40575e-05	[ 0, 3.4025458409261E+128 ]	0.94316	4	13908														0.423621	[ 0.06, 3.16 ]	0.402485	25	57337														0.423416	[ 0.06, 3.16 ]	0.4022	29	71245
253.7	Other disorders of neurohypophysis	endocrine/metabolic	5.43229e-05	[ 0, 2.68062510190686E+97 ]	0.934486	1	13908														0.414723	[ 0.13, 1.36 ]	0.147429	37	57337														0.414617	[ 0.13, 1.36 ]	0.1473	38	71245
254	Diseases of thymus gland	endocrine/metabolic	4.1778e-05	[ 0, 1.47184995868127E+79 ]	0.918176	4	13908														4.9295	[ 1.15, 21.15 ]	0.0318122	8	57337														4.92636	[ 1.15, 21.14 ]	0.03188	12	71245
255	Disorders of adrenal glands	endocrine/metabolic	0.958958	[ 0.63, 1.45 ]	0.843378	118	13908														0.937124	[ 0.73, 1.21 ]	0.616832	548	57337														0.94299	[ 0.76, 1.17 ]	0.5962	666	71245
255.1	Adrenal hyperfunction	endocrine/metabolic	1.5235	[ 0.77, 3.03 ]	0.23034	36	13908														1.52192	[ 0.99, 2.34 ]	0.0550365	152	57337														1.52242	[ 1.06, 2.19 ]	0.02366	188	71245
255.11	Cushing's syndrome	endocrine/metabolic	2.34612	[ 0.79, 6.97 ]	0.12499	14	13908														1.24313	[ 0.65, 2.37 ]	0.507215	80	57337														1.46492	[ 0.84, 2.55 ]	0.1767	94	71245
255.12	Hyperaldosteronism	endocrine/metabolic	2.25805	[ 0.77, 6.62 ]	0.137748	14	13908														1.99206	[ 0.83, 4.79 ]	0.123303	27	57337														2.09426	[ 1.06, 4.13 ]	0.03299	41	71245
255.13	Medulloadrenal hyperfunction	endocrine/metabolic	1.30244	[ 0.2, 8.61 ]	0.783923	5	13908														1.05919	[ 0.31, 3.61 ]	0.92678	23	57337														1.12614	[ 0.4, 3.15 ]	0.8209	28	71245
255.2	Adrenal hypofunction	endocrine/metabolic	0.762781	[ 0.39, 1.47 ]	0.420884	55	13908														0.781316	[ 0.55, 1.11 ]	0.169544	322	57337														0.777167	[ 0.57, 1.06 ]	0.1116	377	71245
255.21	Glucocorticoid deficiency	endocrine/metabolic	0.642149	[ 0.28, 1.49 ]	0.302074	37	13908														0.929132	[ 0.61, 1.42 ]	0.734771	199	57337														0.861828	[ 0.59, 1.26 ]	0.4425	236	71245
255.22	Mineralocorticoid deficiency	endocrine/metabolic	7.49043e-05	[ 0, 3.69623141956579E+97 ]	0.936624	1	13908														4.82772	[ 1.88, 12.43 ]	0.00110053	19	57337														4.82688	[ 1.88, 12.42 ]	0.001102	20	71245
255.3	Adrenogenital disorders	endocrine/metabolic	1.44928e-05	[ 0, 5.2034014002094E+113 ]	0.936239	2	13908														2.84188	[ 1.26, 6.41 ]	0.0117909	33	57337														2.84169	[ 1.26, 6.41 ]	0.0118	35	71245
256	Ovarian dysfunction	endocrine/metabolic	1.83872	[ 1.41, 2.4 ]	8.70086e-06	277	13908		573043	[ 0, Inf ]	0.977989	8	788		1.83878	[ 1.41, 2.41 ]	8.701e-06	285	14696		1.85431	[ 1.56, 2.2 ]	2.57e-12	1017	57337		1.05365	[ 0.81, 1.36 ]	0.690415	277	23113		1.55504	[ 1.35, 1.79 ]	1.635e-09	1294	80450		1.84966	[ 1.6, 2.14 ]	1.11e-16	1294	71245		1.05369	[ 0.81, 1.36 ]	0.6904	285	23901
256.1	Hyperestrogenism	endocrine/metabolic																			6.23979	[ 0.39, 100.14 ]	0.196036	2	57337																	2	57337					0	0
256.4	Polycystic ovaries	endocrine/metabolic	1.90945	[ 1.45, 2.52 ]	4.77246e-06	258	13908		515687	[ 0, Inf ]	0.980783	6	788		1.90942	[ 1.45, 2.52 ]	4.772e-06	264	14696		1.83787	[ 1.52, 2.22 ]	3.09e-10	888	57337		1.02961	[ 0.79, 1.34 ]	0.830044	256	23113		1.51286	[ 1.3, 1.77 ]	1.49e-07	1144	80450		1.86042	[ 1.59, 2.18 ]	7.373e-15	1146	71245		1.02963	[ 0.79, 1.34 ]	0.83	262	23901
258	Iatrogenic endocrine disorders	endocrine/metabolic	1.54862	[ 0.14, 17.52 ]	0.723841	3	13908														0.501797	[ 0.06, 3.98 ]	0.513764	12	57337														0.806622	[ 0.17, 3.9 ]	0.7891	15	71245
258.1	Postablative ovarian failure	endocrine/metabolic	5.51683	[ 0.47, 64.19 ]	0.172571	3	13908														2.6163	[ 0.62, 11.05 ]	0.190762	9	57337														3.16768	[ 0.91, 10.97 ]	0.06894	12	71245
259	Other endocrine disorders	endocrine/metabolic	2.34536	[ 1.34, 4.1 ]	0.00272647	54	13908														3.0473	[ 2.51, 3.69 ]	9.06e-30	587	57337		1.60288	[ 1.03, 2.5 ]	0.0377061	99	23113		2.7533	[ 2.31, 3.29 ]	3.075e-29	686	80450		2.96329	[ 2.47, 3.56 ]	1.439e-31	641	71245		1.60288	[ 1.03, 2.5 ]	0.0377	102	23901
259.2	Carcinoid syndrome	endocrine/metabolic	0.233309	[ 0.03, 2.01 ]	0.185164	7	13908														1.03087	[ 0.5, 2.12 ]	0.934338	54	57337														0.886654	[ 0.45, 1.76 ]	0.7309	61	71245
259.3	Delay in sexual development and puberty NEC	endocrine/metabolic	0.000136809	[ 0, 6.75099109372075E+97 ]	0.940635	1	13908														0.000140962	[ 0, 4.76469E+46 ]	0.881258	11	57337														0.000140136	[ 0, 2.49703290055515E+41 ]	0.8674	12	71245
259.4	Precocious sexual development and puberty NEC	endocrine/metabolic	2.19385e-05	[ 0, 1.03301036958367E+93 ]	0.925516	8	13908														0.000129244	[ 0, 1.11534E+71 ]	0.918988	5	57337														6.69945e-05	[ 0, 1.90539223558119E+55 ]	0.8906	13	71245
259.8	Polyglandular activity in multiple endocrine adenomatosis	endocrine/metabolic																			2.16921	[ 0.6, 7.88 ]	0.239226	14	57337																	14	57337
260	Protein-calorie malnutrition	endocrine/metabolic	0.384479	[ 0.3, 0.5 ]	6.74465e-13	446	13413		3.73446	[ 0.82, 17.02 ]	0.0886936	15	652								0.329826	[ 0.27, 0.4 ]	3.6e-32	2084	55221		0.677703	[ 0.54, 0.86 ]	0.00119333	555	17227		0.433571	[ 0.38, 0.5 ]	1.384e-29	2639	72448		0.34708	[ 0.3, 0.4 ]	2.978e-43	2530	68634		0.705464	[ 0.56, 0.89 ]	0.003269	570	17879
260.1	Cachexia	endocrine/metabolic	1.49796	[ 0.64, 3.5 ]	0.350776	24	13413														0.244725	[ 0.08, 0.79 ]	0.018136	62	55221														0.800675	[ 0.4, 1.59 ]	0.5257	86	68634
260.2	severe protein-calorie malnutrition	endocrine/metabolic	0.406385	[ 0.26, 0.63 ]	6.93704e-05	143	13413														0.300364	[ 0.22, 0.41 ]	2.28e-14	801	55221		0.416193	[ 0.19, 0.89 ]	0.0240074	51	17227		0.314522	[ 0.24, 0.42 ]	2.335e-15	852	72448		0.331509	[ 0.26, 0.43 ]	1.365e-17	944	68634		0.416737	[ 0.2, 0.89 ]	0.02293	53	17879
260.21	Kwashiorkor	endocrine/metabolic	4.62397e-06	[ 0, 1.0437903911987E+113 ]	0.929598	4	13413														0.297959	[ 0.07, 1.28 ]	0.104327	27	55221														0.297869	[ 0.07, 1.28 ]	0.1042	31	68634
260.22	Nutritional marasmus	endocrine/metabolic	0.60199	[ 0.12, 2.99 ]	0.534894	11	13413														0.3628	[ 0.13, 1.01 ]	0.0513147	72	55221														0.41979	[ 0.18, 0.99 ]	0.048	83	68634
260.3	Adult failure to thrive	endocrine/metabolic	0.29463	[ 0.18, 0.47 ]	4.92917e-07	111	13413														0.26639	[ 0.17, 0.42 ]	1.81e-08	296	55221		0.607342	[ 0.22, 1.66 ]	0.331038	44	17227		0.307309	[ 0.2, 0.47 ]	3.345e-08	340	72448		0.279683	[ 0.2, 0.39 ]	4.616e-14	407	68634		0.627194	[ 0.23, 1.69 ]	0.3567	46	17879
260.6	Anorexia	endocrine/metabolic	0.41864	[ 0.23, 0.78 ]	0.00586338	64	13413														0.473587	[ 0.33, 0.69 ]	9.2e-05	356	55221														0.458223	[ 0.33, 0.63 ]	1.821e-06	420	68634		0.951896	[ 0.59, 1.55 ]	0.842	142	17879
260.7	Polyphagia	endocrine/metabolic	4.35112e-05	[ 0, 9.60155382674464E+89 ]	0.927804	3	13413														0.495781	[ 0.06, 3.8 ]	0.499791	20	55221														0.495395	[ 0.06, 3.8 ]	0.4993	23	68634
261	Vitamin deficiency	endocrine/metabolic	2.70737	[ 2.33, 3.15 ]	2.68691e-38	813	13413		1.20669	[ 0.77, 1.9 ]	0.416386	165	652		2.49752	[2.16, 2.88 ]	4.874e-36	978	14065		1.98753	[ 1.8, 2.19 ]	1.2e-43	2519	55221		1.25085	[ 1.17, 1.34 ]	3.67232e-10	6126	17227		1.46521	[ 1.38, 1.55 ]	1.106e-39	8645	72448		2.17603	[ 2.01, 2.36 ]	1.172e-77	3332	68634		1.24982	[ 1.17, 1.34 ]	2.65e-10	6291	17879
261.1	Vitamin A deficiency	endocrine/metabolic	211765	[ 0, 1.0449787861514E+107 ]	0.918242	1	13413														3.05137	[ 0.27, 34.15 ]	0.365287	3	55221														3.05506	[ 0.27, 34.19 ]	0.3648	4	68634
261.2	Vitamin B-complex deficiencies	endocrine/metabolic	2.16107	[ 1.54, 3.03 ]	8.09312e-06	155	13413		1.4655e+06	[ 0, Inf ]	0.981168	5	652		2.16106	[ 1.54, 3.03 ]	8.093e-06	160	14065		1.68398	[ 1.37, 2.07 ]	6.24e-07	572	55221		1.16074	[ 0.94, 1.44 ]	0.171713	534	17227		1.40903	[ 1.22, 1.63 ]	5.545e-06	1106	72448		1.80056	[ 1.51, 2.15 ]	4.88e-11	727	68634		1.16079	[ 0.94, 1.44 ]	0.1717	539	17879
261.3	Vitamin C deficiencies	endocrine/metabolic																			1.77866	[ 0.18, 17.23 ]	0.619177	5	55221																	5	55221
261.4	Vitamin D deficiency	endocrine/metabolic	2.92105	[ 2.49, 3.43 ]	9.15907e-40	719	13413		1.12558	[ 0.71, 1.78 ]	0.61402	158	652		2.63742	[ 2.27, 3.07 ]	1.35e-36	877	14065		2.17309	[ 1.96, 2.42 ]	6.43e-47	1995	55221		1.27526	[ 1.19, 1.37 ]	2.83754e-11	5785	17227		1.50787	[ 1.42, 1.6 ]	5.548e-42	7780	72448		2.37905	[ 2.18, 2.6 ]	7.284e-83	2714	68634		1.2715	[ 1.18, 1.36 ]	2.87e-11	5943	17879
261.41	Rickets or osteomalacia	endocrine/metabolic	7.6638	[ 0.67, 88.08 ]	0.102105	3	13413														1.27725	[ 0.28, 5.79 ]	0.750921	15	55221														2.09782	[ 0.58, 7.58 ]	0.2584	18	68634
262	Mineral deficiency NEC	endocrine/metabolic	1.10561	[ 0.22, 5.6 ]	0.903504	9	13413														1.08805	[ 0.42, 2.79 ]	0.860785	42	55221														1.09243	[ 0.48, 2.47 ]	0.8317	51	68634
263	Other nutritional deficiency	endocrine/metabolic	1.8048	[ 0.98, 3.31 ]	0.0566207	50	13413														1.03046	[ 0.62, 1.7 ]	0.906903	118	55221														1.29447	[ 0.88, 1.91 ]	0.1915	168	68634
264	Lack of normal physiological development	endocrine/metabolic	0.193667	[ 0.05, 0.7 ]	0.011963	34	13413														0.263155	[ 0.08, 0.84 ]	0.0235668	107	55221														0.229306	[ 0.1, 0.54 ]	0.0007663	141	68634
264.1	Short stature	endocrine/metabolic	2.48047e-05	[ 0, 5.837722139871E+118 ]	0.941673	5	13413														5.08649e-05	[ 0, 1.10313E+59 ]	0.894297	19	55221														4.37902e-05	[ 0, 9.69028907058712E+51 ]	0.8795	24	68634
264.2	Failure to thrive (childhood)	endocrine/metabolic	0.120846	[ 0.01, 1.09 ]	0.0593144	8	13413														8.48203e-06	[ 0, 3.2192E+72 ]	0.898047	31	55221														0.120669	[ 0.01, 1.08 ]	0.05912	39	68634
264.3	Delayed milestones	endocrine/metabolic	1.39042e-05	[ 0, 3.0281942842593E+109 ]	0.933647	5	13413														4.47647e-05	[ 0, 2.00691E+62 ]	0.898235	17	55221														3.32785e-05	[ 0, 1.27164847591958E+53 ]	0.8789	22	68634
264.9	Lack of normal physiological development, unspecified	endocrine/metabolic	0.682838	[ 0.08, 5.86 ]	0.727974	8	13413														0.323272	[ 0.04, 2.37 ]	0.266517	36	55221														0.456667	[ 0.11, 1.97 ]	0.2931	44	68634
269	Proteinuria	endocrine/metabolic	1.29735	[ 0.97, 1.73 ]	0.0766716	241	14667														1.28751	[ 0.98, 1.69 ]	0.0707354	386	61400														1.29214	[ 1.06, 1.58 ]	0.01142	627	76067
270	Disorders of protein plasma/amino-acid transport and metabolism	endocrine/metabolic	0.572425	[ 0.35, 0.95 ]	0.0296514	90	14667														0.897655	[ 0.65, 1.24 ]	0.509787	319	61400														0.787966	[ 0.6, 1.03 ]	0.08436	409	76067
270.1	Disturbances of amino-acid transport	endocrine/metabolic	4.08084e-05	[ 0, 1.1617175497168E+114 ]	0.942103	2	14667														1.52054	[ 0.63, 3.69 ]	0.354783	37	61400														1.52044	[ 0.63, 3.69 ]	0.3549	39	76067
270.11	Disturbances of sulphur-bearing amino-acid metabolism	endocrine/metabolic	0.000119988	[ 0, 5.92091483001322E+97 ]	0.939762	1	14667														1.06304	[ 0.24, 4.7 ]	0.935796	17	61400														1.06269	[ 0.24, 4.7 ]	0.9362	18	76067
270.12	Phenylketonuria [PKU]	endocrine/metabolic																			1.04667	[ 0.12, 8.78 ]	0.966468	8	61400																	8	61400
270.2	Disorders of amino-acid metabolism	endocrine/metabolic	1.38154	[ 0.2, 9.61 ]	0.743914	5	14667														0.5811	[ 0.14, 2.48 ]	0.46373	28	61400														0.793184	[ 0.25, 2.54 ]	0.696	33	76067
270.21	Disorders of urea cycle metabolism	endocrine/metabolic	1.68283	[ 0.21, 13.64 ]	0.62594	4	14667														0.739741	[ 0.17, 3.24 ]	0.689179	20	61400														0.972291	[ 0.29, 3.25 ]	0.9636	24	76067
270.3	Disorders of plasma protein metabolism	endocrine/metabolic	0.556718	[ 0.33, 0.94 ]	0.0290989	82	14667														0.7879	[ 0.55, 1.14 ]	0.203109	251	61400														0.70321	[ 0.52, 0.95 ]	0.02188	333	76067
270.31	Polyclonal hypergammaglobulinemia	endocrine/metabolic	83444.9	[ 0, 4.1176828590792E+106 ]	0.924431	1	14667														3.01955	[ 0.26, 35.05 ]	0.376982	3	61400														3.02285	[ 0.26, 35.08 ]	0.3765	4	76067
270.32	Paraproteinemia	endocrine/metabolic	0.467972	[ 0.24, 0.91 ]	0.0254232	53	14667														0.843238	[ 0.54, 1.32 ]	0.45934	143	61400														0.700473	[ 0.48, 1.02 ]	0.06193	196	76067
270.33	Amyloidosis	endocrine/metabolic	0.188865	[ 0.02, 1.59 ]	0.125082	9	14667														1.37878	[ 0.55, 3.44 ]	0.491713	28	61400														1.01116	[ 0.44, 2.35 ]	0.9793	37	76067
270.34	Alpha-1-antitrypsin deficiency	endocrine/metabolic																			0.939215	[ 0.21, 4.22 ]	0.934776	15	61400																	15	61400
270.35	Macroglobulinemia	endocrine/metabolic	3.3569e-05	[ 0, 1.65651207689145E+97 ]	0.931282	1	14667														0.369217	[ 0.05, 2.85 ]	0.339495	13	61400														0.368948	[ 0.05, 2.85 ]	0.3391	14	76067
270.38	Other specified disorders of plasma protein metabolism	endocrine/metabolic	0.974394	[ 0.38, 2.52 ]	0.957339	22	14667														0.53972	[ 0.21, 1.36 ]	0.19022	65	61400														0.718924	[ 0.37, 1.39 ]	0.3285	87	76067
271	Disorders of carbohydrate transport and metabolism	endocrine/metabolic	1.95598	[ 0.48, 7.92 ]	0.347198	9	15361														0.333112	[ 0.04, 2.51 ]	0.285871	21	62948														1.10153	[ 0.35, 3.48 ]	0.869	30	78309
271.3	Intestinal disaccharidase deficiencies and disaccharide malabsorption	endocrine/metabolic	1.05068	[ 0.12, 9.49 ]	0.964871	5	15361														0.559128	[ 0.07, 4.37 ]	0.579623	13	62948														0.750362	[ 0.17, 3.37 ]	0.708	18	78309
271.9	Other disorders of carbohydrate transport and metabolism	endocrine/metabolic	3.61319	[ 0.5, 26.29 ]	0.20457	4	15361														6.49852e-05	[ 0, 8.65019E+53 ]	0.887715	8	62948														3.60456	[ 0.5, 26.22 ]	0.2054	12	78309
272	Disorders of lipoid metabolism	endocrine/metabolic	1.75578	[ 1.55, 1.99 ]	5.54129e-19	1449	13332		1.65853	[ 1.1, 2.5 ]	0.0157714	281	544		1.74752	[ 1.55, 1.97 ]	3.005e-20	1730	13876		1.70849	[ 1.59, 1.84 ]	4.85e-46	5752	54733		1.6279	[ 1.53, 1.74 ]	9.88613e-50	12097	11625		1.6623	[ 1.58, 1.74 ]	9.95e-94	17849	66358		1.72065	[ 1.62, 1.83 ]	2.764e-63	7201	68065		1.62857	[ 1.53, 1.74 ]	5.315e-51	12378	12169
272.1	Hyperlipidemia	endocrine/metabolic	1.74488	[ 1.54, 1.98 ]	2.12029e-18	1431	13332		1.65717	[ 1.1, 2.5 ]	0.0160305	279	544		1.73724	[ 1.54, 1.96 ]	1.158e-19	1710	13876		1.69915	[ 1.58, 1.83 ]	1.47e-44	5667	54733		1.63599	[ 1.53, 1.74 ]	1.35471e-50	12063	11625		1.66296	[ 1.58, 1.75 ]	3.43e-93	17730	66358		1.71104	[ 1.61, 1.82 ]	3.144e-61	7098	68065		1.63657	[ 1.54, 1.74 ]	7.375e-52	12342	12169
272.11	Hypercholesterolemia	endocrine/metabolic	1.76395	[ 1.44, 2.15 ]	2.64333e-08	479	13332		1.91125	[ 1.08, 3.4 ]	0.0273274	108	544		1.77926	[ 1.47, 2.15 ]	2.236e-09	587	13876		1.80975	[ 1.63, 2.01 ]	2.36e-28	2197	54733		2.08326	[ 1.92, 2.27 ]	6.9609e-66	5765	11625		1.9725	[ 1.85, 2.11 ]	1.58e-91	7962	66358		1.79966	[ 1.64, 1.98 ]	4.11e-35	2676	68065		2.07944	[ 1.91, 2.26 ]	6.31e-67	5873	12169
272.12	Hyperglyceridemia	endocrine/metabolic	0.987977	[ 0.3, 3.25 ]	0.984106	14	13332														2.21332	[ 1.45, 3.39 ]	0.000250638	120	54733														2.02001	[ 1.35, 3.01 ]	0.0005788	134	68065
272.13	Mixed hyperlipidemia	endocrine/metabolic	1.83211	[ 1.56, 2.16 ]	2.88687e-13	747	13332		3.36347	[ 1.37, 8.26 ]	0.00814606	42	544		1.86769	[ 1.59, 2.19 ]	1.948e-14	789	13876		1.75395	[ 1.59, 1.94 ]	8.33e-29	2617	54733		2.51106	[ 2.22, 2.84 ]	7.3172e-48	1909	11625		2.01617	[ 1.87, 2.18 ]	1.289e-70	4526	66358		1.77464	[ 1.63, 1.93 ]	2.078e-40	3364	68065		2.5249	[ 2.23, 2.86 ]	2.655e-49	1951	12169
272.14	Hyperchylomicronemia	endocrine/metabolic	0.000186169	[ 0, 9.18672879132392E+97 ]	0.942687	1	13332														2.95057	[ 0.27, 32.78 ]	0.378475	3	54733														2.94763	[ 0.27, 32.75 ]	0.3789	4	68065
272.9	Unspecified disorder of lipoid metabolism	endocrine/metabolic	0.373638	[ 0.03, 4.09 ]	0.420263	4	13332														1.5392	[ 0.42, 5.62 ]	0.514201	15	54733														1.11684	[ 0.36, 3.49 ]	0.8493	19	68065
274	Gout and other crystal arthropathies	endocrine/metabolic	1.08968	[ 0.79, 1.5 ]	0.601304	172	15132														0.802657	[ 0.6, 1.07 ]	0.12968	372	62414														0.917594	[ 0.74, 1.14 ]	0.4293	544	77546
274.1	Gout	endocrine/metabolic	1.12656	[ 0.81, 1.57 ]	0.479821	162	15132														0.797612	[ 0.59, 1.08 ]	0.141781	336	62414														0.93314	[ 0.75, 1.17 ]	0.5426	498	77546
274.11	Gouty arthropathy	endocrine/metabolic	1.25927	[ 0.7, 2.27 ]	0.444712	48	15132														0.937477	[ 0.57, 1.55 ]	0.801877	104	62414														1.06152	[ 0.72, 1.56 ]	0.7603	152	77546
274.2	Crystal arthropathies	endocrine/metabolic	0.741234	[ 0.17, 3.26 ]	0.691974	8	15132														0.883581	[ 0.36, 2.17 ]	0.787335	32	62414														0.842737	[ 0.39, 1.82 ]	0.6627	40	77546
274.21	Chondrocalcinosis	endocrine/metabolic	0.628258	[ 0.11, 3.6 ]	0.601581	6	15132														1.05506	[ 0.42, 2.64 ]	0.90865	28	62414														0.943367	[ 0.42, 2.12 ]	0.8879	34	77546
275	Disorders of mineral metabolism	endocrine/metabolic	0.927081	[ 0.74, 1.17 ]	0.519277	396	14665														1.08073	[ 0.93, 1.25 ]	0.294727	1438	60196														1.03458	[ 0.91, 1.17 ]	0.5875	1834	74861
275.1	Disorders of iron metabolism	hematopoietic	0.531588	[ 0.18, 1.54 ]	0.244956	32	14665														1.70714	[ 0.91, 3.19 ]	0.0929504	61	60196														1.26719	[ 0.74, 2.17 ]	0.3887	93	74861
275.11	Hereditary hemochromatosis	hematopoietic	6.0127e-05	[ 0, 2.1246249016746E+114 ]	0.944364	2	14665														3.56621	[ 1.31, 9.71 ]	0.0128284	18	60196														3.56584	[ 1.31, 9.71 ]	0.01284	20	74861
275.2	Disorders of copper metabolism	endocrine/metabolic																			7.83106e-05	[ 0, 8.31372E+63 ]	0.905823	6	60196																	6	60196
275.3	Disorders of magnesium metabolism	endocrine/metabolic	0.635001	[ 0.39, 1.02 ]	0.0616185	101	14665														1.16791	[ 0.9, 1.52 ]	0.250126	415	60196														1.01157	[ 0.8, 1.27 ]	0.9221	516	74861
275.5	Disorders of calcium/phosphorus metabolism	endocrine/metabolic	1.11986	[ 0.81, 1.55 ]	0.494749	185	14665														1.10692	[ 0.88, 1.38 ]	0.374279	608	60196														1.11104	[ 0.92, 1.34 ]	0.2631	793	74861
275.51	Hypocalcemia	endocrine/metabolic	1.49198	[ 0.91, 2.44 ]	0.109888	77	14665														1.12598	[ 0.82, 1.55 ]	0.465124	288	60196														1.22397	[ 0.94, 1.6 ]	0.138	365	74861
275.53	Disorders of phosphorus metabolism	endocrine/metabolic	1.05513	[ 0.66, 1.68 ]	0.82038	93	14665														1.10665	[ 0.75, 1.63 ]	0.606739	218	60196														1.08524	[ 0.81, 1.46 ]	0.5886	311	74861
275.6	Hypercalcemia	endocrine/metabolic	1.25325	[ 0.83, 1.9 ]	0.287914	100	14665														1.1859	[ 0.9, 1.56 ]	0.227012	323	60196														1.20611	[ 0.96, 1.52 ]	0.1109	423	74861
276	Disorders of fluid, electrolyte, and acid-base balance	endocrine/metabolic	0.837378	[ 0.75, 0.94 ]	0.00232443	2220	11302														0.582136	[ 0.53, 0.64 ]	5.52e-33	6346	51375		0.833656	[ 0.76, 0.91 ]	3.48147e-05	4415	18807		0.700192	[ 0.66, 0.74 ]	1.22e-29	10761	70182		0.667377	[ 0.62, 0.72 ]	1.062e-29	8566	62677		0.825472	[ 0.76, 0.9 ]	9.477e-06	4523	19511
276.1	Electrolyte imbalance	endocrine/metabolic	0.720223	[ 0.62, 0.83 ]	8.56769e-06	1311	11302		0.675401	[ 0.4, 1.15 ]	0.147715	94	704		0.717057	[ 0.62, 0.82 ]	2.948e-06	1405	12006		0.530638	[ 0.48, 0.59 ]	1.47e-31	4198	51375		0.854203	[ 0.78, 0.94 ]	0.000803661	3710	18807		0.696352	[ 0.65, 0.75 ]	2.21e-24	7908	70182		0.590669	[ 0.54, 0.64 ]	1.875e-33	5509	62677		0.848403	[ 0.77, 0.93 ]	0.0003858	3804	19511
276.11	Hyperosmolality and/or hypernatremia	endocrine/metabolic	0.331786	[ 0.18, 0.6 ]	0.000258464	77	11302														0.238147	[ 0.14, 0.42 ]	7.05e-07	231	51375		0.232957	[ 0.07, 0.77 ]	0.0171669	52	18807		0.237189	[ 0.14, 0.4 ]	3.738e-08	283	70182		0.279096	[ 0.19, 0.42 ]	1.001e-09	308	62677
276.12	Hyposmolality and/or hyponatremia	endocrine/metabolic	0.434222	[ 0.31, 0.62 ]	3.06767e-06	210	11302		0.312647	[ 0.04, 2.26 ]	0.249571	5	704		0.429901	[ 0.3, 0.61 ]	1.623e-06	215	12006		0.367831	[ 0.3, 0.45 ]	5.03e-21	1119	51375		0.427368	[ 0.32, 0.57 ]	4.43331e-09	552	18807		0.38767	[ 0.33, 0.46 ]	2.039e-28	1671	70182		0.38412	[ 0.32, 0.46 ]	1.165e-25	1329	62677		0.424688	[ 0.32, 0.56 ]	2.355e-09	557	19511
276.13	Hyperpotassemia	endocrine/metabolic	0.404328	[ 0.3, 0.54 ]	4.1173e-10	348	11302		0.281243	[ 0.06, 1.32 ]	0.107636	12	704		0.399557	[ 0.3, 0.53 ]	1.215e-10	360	12006		0.549397	[ 0.44, 0.69 ]	2.08e-07	758	51375		0.690802	[ 0.54, 0.88 ]	0.00339338	559	18807		0.609754	[ 0.52, 0.72 ]	6.272e-09	1317	70182		0.487776	[ 0.41, 0.58 ]	1.798e-15	1106	62677		0.675434	[ 0.53, 0.86 ]	0.001648	571	19511
276.14	Hypopotassemia	endocrine/metabolic	0.883771	[ 0.75, 1.04 ]	0.146014	854	11302														0.610325	[ 0.54, 0.7 ]	1.58e-13	2397	51375		0.9714	[ 0.86, 1.09 ]	0.627512	1999	18807		0.790255	[ 0.72, 0.86 ]	1.292e-07	4396	70182		0.70321	[ 0.63, 0.78 ]	2.111e-11	3251	62677		0.968603	[ 0.86, 1.09 ]	0.5875	2058	19511
276.4	Acid-base balance disorder	endocrine/metabolic	0.490311	[ 0.37, 0.64 ]	3.45123e-07	361	11302		1.81066e-07	[ 0, Inf ]	0.981755	4	704		0.490319	[ 0.37, 0.64 ]	3.451e-07	365	12006		0.370815	[ 0.29, 0.47 ]	5.56e-16	1006	51375		0.344462	[ 0.22, 0.53 ]	1.04739e-06	241	18807		0.364328	[ 0.3, 0.45 ]	3.323e-21	1247	70182		0.418617	[ 0.35, 0.5 ]	3.376e-21	1367	62677		0.344452	[ 0.22, 0.53 ]	1.047e-06	245	19511
276.41	Acidosis	endocrine/metabolic	0.494495	[ 0.37, 0.66 ]	1.91299e-06	322	11302		4.37646e-07	[ 0, Inf ]	0.979152	2	704		0.494504	[ 0.37, 0.66 ]	1.913e-06	324	12006		0.396169	[ 0.3, 0.52 ]	5.49e-12	807	51375		0.345306	[ 0.22, 0.55 ]	6.68e-06	202	18807		0.383084	[ 0.3, 0.48 ]	2.076e-16	1009	70182		0.437928	[ 0.36, 0.53 ]	1.009e-16	1129	62677		0.345314	[ 0.22, 0.55 ]	6.68e-06	204	19511
276.42	Alkalosis	endocrine/metabolic	0.291786	[ 0.11, 0.74 ]	0.00995783	32	11302														0.292923	[ 0.16, 0.55 ]	0.000106794	160	51375														0.292585	[ 0.17, 0.49 ]	3.264e-06	192	62677		0.541182	[ 0.11, 2.73 ]	0.4569	15	19511
276.5	Hypovolemia	endocrine/metabolic	0.827965	[ 0.71, 0.96 ]	0.0143081	1183	11302														0.627265	[ 0.55, 0.71 ]	9.83e-13	2729	51375		0.622684	[ 0.5, 0.77 ]	9.41593e-06	781	18807		0.626003	[ 0.56, 0.7 ]	4.6e-17	3510	70182		0.704547	[ 0.64, 0.78 ]	2.159e-12	3912	62677		0.611708	[ 0.5, 0.75 ]	2.974e-06	798	19511
276.6	Fluid overload	endocrine/metabolic	0.557809	[ 0.41, 0.76 ]	0.000213734	255	11302														0.478691	[ 0.37, 0.62 ]	3.24e-08	614	51375		1.08193	[ 0.77, 1.52 ]	0.651745	219	18807								0.510176	[ 0.42, 0.62 ]	3.799e-11	869	62677		1.07983	[ 0.77, 1.52 ]	0.6568	222	19511
276.8	Polydipsia	endocrine/metabolic	2.93003	[ 0.47, 18.25 ]	0.249422	5	11302														0.366291	[ 0.05, 2.84 ]	0.336509	14	51375														1.16451	[ 0.3, 4.56 ]	0.8268	19	62677
277	Other disorders of metabolism	endocrine/metabolic	0.24841	[ 0.06, 1.08 ]	0.0632772	21	15041														1.60198	[ 0.94, 2.72 ]	0.0806722	102	61831														1.29382	[ 0.79, 2.13 ]	0.3101	123	76872
277.1	Disorders of porphyrin metabolism	endocrine/metabolic																			1.0643	[ 0.13, 8.79 ]	0.953875	8	61831
277.2	Other disorders of purine and pyrimidine metabolism	endocrine/metabolic																			2.03367	[ 0.24, 17.55 ]	0.518598	6	61831
277.4	Disorders of bilirubin excretion	endocrine/metabolic	1.23512	[ 0.11, 14.15 ]	0.865208	3	15041														0.313205	[ 0.04, 2.35 ]	0.258942	23	61831														0.546675	[ 0.12, 2.58 ]	0.4461	26	76872
277.5	Other disorders of lipoid metabolism	endocrine/metabolic	6.70379	[ 1.26, 35.6 ]	0.0255244	7	15041														1.41822	[ 0.71, 2.82 ]	0.318044	59	61831														1.77464	[ 0.94, 3.35 ]	0.07637	66	76872
277.51	Lipoprotein disorders	endocrine/metabolic	1.60398	[ 0.14, 18.33 ]	0.703823	3	15041														0.780367	[ 0.18, 3.45 ]	0.743614	18	61831														0.948759	[ 0.27, 3.37 ]	0.9353	21	76872
277.6	Other deficiencies of circulating enzymes	endocrine/metabolic																			0.688407	[ 0.08, 5.66 ]	0.72837	9	61831
277.7	Dysmetabolic syndrome X	endocrine/metabolic	2.31585	[ 1.41, 3.81 ]	0.000972943	68	15041														2.42075	[ 1.72, 3.41 ]	4.1e-07	183	61831		1.44313	[ 1.09, 1.91 ]	0.0100842	246	25139		1.775	[ 1.43, 2.2 ]	2.036e-07	429	86970		2.38667	[ 1.8, 3.16 ]	1.524e-09	251	76872		1.43965	[ 1.09, 1.9 ]	0.009963	252	26001
277.8	Carnitine deficiencies	endocrine/metabolic																			10.8762	[ 0.68, 174.21 ]	0.0917096	2	61831
278	Overweight, obesity and other hyperalimentation	endocrine/metabolic	1.90491	[ 1.73, 2.09 ]	1.46007e-40	2732	11592		1.65771	[ 1.12, 2.45 ]	0.0110833	301	493		1.89023	[ 1.72, 2.07 ]	7.183e-42	3033	12085		1.76874	[ 1.65, 1.9 ]	2.81e-54	6265	53564		1.67658	[ 1.57, 1.79 ]	6.68158e-58	7477	15872		1.71601	[ 1.64, 1.8 ]	4.82e-110	13742	69436		1.81757	[ 1.72, 1.93 ]	1.11e-92	8997	65156		1.67615	[ 1.57, 1.78 ]	2.626e-59	7778	16365
278.1	Obesity	endocrine/metabolic	1.88728	[ 1.71, 2.08 ]	7.16005e-36	2404	11592		1.2888	[ 0.86, 1.93 ]	0.217427	256	493		1.84633	[ 1.68, 2.03 ]	1.701e-35	2660	12085		1.66531	[ 1.54, 1.8 ]	5.19e-36	5148	53564		1.60824	[ 1.5, 1.72 ]	1.35922e-42	6057	15872		1.63199	[ 1.55, 1.72 ]	1.019e-76	11205	69436		1.74875	[ 1.64, 1.86 ]	2.654e-69	7552	65156		1.59839	[ 1.49, 1.71 ]	1.115e-42	6313	16365
278.11	Morbid obesity	endocrine/metabolic	2.00176	[ 1.75, 2.29 ]	4.09068e-24	1137	11592		0.994706	[ 0.6, 1.66 ]	0.983763	130	493								1.73312	[ 1.55, 1.94 ]	1.91e-22	2407	53564		1.41256	[ 1.29, 1.54 ]	7.15349e-15	3118	15872		1.52745	[ 1.43, 1.64 ]	6.319e-34	5525	69436		1.83712	[ 1.69, 2 ]	2.629e-44	3544	65156		1.39864	[ 1.28, 1.52 ]	1.747e-14	3248	16365
278.3	Localized adiposity	endocrine/metabolic	1.9895	[ 0.98, 4.06 ]	0.0583251	34	11592														1.6372	[ 1.03, 2.61 ]	0.0383522	121	53564														1.73585	[ 1.17, 2.56 ]	0.005607	155	65156
278.4	Abnormal weight gain	endocrine/metabolic	3.28197	[ 2.6, 4.15 ]	1.95086e-23	310	11592		3.65266	[ 1.33, 10.06 ]	0.0121983	39	493		3.2996	[ 2.63, 4.14 ]	8.356e-25	349	12085		3.01526	[ 2.57, 3.53 ]	2.94e-42	833	53564		1.82339	[ 1.59, 2.09 ]	1.67924e-17	1053	15872		2.26506	[ 2.04, 2.51 ]	2.729e-53	1886	69436		3.0972	[ 2.72, 3.53 ]	6.974e-64	1143	65156		1.8467	[ 1.61, 2.12 ]	1.712e-18	1092	16365
279	Disorders involving the immune mechanism	endocrine/metabolic	1.1929	[ 0.82, 1.73 ]	0.354555	133	14974														1.07825	[ 0.86, 1.36 ]	0.522039	536	61444														1.10871	[ 0.91, 1.35 ]	0.3025	669	76418
279.1	Immunity deficiency	endocrine/metabolic	1.15362	[ 0.78, 1.71 ]	0.479087	118	14974														1.09019	[ 0.86, 1.39 ]	0.484985	470	61444														1.10716	[ 0.9, 1.36 ]	0.3345	588	76418
279.11	Deficiency of humoral immunity	endocrine/metabolic	1.22398	[ 0.12, 12.05 ]	0.862472	4	14974														0.92674	[ 0.5, 1.71 ]	0.807353	94	61444														0.944122	[ 0.52, 1.7 ]	0.8487	98	76418
279.2	Autoimmune disease NEC	endocrine/metabolic	4.98217	[ 0.81, 30.49 ]	0.0823004	5	14974														1.42363	[ 0.41, 4.99 ]	0.580676	18	61444														2.1355	[ 0.76, 5.99 ]	0.1491	23	76418
279.8	Other specified disorders involving the immune mechanism	endocrine/metabolic	4.68834e-05	[ 0, 2.62021421364601E+91 ]	0.929387	3	14974														1.29389	[ 0.37, 4.56 ]	0.68865	17	61444														1.29343	[ 0.37, 4.56 ]	0.689	20	76418
280	Iron deficiency anemias	hematopoietic	2.78889	[ 2.42, 3.22 ]	1.36923e-44	928	9253		2.79543	[ 1.58, 4.94 ]	0.0004045	149	474		2.78933	[ 2.43, 3.21 ]	2.549e-47	1077	9727		1.65358	[ 1.46, 1.87 ]	1.11e-15	1667	49763		1.8932	[ 1.72, 2.08 ]	1.77433e-39	2639	16455		1.79966	[ 1.67, 1.94 ]	7.385e-53	4306	66218		2.06329	[ 1.88, 2.27 ]	3.426e-52	2595	59016		1.91324	[ 1.74, 2.1 ]	7.928e-42	2788	16929
280.1	Iron deficiency anemias, unspecified or not due to blood loss	hematopoietic	2.45248	[ 2.08, 2.88 ]	2.46963e-27	714	9253		3.04889	[ 1.67, 5.57 ]	0.000290629	138	474		2.4888	[ 2.13, 2.91 ]	4.178e-30	852	9727		1.58097	[ 1.38, 1.82 ]	1e-10	1331	49763		1.7856	[ 1.62, 1.97 ]	1.96974e-30	2382	16455		1.71378	[ 1.58, 1.86 ]	3.817e-39	3713	66218		1.90313	[ 1.71, 2.11 ]	6.224e-33	2045	59016		1.81086	[ 1.64, 2 ]	1.166e-32	2520	16929
280.2	Iron deficiency anemia secondary to blood loss (chronic)	hematopoietic	4.75753	[ 3.65, 6.2 ]	8.20222e-31	260	9253		2.02251	[ 0.55, 7.44 ]	0.289122	21	474		4.59836	[ 3.55, 5.96 ]	1.038e-30	281	9727		1.93444	[ 1.54, 2.44 ]	2.05e-08	400	49763		2.76476	[ 2.19, 3.49 ]	1.09882e-17	389	16455		2.30874	[ 1.96, 2.72 ]	1.369e-23	789	66218		2.85137	[ 2.4, 3.39 ]	3.564e-32	660	59016		2.7382	[ 2.18, 3.44 ]	6.933e-18	410	16929
281	Other deficiency anemia	hematopoietic	1.84368	[ 1.26, 2.69 ]	0.001519	125	9253														1.25488	[ 0.99, 1.6 ]	0.0649964	447	49763														1.40256	[ 1.14, 1.72 ]	0.001111	572	59016
281.1	Megaloblastic anemia	hematopoietic	1.78348	[ 1.14, 2.79 ]	0.011137	89	9253														1.41969	[ 1.09, 1.85 ]	0.0098629	345	49763														1.50712	[ 1.2, 1.89 ]	0.0004378	434	59016
281.11	Pernicious anemia	hematopoietic	2.02934	[ 1.02, 4.04 ]	0.0439525	36	9253														0.856281	[ 0.52, 1.41 ]	0.539644	122	49763														1.1497	[ 0.77, 1.72 ]	0.4968	158	59016
281.12	Other vitamin B12 deficiency anemia	hematopoietic	1.90831	[ 1.06, 3.45 ]	0.0320235	50	9253														1.83222	[ 1.37, 2.46 ]	5.48e-05	255	49763														1.84707	[ 1.42, 2.4 ]	4.947e-06	305	59016		1.23516	[ 0.9, 1.7 ]	0.1931	238	16929
281.13	Folate-deficiency anemia	hematopoietic	1.95912	[ 0.17, 22.22 ]	0.587312	3	9253														5.30137e-05	[ 0, 1.03868E+62 ]	0.899405	6	49763														1.95385	[ 0.17, 22.15 ]	0.5887	9	59016
281.9	Deficiency anemias	hematopoietic	2.30736	[ 0.95, 5.61 ]	0.0653743	22	9253														0.409822	[ 0.17, 0.96 ]	0.0401481	66	49763														0.937067	[ 0.51, 1.73 ]	0.8358	88	59016
282	Hereditary hemolytic anemias	hematopoietic	0.930969	[ 0.75, 1.15 ]	0.512634	732	9253														0.961153	[ 0.6, 1.54 ]	0.869787	247	49763														0.936037	[ 0.77, 1.14 ]	0.5066	979	59016
282.5	Sickle cell anemia	hematopoietic	1.1668	[ 0.85, 1.6 ]	0.337797	250	9253														2.18412	[ 0.59, 8.11 ]	0.242937	14	49763														1.20756	[ 0.89, 1.64 ]	0.2282	264	59016
282.8	Other hemoglobinopathies	hematopoietic	2.58889	[ 1.27, 5.26 ]	0.00850764	34	9253														2.25447	[ 0.82, 6.23 ]	0.11702	24	49763														2.47441	[ 1.38, 4.43 ]	0.002252	58	59016
282.9	Other hereditary hemolytic anemias	hematopoietic	0.650543	[ 0.47, 0.9 ]	0.00986486	432	9253														0.674052	[ 0.36, 1.28 ]	0.227763	195	49763														0.655341	[ 0.49, 0.88 ]	0.004415	627	59016
283	Acquired hemolytic anemias	hematopoietic	0.64474	[ 0.28, 1.47 ]	0.296328	48	9253														0.765603	[ 0.36, 1.61 ]	0.482864	76	49763														0.708575	[ 0.41, 1.23 ]	0.222	124	59016
283.1	Autoimmune hemolytic anemias	hematopoietic	2.63838	[ 0.54, 12.8 ]	0.228653	7	9253														0.967329	[ 0.33, 2.87 ]	0.952291	27	49763														1.33603	[ 0.55, 3.27 ]	0.5263	34	59016
283.2	Non-autoimmune hemolytic anemias	hematopoietic	1.22849	[ 0.24, 6.31 ]	0.80537	8	9253														0.358309	[ 0.05, 2.7 ]	0.319037	22	49763														0.753595	[ 0.21, 2.69 ]	0.6627	30	59016
283.21	Hemolytic-uremic syndrome	hematopoietic	2.18974	[ 0.35, 13.82 ]	0.40446	5	9253														2.54185e-05	[ 0, 1.52595E+73 ]	0.90782	12	49763														2.18715	[ 0.35, 13.81 ]	0.4052	17	59016
284	Aplastic anemia	hematopoietic	0.67469	[ 0.43, 1.06 ]	0.0886315	120	9253														0.547161	[ 0.41, 0.73 ]	3.07e-05	589	49763														0.580422	[ 0.46, 0.74 ]	9.136e-06	709	59016		0.426135	[ 0.27, 0.68 ]	0.000345	167	16929
284.1	Pancytopenia	hematopoietic	0.749973	[ 0.43, 1.31 ]	0.309564	76	9253														0.590737	[ 0.42, 0.83 ]	0.00226717	380	49763														0.630148	[ 0.47, 0.84 ]	0.001713	456	59016
284.2	Constitutional aplastic anemia	hematopoietic	1.39232	[ 0.12, 16.46 ]	0.792814	3	9253														3.45832e-05	[ 0, 8.45897E+80 ]	0.918439	10	49763														1.38999	[ 0.12, 16.43 ]	0.7938	13	59016
285	Other anemias	hematopoietic	1.51604	[ 1.36, 1.69 ]	6.12999e-14	2111	9253		1.86213	[ 1.23, 2.82 ]	0.00331187	262	474		1.53618	[ 1.38, 1.71 ]	1.199e-15	2373	9727		0.841516	[ 0.77, 0.92 ]	7.26e-05	5691	49763														1.05306	[ 0.98, 1.13 ]	0.1309	7802	59016
285.1	Acute posthemorrhagic anemia	hematopoietic	1.02464	[ 0.8, 1.31 ]	0.846933	364	9253														0.427287	[ 0.36, 0.51 ]	6.68e-20	1662	49763		1.1399	[ 0.89, 1.47 ]	0.308924	483	16455								0.581758	[ 0.5, 0.67 ]	4.752e-13	2026	59016		1.11751	[ 0.87, 1.43 ]	0.3836	491	16929
285.2	Anemia of chronic disease	hematopoietic	0.916849	[ 0.73, 1.15 ]	0.45674	434	9253														0.712054	[ 0.59, 0.86 ]	0.000276616	1085	49763														0.78592	[ 0.68, 0.91 ]	0.0009541	1519	59016
285.21	Anemia in chronic kidney disease	hematopoietic	0.773106	[ 0.55, 1.09 ]	0.140655	196	9253														0.723218	[ 0.52, 1 ]	0.0516324	327	49763														0.746545	[ 0.59, 0.95 ]	0.0153	523	59016
285.22	Anemia in neoplastic disease	hematopoietic	0.702067	[ 0.45, 1.08 ]	0.110557	113	9253														0.824566	[ 0.65, 1.05 ]	0.112498	568	49763														0.794454	[ 0.64, 0.98 ]	0.03087	681	59016
285.3	Sideroblastic anemia	hematopoietic	7.02897	[ 0.6, 82.19 ]	0.120098	3	9253														3.63512	[ 0.33, 40.29 ]	0.292958	3	49763														5.01834	[ 0.9, 28.01 ]	0.06596	6	59016
285.8	Hemoglobinuria	hematopoietic	0.821347	[ 0.07, 10.11 ]	0.877879	3	9253														9.65486e-05	[ 0, 4.28285E+48 ]	0.881172	10	49763														0.818158	[ 0.07, 10.07 ]	0.8755	13	59016
286	Coagulation defects	hematopoietic	0.949807	[ 0.74, 1.22 ]	0.682031	378	13911														0.77799	[ 0.66, 0.92 ]	0.00352838	1510	56797														0.829112	[ 0.72, 0.95 ]	0.008318	1888	70708
286.1	Congenital coagulation defects	hematopoietic	1.18972	[ 0.39, 3.62 ]	0.759761	19	13911														0.946274	[ 0.57, 1.56 ]	0.828439	203	56797														0.983242	[ 0.62, 1.55 ]	0.9422	222	70708
286.11	Von willebrand's disease	hematopoietic	8.85451	[ 0.78, 99.98 ]	0.0778302	3	13911														1.34575	[ 0.52, 3.45 ]	0.536657	42	56797														1.72306	[ 0.72, 4.15 ]	0.2245	45	70708
286.12	Congenital deficiency of other clotting factors (including factor VII)	hematopoietic	0.637762	[ 0.14, 2.83 ]	0.554432	16	13911														0.785726	[ 0.41, 1.5 ]	0.462993	147	56797														0.760408	[ 0.42, 1.37 ]	0.3638	163	70708
286.13	Congenital factor VIII disorder	hematopoietic																			0.597568	[ 0.08, 4.49 ]	0.616906	19	56797
286.2	Encounter for long-term (current) use of anticoagulants	hematopoietic	1.13513	[ 0.89, 1.45 ]	0.30555	339	13911														0.894125	[ 0.76, 1.05 ]	0.161066	1267	56797														0.959157	[ 0.84, 1.09 ]	0.5341	1606	70708
286.3	Coagulation defects complicating pregnancy or postpartum	hematopoietic	2.18148	[ 1.08, 4.42 ]	0.0305984	38	13911														1.14287	[ 0.71, 1.83 ]	0.580379	209	56797														1.39612	[ 0.94, 2.07 ]	0.09642	247	70708
286.4	Acquired coagulation factor deficiency	hematopoietic	3.28413e-06	[ 0, 4.0358542174436E+118 ]	0.930979	12	13911														0.427513	[ 0.1, 1.82 ]	0.249451	31	56797														0.427372	[ 0.1, 1.81 ]	0.2493	43	70708
286.5	Hemorrhagic disorder due to intrinsic circulating anticoagulants	hematopoietic	1.09765	[ 0.6, 2 ]	0.760982	55	13911														0.75648	[ 0.48, 1.18 ]	0.22206	148	56797														0.864244	[ 0.6, 1.24 ]	0.4256	203	70708
286.6	Defibrination syndrome	hematopoietic	0.763327	[ 0.21, 2.82 ]	0.685206	15	13911														0.74529	[ 0.29, 1.89 ]	0.536662	53	56797														0.751338	[ 0.35, 1.6 ]	0.4603	68	70708
286.7	Other and unspecified coagulation defects	hematopoietic	0.939921	[ 0.67, 1.32 ]	0.719179	207	13911														0.704651	[ 0.55, 0.9 ]	0.00482195	772	56797														0.777556	[ 0.64, 0.95 ]	0.01253	979	70708
286.8	Hypercoagulable state	hematopoietic	1.55766	[ 0.95, 2.56 ]	0.0813305	76	13911														1.34574	[ 1, 1.81 ]	0.0492447	374	56797														1.39808	[ 1.08, 1.8 ]	0.009857	450	70708
286.81	Primary hypercoagulable state	hematopoietic	1.53187	[ 0.89, 2.63 ]	0.122531	65	13911														1.45868	[ 1.07, 1.99 ]	0.0176215	325	56797														1.47654	[ 1.13, 1.93 ]	0.004692	390	70708
287	Purpura and other hemorrhagic conditions	hematopoietic	0.82334	[ 0.61, 1.1 ]	0.195316	267	13911														0.563067	[ 0.46, 0.68 ]	6.25e-09	1284	56797		0.869594	[ 0.7, 1.08 ]	0.208322	530	21368		0.682359	[ 0.59, 0.79 ]	2.265e-07	1814	78165		0.631663	[ 0.54, 0.74 ]	2.631e-08	1551	70708		0.858216	[ 0.69, 1.06 ]	0.1627	542	22163
287.1	Spontaneous ecchymoses	hematopoietic	5.13899	[ 1.12, 23.68 ]	0.0357557	7	13911														1.50811	[ 0.68, 3.36 ]	0.315575	39	56797														1.9658	[ 0.97, 4 ]	0.06222	46	70708
287.2	Allergic purpura	hematopoietic	2.08057	[ 0.19, 23.06 ]	0.550511	3	13911														9.6129e-05	[ 0, 6.15249E+58 ]	0.900236	7	56797														2.07487	[ 0.19, 22.98 ]	0.552	10	70708
287.3	Thrombocytopenia	hematopoietic	0.785526	[ 0.58, 1.07 ]	0.124311	246	13911														0.537207	[ 0.44, 0.66 ]	1.59e-09	1219	56797		0.837131	[ 0.66, 1.06 ]	0.142083	451	21368		0.647135	[ 0.55, 0.75 ]	2.882e-08	1670	78165		0.602179	[ 0.51, 0.71 ]	3.871e-09	1465	70708		0.818731	[ 0.65, 1.04 ]	0.09458	459	22163
287.31	Primary thrombocytopenia	hematopoietic	0.796269	[ 0.31, 2.03 ]	0.632698	30	13911														0.699386	[ 0.39, 1.25 ]	0.2274	144	56797														0.725133	[ 0.44, 1.19 ]	0.2014	174	70708
287.32	Secondary thrombocytopenia	hematopoietic	1.42811	[ 0.66, 3.08 ]	0.363028	34	13911														0.84032	[ 0.54, 1.31 ]	0.442817	182	56797														0.959925	[ 0.65, 1.41 ]	0.8347	216	70708
287.4	Qualitative platelet defects	hematopoietic	1.74136	[ 0.33, 9.28 ]	0.515754	7	13911														0.645346	[ 0.15, 2.84 ]	0.56247	23	56797														0.998601	[ 0.33, 3.03 ]	0.998	30	70708
288	Diseases of white blood cells	hematopoietic	0.925878	[ 0.75, 1.14 ]	0.475825	502	13313														0.76059	[ 0.66, 0.88 ]	0.000246966	1812	55096														0.810503	[ 0.72, 0.91 ]	0.0006249	2314	68409
288.1	Decreased white blood cell count	hematopoietic	1.08218	[ 0.8, 1.46 ]	0.601395	230	13313														0.996956	[ 0.82, 1.21 ]	0.974941	885	55096														1.02112	[ 0.87, 1.2 ]	0.7981	1115	68409
288.11	Neutropenia	hematopoietic	1.2167	[ 0.86, 1.71 ]	0.26017	166	13313														0.947054	[ 0.77, 1.17 ]	0.608895	748	55096														1.01369	[ 0.85, 1.21 ]	0.8809	914	68409
288.2	Elevated white blood cell count	hematopoietic	0.97922	[ 0.75, 1.27 ]	0.874849	324	13313														0.874443	[ 0.73, 1.05 ]	0.147004	1058	55096														0.907193	[ 0.78, 1.05 ]	0.2001	1382	68409
288.3	Eosinophilia	hematopoietic	3.26515	[ 1.47, 7.25 ]	0.0036469	26	13313														1.87869	[ 1.12, 3.14 ]	0.016032	88	55096														2.20869	[ 1.43, 3.4 ]	0.0003205	114	68409
289	Other diseases of blood and blood-forming organs	hematopoietic	1.01154	[ 0.57, 1.8 ]	0.96875	66	13313														1.16525	[ 0.82, 1.65 ]	0.385575	256	55096														1.12221	[ 0.83, 1.51 ]	0.4451	322	68409
289.1	Myelofibrosis	hematopoietic	3.79958	[ 0.23, 62.7 ]	0.350673	2	13313														0.821813	[ 0.24, 2.85 ]	0.757146	20	55096														1.05717	[ 0.34, 3.3 ]	0.9236	22	68409
289.3	Personal history of diseases of blood and blood-forming organs	hematopoietic	0.000170913	[ 0, 8.43390902072592E+97 ]	0.942118	1	13313														5.71514e-05	[ 0, 1.23365E+58 ]	0.893866	7	55096														7.70851e-05	[ 0, 1.07591820725905E+49 ]	0.8794	8	68409
289.4	Lymphadenitis	hematopoietic	1.38943	[ 1.09, 1.77 ]	0.00835047	324	13313														1.10699	[ 0.93, 1.31 ]	0.242218	1108	55096														1.19232	[ 1.04, 1.37 ]	0.0136	1432	68409
289.5	Diseases of spleen	hematopoietic	1.20113	[ 0.56, 2.6 ]	0.641557	34	13313														0.749978	[ 0.41, 1.38 ]	0.356937	104	55096														0.899605	[ 0.56, 1.45 ]	0.6655	138	68409
289.8	Polycythemia vera, secondary	hematopoietic	4.78268	[ 1.19, 19.18 ]	0.0271864	10	13291														2.25478	[ 1.22, 4.16 ]	0.00924455	53	54988														2.54823	[ 1.46, 4.46 ]	0.001065	63	68279
289.9	Abnormality of red blood cells	hematopoietic	4.70191e-05	[ 0, 2.101063255681E+113 ]	0.942524	2	13313														8.96246e-05	[ 0, 4.16437E+54 ]	0.892434	3	55096														7.88235e-05	[ 0, 2.50198279691032E+48 ]	0.8783	5	68409
290	Delirium dementia and amnestic and other cognitive disorders	mental disorders	0.193292	[ 0.13, 0.29 ]	4.75833e-16	169	13881		1.03735	[ 0.1, 10.59 ]	0.975322	7	808								0.286283	[ 0.22, 0.37 ]	3.06e-20	672	57066		0.913241	[ 0.67, 1.24 ]	0.556902	627	22635		0.47445	[ 0.39, 0.58 ]	2.622e-13	1299	79701		0.253472	[ 0.2, 0.32 ]	4.183e-34	841	70947		0.915212	[ 0.68, 1.24 ]	0.5629	634	23443
290.1	Dementias	mental disorders	0.105911	[ 0.06, 0.17 ]	1.49518e-18	118	13881		2.04456	[ 0.2, 20.94 ]	0.546826	6	808								0.191691	[ 0.13, 0.28 ]	1.37e-18	401	57066		0.950523	[ 0.69, 1.31 ]	0.754602	582	22635		0.479074	[ 0.38, 0.61 ]	2.06e-09	983	79701		0.155688	[ 0.12, 0.21 ]	9.449e-35	519	70947		0.963965	[ 0.7, 1.32 ]	0.8196	588	23443
290.11	Alzheimer's disease	mental disorders	0.0819446	[ 0.04, 0.19 ]	4.17787e-09	42	13881		4.64227e-06	[ 0, Inf ]	0.981701	1	808		0.0819456	[ 0.04, 0.19 ]	4.177e-09	43	14689		0.225534	[ 0.13, 0.38 ]	2.2e-08	163	57066		1.06287	[ 0.6, 1.87 ]	0.832194	176	22635								0.16967	[ 0.11, 0.26 ]	3.844e-15	205	70947		1.0629	[ 0.6, 1.87 ]	0.8322	177	23443
290.12	Dementia with cerebral degenerations	mental disorders	0.26455	[ 0.02, 3.36 ]	0.305308	3	13881														0.177658	[ 0.02, 1.36 ]	0.0960781	15	57066														0.207546	[ 0.04, 1.02 ]	0.0524	18	70947
290.13	Senile dementia	mental disorders	0.113779	[ 0.05, 0.24 ]	2.09538e-08	42	13881		1.8394e-05	[ 0, Inf ]	0.983752	1	808		0.113779	[ 0.05, 0.24 ]	2.095e-08	43	14689		0.124214	[ 0.06, 0.27 ]	1.02e-07	117	57066		1.62464	[ 0.81, 3.28 ]	0.175058	99	22635								0.118825	[ 0.07, 0.2 ]	1.098e-14	159	70947		1.62466	[ 0.81, 3.28 ]	0.1751	100	23443
290.16	Vascular dementia	mental disorders	0.0280096	[ 0.01, 0.12 ]	1.16846e-06	31	13881														0.0490534	[ 0.01, 0.35 ]	0.00273134	46	57066														0.0340475	[ 0.01, 0.11 ]	1.252e-08	77	70947
290.2	Delirium due to conditions classified elsewhere	mental disorders	0.469042	[ 0.27, 0.83 ]	0.00909229	68	13881														0.391073	[ 0.26, 0.58 ]	3.5e-06	303	57066		0.484065	[ 0.16, 1.47 ]	0.199949	34	22635		0.400637	[ 0.28, 0.58 ]	1.587e-06	337	79701		0.415032	[ 0.3, 0.57 ]	1.174e-07	371	70947		0.484034	[ 0.16, 1.47 ]	0.1999	35	23443
290.3	Other persistent mental disorders due to conditions classified elsewhere	mental disorders	0.21653	[ 0.13, 0.35 ]	8.81878e-10	102	13881		1.52982	[ 0.13, 18.54 ]	0.738377	3	808								0.26034	[ 0.18, 0.38 ]	1.2e-11	330	57066		1.3396	[ 0.95, 1.9 ]	0.0998458	200	22635								0.242416	[ 0.18, 0.33 ]	7.376e-20	432	70947		1.34299	[ 0.95, 1.9 ]	0.09374	203	23443
291	Other specified nonpsychotic and/or transient mental disorders	mental disorders	0.364043	[ 0.27, 0.49 ]	8.28991e-11	312	13881		1.97135e+06	[ 0, Inf ]	0.978331	6	808								0.438553	[ 0.36, 0.54 ]	7.76e-15	1145	57066		1.12149	[ 0.83, 1.52 ]	0.463963	225	22635								0.413375	[ 0.35, 0.49 ]	6.776e-24	1457	70947		1.12154	[ 0.83, 1.52 ]	0.464	231	23443
291.1	Transient mental disorders due to conditions classified elsewhere	mental disorders	1.15171	[ 0.3, 4.47 ]	0.838272	12	13881														0.132579	[ 0.02, 0.97 ]	0.0463716	40	57066														0.57961	[ 0.19, 1.78 ]	0.3401	52	70947
291.4	Specific nonpsychotic mental disorders due to brain damage	mental disorders	2.16164	[ 0.92, 5.09 ]	0.077758	23	13881														1.59212	[ 1.05, 2.41 ]	0.0279736	168	57066														1.68742	[ 1.16, 2.45 ]	0.00602	191	70947
291.8	Alteration of consciousness	mental disorders	0.3046	[ 0.22, 0.42 ]	1.84622e-12	279	13881		428727	[ 0, Inf ]	0.983132	2	808								0.348242	[ 0.27, 0.44 ]	1.15e-17	930	57066		1.10927	[ 0.64, 1.92 ]	0.710232	78	22635								0.332372	[ 0.27, 0.4 ]	1.83e-28	1209	70947		1.10927	[ 0.64, 1.92 ]	0.7102	80	23443
292	Neurological disorders	mental disorders	0.573032	[ 0.46, 0.71 ]	3.47028e-07	548	13881		1.03042	[ 0.38, 2.81 ]	0.95327	27	808								0.661345	[ 0.58, 0.76 ]	2.67e-09	2049	57066		1.18837	[ 1.03, 1.37 ]	0.019881	1287	22635								0.634575	[ 0.57, 0.71 ]	8.762e-15	2597	70947		1.18495	[ 1.03, 1.37 ]	0.02073	1314	23443
292.1	Aphasia/speech disturbance	mental disorders	0.457074	[ 0.29, 0.71 ]	0.000478948	124	13881														0.642916	[ 0.48, 0.86 ]	0.00313854	406	57066														0.578799	[ 0.45, 0.74 ]	1.106e-05	530	70947		1.17986	[ 0.81, 1.73 ]	0.3951	169	23443
292.11	Aphasia	mental disorders	0.530316	[ 0.26, 1.07 ]	0.0754871	45	13881														0.578768	[ 0.34, 0.99 ]	0.0444909	135	57066														0.560459	[ 0.37, 0.86 ]	0.007457	180	70947
292.12	Symbolic dysfunction	mental disorders	0.279384	[ 0.03, 2.82 ]	0.279579	5	13881														1.18096	[ 0.25, 5.62 ]	0.834379	11	57066														0.752466	[ 0.21, 2.74 ]	0.6663	16	70947
292.2	Mild cognitive impairment	mental disorders	1.32359	[ 0.19, 9.21 ]	0.776936	5	13881														0.890165	[ 0.51, 1.54 ]	0.677009	82	57066														0.916585	[ 0.54, 1.55 ]	0.746	87	70947
292.3	Memory loss	mental disorders	1.37574	[ 0.8, 2.37 ]	0.250805	62	13881														1.30761	[ 1.04, 1.64 ]	0.0216832	439	57066														1.31758	[ 1.07, 1.63 ]	0.01042	501	70947
292.4	Altered mental status	mental disorders	0.391768	[ 0.29, 0.52 ]	1.7962e-10	325	13881		7.35018e-07	[ 0, Inf ]	0.977266	7	808		0.391762	[ 0.29, 0.52 ]	1.796e-10	332	14689		0.46823	[ 0.38, 0.58 ]	5.01e-13	1060	57066		0.875033	[ 0.64, 1.21 ]	0.413698	347	22635		0.562199	[ 0.47, 0.67 ]	7.071e-11	1407	79701		0.440828	[ 0.37, 0.52 ]	9.097e-22	1385	70947		0.875027	[ 0.64, 1.21 ]	0.4137	354	23443
292.5	Transient alteration of awareness	mental disorders	1.03177	[ 0.37, 2.89 ]	0.952584	19	13881														0.96157	[ 0.49, 1.9 ]	0.910033	79	57066														0.982357	[ 0.56, 1.73 ]	0.9509	98	70947
292.6	Hallucinations	mental disorders	0.432497	[ 0.18, 1.05 ]	0.0649334	37	13881														0.586367	[ 0.23, 1.51 ]	0.268443	50	57066														0.498975	[ 0.26, 0.95 ]	0.03551	87	70947
293	Symptoms involving head and neck	mental disorders	2.2873	[ 1.09, 4.8 ]	0.0287458	31	14608														2.13675	[ 1.31, 3.49 ]	0.00237509	99	60798														2.18147	[ 1.45, 3.28 ]	0.0001833	130	75406
293.1	Swelling, mass, or lump in head and neck [Space-occupying lesion, intracranial NOS]	mental disorders	1.07514	[ 0.76, 1.52 ]	0.683192	169	14608														1.18148	[ 0.93, 1.5 ]	0.166854	529	60798														1.14683	[ 0.94, 1.39 ]	0.1698	698	75406
295	Schizophrenia and other psychotic disorders	mental disorders	0.855676	[ 0.63, 1.16 ]	0.313471	253	11193														0.627097	[ 0.47, 0.84 ]	0.00144916	559	45066														0.72644	[ 0.59, 0.89 ]	0.002656	812	56259
295.1	Schizophrenia	mental disorders	1.1147	[ 0.76, 1.63 ]	0.572957	141	11193														0.592992	[ 0.35, 1.01 ]	0.05519	188	45066														0.903301	[ 0.66, 1.23 ]	0.5181	329	56259
295.2	Paranoid disorders	mental disorders	0.602846	[ 0.25, 1.43 ]	0.249364	34	11193														1.21082	[ 0.7, 2.09 ]	0.492677	100	45066														0.991139	[ 0.62, 1.57 ]	0.9697	134	56259
295.3	Psychosis	mental disorders	0.660438	[ 0.42, 1.04 ]	0.0713879	125	11193														0.562196	[ 0.38, 0.84 ]	0.00446604	296	45066														0.603144	[ 0.45, 0.81 ]	0.0008827	421	56259
296	Mood disorders	mental disorders	1.34715	[ 1.2, 1.51 ]	6.49006e-07	1755	11193		1.0713	[ 0.68, 1.69 ]	0.767503	157	513		1.32817	[ 1.19, 1.49 ]	9.933e-07	1912	11706		1.28252	[ 1.19, 1.38 ]	1.33e-11	7618	45066		1.28481	[ 1.2, 1.38 ]	2.08538e-12	6509	12181		1.28364	[ 1.22, 1.35 ]	1.745e-22	14127	57247		1.29992	[ 1.22, 1.38 ]	5.803e-17	9373	56259		1.27954	[ 1.19, 1.37 ]	2.701e-12	6666	12694
296.1	Bipolar	mental disorders	1.10367	[ 0.84, 1.44 ]	0.473023	329	11193														1.00082	[ 0.84, 1.19 ]	0.992581	1547	45066														1.02963	[ 0.89, 1.19 ]	0.6933	1876	56259
296.2	Depression	mental disorders	1.41324	[ 1.25, 1.6 ]	6.4922e-08	1460	11193		1.00095	[ 0.63, 1.6 ]	0.996823	142	513		1.38071	[ 1.22, 1.56 ]	1.787e-07	1602	11706		1.40401	[ 1.3, 1.51 ]	1.77e-18	6220	45066		1.29744	[ 1.21, 1.39 ]	9.02092e-13	6090	12181		1.34649	[ 1.28, 1.42 ]	3.441e-29	12310	57247		1.40649	[ 1.32, 1.5 ]	6.873e-25	7680	56259		1.28969	[ 1.2, 1.38 ]	1.63e-12	6232	12694
296.22	Major depressive disorder	mental disorders	1.50207	[ 1.26, 1.8 ]	8.7188e-06	667	11193														1.59597	[ 1.43, 1.78 ]	1.27e-16	2602	45066		1.34402	[ 1.14, 1.59 ]	0.000536231	721	12181		1.51467	[ 1.38, 1.66 ]	1.222e-18	3323	57247		1.56941	[ 1.43, 1.72 ]	6.716e-21	3269	56259		1.33429	[ 1.13, 1.58 ]	0.0006615	733	12694
297	Suicidal ideation or attempt	mental disorders	1.11023	[ 0.74, 1.67 ]	0.614927	154	11193														0.746563	[ 0.53, 1.04 ]	0.0856539	549	45066														0.87529	[ 0.68, 1.13 ]	0.3116	703	56259
297.1	Suicidal ideation	mental disorders	0.849127	[ 0.47, 1.55 ]	0.594132	83	11193														0.696514	[ 0.44, 1.11 ]	0.130455	294	45066														0.750662	[ 0.52, 1.09 ]	0.1284	377	56259
297.2	Suicide or self-inflicted injury	mental disorders	0.805967	[ 0.38, 1.72 ]	0.576788	54	11193														0.88366	[ 0.55, 1.42 ]	0.608412	235	45066														0.861138	[ 0.58, 1.29 ]	0.4653	289	56259
300	Anxiety, phobic and dissociative disorders	mental disorders	1.52939	[ 1.33, 1.75 ]	1.35791e-09	1167	11193		1.56034	[ 0.95, 2.58 ]	0.0818169	156	513		1.53158	[ 1.34, 1.75 ]	2.885e-10	1323	11706		1.40637	[ 1.3, 1.52 ]	2.48e-18	6398	45066		1.45249	[ 1.36, 1.55 ]	5.29952e-27	7100	12181		1.4319	[ 1.36, 1.51 ]	1.373e-43	13498	57247		1.43462	[ 1.34, 1.53 ]	3.75e-26	7565	56259		1.45441	[ 1.36, 1.56 ]	1.197e-27	7256	12694
300.1	Anxiety disorder	mental disorders	1.6492	[ 1.4, 1.94 ]	2.58919e-09	751	11193		1.49501	[ 0.9, 2.49 ]	0.123737	145	513		1.63411	[ 1.4, 1.91 ]	8.199e-10	896	11706		1.55427	[ 1.43, 1.69 ]	5.25e-25	4761	45066		1.45715	[ 1.36, 1.56 ]	2.79773e-26	6646	12181		1.49616	[ 1.42, 1.58 ]	2.72e-49	11407	57247		1.57334	[ 1.46, 1.7 ]	1.104e-32	5512	56259		1.45776	[ 1.36, 1.56 ]	8.51e-27	6791	12694
300.11	Generalized anxiety disorder	mental disorders	0.930211	[ 0.57, 1.52 ]	0.772838	99	11193														1.88659	[ 1.58, 2.25 ]	2.8e-12	874	45066		1.53989	[ 1.37, 1.72 ]	8.3984e-14	1871	12181		1.63281	[ 1.48, 1.8 ]	9.295e-24	2745	57247		1.73794	[ 1.47, 2.05 ]	9.748e-11	973	56259		1.53833	[ 1.37, 1.72 ]	6.587e-14	1902	12694
300.12	Agorophobia, social phobia, and panic disorder	mental disorders	1.3742	[ 0.81, 2.32 ]	0.234544	74	11193														1.42639	[ 1.11, 1.83 ]	0.00551186	555	45066														1.41652	[ 1.13, 1.78 ]	0.002555	629	56259
300.13	Phobia	mental disorders	2.28625	[ 0.37, 14.25 ]	0.375795	5	11193														2.84637e-05	[ 0, 2.54863E+59 ]	0.8892	18	45066														2.28234	[ 0.37, 14.23 ]	0.3768	23	56259
300.3	Obsessive-compulsive disorders	mental disorders	0.377169	[ 0.07, 1.92 ]	0.240085	14	11193														1.0152	[ 0.61, 1.69 ]	0.953594	171	45066														0.929694	[ 0.57, 1.51 ]	0.7683	185	56259
300.4	Dysthymic disorder	mental disorders	1.37485	[ 0.91, 2.08 ]	0.13069	120	11193														1.49719	[ 1.22, 1.84 ]	0.000143435	691	45066														1.47153	[ 1.22, 1.77 ]	4.59e-05	811	56259
300.8	Acute reaction to stress	mental disorders	2.76158	[ 1.11, 6.87 ]	0.0290357	20	11193														1.86888	[ 1.2, 2.9 ]	0.00535671	140	45066														2.01194	[ 1.35, 2.99 ]	0.0005467	160	56259
300.9	Posttraumatic stress disorder	mental disorders	1.4526	[ 1.1, 1.92 ]	0.00915759	273	11193														1.12029	[ 0.91, 1.37 ]	0.272384	1094	45066														1.22471	[ 1.04, 1.44 ]	0.0157	1367	56259
301	Personality disorders	mental disorders	1.88274	[ 1.07, 3.31 ]	0.0281432	57	11193														1.28571	[ 0.94, 1.76 ]	0.118971	382	45066														1.40804	[ 1.07, 1.86 ]	0.015	439	56259
301.1	Schizoid personality disorder	mental disorders	193499	[ 0, 3.9756867174782E+122 ]	0.929617	2	11193														9.63649e-05	[ 0, 5.96987E+54 ]	0.893492	8	45066														0.00710185	[ 0, 2.58371775056723E+50 ]	0.9361	10	56259
301.2	Antisocial/borderline personality disorder	mental disorders	1.27323	[ 0.54, 2.99 ]	0.578553	31	11193														1.33689	[ 0.89, 2.01 ]	0.161077	232	45066														1.32485	[ 0.92, 1.91 ]	0.1325	263	56259
302	Sexual and gender identity disorders	mental disorders	2.97361	[ 1.08, 8.16 ]	0.0343202	16	11193														4.04947	[ 2.61, 6.27 ]	3.7e-10	95	45066		3.14311	[ 1.93, 5.12 ]	4.32059e-06	82	12181		3.61756	[ 2.61, 5.01 ]	1.046e-14	177	57247		3.85627	[ 2.58, 5.76 ]	4.37e-11	111	56259		3.14307	[ 1.93, 5.12 ]	4.321e-06	83	12694
302.1	Decreased libido	mental disorders	4.02558	[ 1.14, 14.28 ]	0.0310581	10	11193														6.23528	[ 3.76, 10.34 ]	1.3e-12	63	45066		4.30292	[ 2.36, 7.84 ]	1.84844e-06	60	12181		5.34467	[ 3.63, 7.87 ]	1.932e-17	123	57247		5.87085	[ 3.67, 9.39 ]	1.493e-13	73	56259		4.30295	[ 2.36, 7.84 ]	1.848e-06	61	12694
303	Psychogenic and somatoform disorders	mental disorders	1.21683	[ 0.63, 2.36 ]	0.560398	50	11193														1.2885	[ 0.88, 1.89 ]	0.194149	245	45066														1.27011	[ 0.91, 1.77 ]	0.157	295	56259
303.1	Dissociative disorder	mental disorders	5.8203e-05	[ 0, 2.46164719137359E+92 ]	0.931542	3	11193														0.860846	[ 0.2, 3.76 ]	0.842064	21	45066														0.86045	[ 0.2, 3.76 ]	0.8416	24	56259
303.3	Psychogenic disorder	mental disorders	1.14876	[ 0.22, 5.89 ]	0.867988	8	11193														2.57131	[ 1.33, 4.97 ]	0.00500456	52	45066														2.29722	[ 1.25, 4.24 ]	0.007694	60	56259
303.31	Gastrointestinal malfunction arising from mental factors	mental disorders	3.63344	[ 0.2, 66.5 ]	0.384372	2	11193														1.68388	[ 0.36, 7.9 ]	0.508925	11	45066														1.99511	[ 0.51, 7.81 ]	0.3214	13	56259
303.4	Somatoform disorder	mental disorders	1.27237	[ 0.61, 2.64 ]	0.517022	40	11193														0.949801	[ 0.57, 1.57 ]	0.841777	177	45066														1.04446	[ 0.69, 1.58 ]	0.8372	217	56259
304	Adjustment reaction	mental disorders	1.61601	[ 1.27, 2.06 ]	0.000100219	357	11193														1.94606	[ 1.7, 2.23 ]	1.91e-21	1434	45066		1.62702	[ 1.48, 1.78 ]	5.78854e-25	2861	12181		1.72065	[ 1.59, 1.86 ]	9.437e-44	4295	57247		1.85986	[ 1.65, 2.1 ]	2.18e-24	1791	56259		1.6056	[ 1.46, 1.76 ]	4.715e-24	2903	12694
305.2	Eating disorder	mental disorders	0.502305	[ 0.15, 1.7 ]	0.269186	27	11193														1.0985	[ 0.76, 1.6 ]	0.622221	333	45066														1.02737	[ 0.72, 1.47 ]	0.8825	360	56259
305.21	Anorexia nervosa	mental disorders	0.000188776	[ 0, 9.31541427812647E+97 ]	0.94278	1	11193														0.701149	[ 0.25, 1.94 ]	0.494161	65	45066														0.701033	[ 0.25, 1.94 ]	0.494	66	56259
306	Other mental disorder	mental disorders	2.98189	[ 1.61, 5.52 ]	0.000503073	44	11193														3.15541	[ 2.23, 4.47 ]	8.81e-11	171	45066		1.56052	[ 1.24, 1.96 ]	0.000113397	394	12181		1.92418	[ 1.59, 2.33 ]	1.262e-11	565	57247		3.11273	[ 2.3, 4.21 ]	1.859e-13	215	56259		1.57098	[ 1.25, 1.97 ]	8.178e-05	403	12694
306.1	Mental disorders durring/after pregnancy	mental disorders	0.944878	[ 0.63, 1.42 ]	0.784994	189	11193														0.666704	[ 0.47, 0.94 ]	0.0204005	698	45066														0.770358	[ 0.59, 1 ]	0.05116	887	56259
306.9	Tension headache	mental disorders	2.34089	[ 1.05, 5.23 ]	0.0381542	27	11193														1.74878	[ 0.8, 3.8 ]	0.158085	47	45066														2.01295	[ 1.15, 3.52 ]	0.01407	74	56259
312	Conduct disorders	mental disorders	0.617814	[ 0.36, 1.06 ]	0.0826449	121	14901														0.42955	[ 0.21, 0.88 ]	0.0203115	179	61141														0.540587	[ 0.35, 0.83 ]	0.005322	300	76042
312.3	Impulse control disorder	mental disorders	0.757797	[ 0.26, 2.2 ]	0.609631	29	14901														0.264869	[ 0.06, 1.08 ]	0.0641559	72	61141														0.516748	[ 0.22, 1.21 ]	0.1275	101	76042
313	Pervasive developmental disorders	mental disorders	0.931498	[ 0.52, 1.67 ]	0.812468	84	14901														1.22739	[ 0.92, 1.63 ]	0.157103	490	61141														1.16474	[ 0.9, 1.5 ]	0.242	574	76042
313.1	Attention deficit hyperactivity disorder	mental disorders	1.06815	[ 0.57, 2.02 ]	0.838857	67	14901														1.30056	[ 0.97, 1.75 ]	0.084119	428	61141														1.25521	[ 0.96, 1.64 ]	0.09894	495	76042
313.2	Tics and stuttering	mental disorders	1.24126	[ 0.12, 12.68 ]	0.855367	4	14901														0.357275	[ 0.05, 2.68 ]	0.317051	23	61141														0.609937	[ 0.13, 2.8 ]	0.5246	27	76042
313.3	Autism	mental disorders	2.2717e-05	[ 0, 2.51113123828569E+75 ]	0.90947	4	14901														1.40962	[ 0.54, 3.67 ]	0.4818	36	61141														1.40917	[ 0.54, 3.67 ]	0.4822	40	76042
315	Develomental delays and disorders	mental disorders	0.36145	[ 0.18, 0.72 ]	0.00371876	79	14901														0.674372	[ 0.46, 0.99 ]	0.0431168	320	61141														0.582166	[ 0.42, 0.81 ]	0.00149	399	76042
315.1	Learning disorder	mental disorders																			0.000115162	[ 0, 1.78242E+55 ]	0.89623	8	61141
315.2	Speech and language disorder	mental disorders	5.99734e-05	[ 0, 3.74503294430436E+92 ]	0.931871	3	14901														3.92378e-05	[ 0, 2.94087E+51 ]	0.877163	24	61141														4.36285e-05	[ 0, 1.07388177218413E+44 ]	0.8598	27	76042
315.3	Mental retardation	mental disorders	0.409837	[ 0.17, 0.99 ]	0.0469706	45	14901														1.03317	[ 0.66, 1.61 ]	0.885312	181	61141														0.856843	[ 0.58, 1.27 ]	0.4443	226	76042
316	Substance addiction and disorders	mental disorders	0.961079	[ 0.8, 1.16 ]	0.680847	679	12835														0.574502	[ 0.48, 0.68 ]	4.36e-10	2314	53513		0.51889	[ 0.42, 0.65 ]	5.2497e-09	427	19779		0.552446	[ 0.48, 0.63 ]	1.644e-17	2741	73292		0.727385	[ 0.64, 0.83 ]	1.113e-06	2993	66348		0.507733	[ 0.41, 0.63 ]	6.88e-10	445	20433
316.1	Polyneuropathy due to drugs	mental disorders	2.01924	[ 0.64, 6.4 ]	0.232422	13	12835														2.745	[ 1.53, 4.91 ]	0.000671971	52	53513														2.57925	[ 1.53, 4.34 ]	0.0003514	65	66348
317	Alcohol-related disorders	mental disorders	1.23495	[ 0.94, 1.63 ]	0.134145	253	12835														0.583576	[ 0.46, 0.74 ]	1.43e-05	947	53513		0.403151	[ 0.32, 0.5 ]	8.46784e-16	478	19779		0.476637	[ 0.4, 0.56 ]	7.15e-19	1425	73292		0.809855	[ 0.67, 0.97 ]	0.02353	1200	66348
317.1	Alcoholism	mental disorders	1.2721	[ 0.89, 1.81 ]	0.18397	149	12835														0.579493	[ 0.43, 0.78 ]	0.000384721	597	53513														0.805333	[ 0.64, 1.01 ]	0.06463	746	66348
317.11	Alcoholic liver damage	mental disorders	0.613319	[ 0.24, 1.55 ]	0.302205	25	12835														0.331909	[ 0.17, 0.63 ]	0.000740556	177	53513														0.404582	[ 0.24, 0.69 ]	0.0007704	202	66348
318	Tobacco use disorder	mental disorders	1.35754	[ 1.17, 1.57 ]	5.4829e-05	939	12835														0.774345	[ 0.69, 0.87 ]	2.09e-05	3221	53513		0.696246	[ 0.65, 0.75 ]	1.2147e-20	4181	19779		0.718421	[ 0.67, 0.77 ]	3.951e-24	7402	73292		0.961847	[ 0.88, 1.05 ]	0.4086	4160	66348
320	Meningitis	neurological	1.11012	[ 0.63, 1.96 ]	0.719188	64	15187														1.0111	[ 0.61, 1.68 ]	0.966186	147	62428														1.05411	[ 0.72, 1.54 ]	0.786	211	77615
323	Encephalitis	neurological	0.872688	[ 0.35, 2.18 ]	0.771081	29	15187														0.809203	[ 0.38, 1.7 ]	0.57648	73	62428														0.833768	[ 0.47, 1.49 ]	0.5371	102	77615
323.2	Acute (transverse) myelitis	neurological	2.24564e-05	[ 0, 2.8222419287272E+108 ]	0.935791	2	15187														0.872074	[ 0.11, 6.86 ]	0.896535	11	62428														0.871534	[ 0.11, 6.86 ]	0.896	13	77615
323.8	Encephalitis, non-infectious	neurological	0.975356	[ 0.32, 3.01 ]	0.965348	19	15187														0.771257	[ 0.33, 1.82 ]	0.552183	56	62428														0.840549	[ 0.43, 1.66 ]	0.6175	75	77615
324	Other CNS infection and poliomyelitis	neurological	0.769543	[ 0.28, 2.15 ]	0.617704	21	15187														0.680691	[ 0.32, 1.43 ]	0.309029	74	62428														0.709851	[ 0.39, 1.3 ]	0.2639	95	77615
324.1		neurological																			0.00049164	[ 0, 2.36197E+58 ]	0.916275	1	62428
325	Phlebitis and thrombophlebitis of intracranial venous sinuses	neurological	2.21497	[ 0.35, 14.04 ]	0.398557	5	15187														1.81856	[ 0.68, 4.84 ]	0.230736	28	62428														1.89895	[ 0.8, 4.51 ]	0.1459	33	77615
327	Sleep disorders	neurological	2.53098	[ 2.11, 3.03 ]	4.98285e-24	539	13873		2.04809	[ 1.22, 3.42 ]	0.00627086	126	675		2.47317	[ 2.09, 2.93 ]	1.539e-25	665	14548		2.14917	[ 1.95, 2.37 ]	3.3e-55	2639	56730		1.51356	[ 1.4, 1.64 ]	4.15118e-25	3981	19046		1.74229	[ 1.64, 1.85 ]	7.591e-72	6620	75776		2.22821	[ 2.05, 2.43 ]	6.106e-77	3178	70603		1.52409	[ 1.41, 1.65 ]	1.845e-26	4107	19721
327.1	Hypersomnia	neurological	2.64775	[ 1.41, 4.97 ]	0.00245544	43	13873														3.14835	[ 2.27, 4.36 ]	4.67e-12	192	56730		1.65311	[ 1.27, 2.16 ]	0.000213805	260	19046		2.14084	[ 1.74, 2.63 ]	4.318e-13	452	75776		3.03588	[ 2.27, 4.05 ]	4.911e-14	235	70603		1.66529	[ 1.28, 2.17 ]	0.0001458	271	19721
327.3	Sleep apnea	neurological	2.47328	[ 2.08, 2.94 ]	1.46984e-24	583	13873		0.893092	[ 0.49, 1.64 ]	0.716429	66	675								2.41803	[ 2.16, 2.7 ]	1.05e-54	1776	56730		1.30311	[ 1.17, 1.45 ]	7.6508e-07	1969	19046		1.74421	[ 1.62, 1.88 ]	2.501e-46	3745	75776		2.43391	[ 2.22, 2.67 ]	1.71e-77	2359	70603		1.28904	[ 1.16, 1.43 ]	1.502e-06	2035	19721
327.31	Central/nonobstroctive sleep apnea	neurological	1.06901	[ 0.18, 6.24 ]	0.940904	6	13873														1.36752	[ 0.38, 4.88 ]	0.629495	16	56730														1.25709	[ 0.45, 3.53 ]	0.6638	22	70603
327.32	Obstructive sleep apnea	neurological	2.46021	[ 2.02, 3 ]	9.53246e-19	432	13873		0.994409	[ 0.49, 2.02 ]	0.987619	47	675								2.57506	[ 2.28, 2.91 ]	6.83e-51	1366	56730		1.24729	[ 1.1, 1.42 ]	0.000778072	1263	19046		1.81975	[ 1.66, 1.99 ]	1.55e-39	2629	75776		2.54263	[ 2.29, 2.82 ]	6.778e-68	1798	70603		1.23825	[ 1.09, 1.41 ]	0.0009552	1310	19721
327.4	Insomnia	neurological	2.24958	[ 1.72, 2.94 ]	2.88563e-09	237	13873		2.13604	[ 1.21, 3.77 ]	0.00898014	98	675		2.22866	[ 1.75, 2.84 ]	8.85e-11	335	14548		2.04445	[ 1.8, 2.32 ]	5.08e-28	1443	56730		1.54945	[ 1.42, 1.69 ]	9.62264e-22	2939	19046		1.69774	[ 1.58, 1.83 ]	1.991e-45	4382	75776		2.08111	[ 1.85, 2.34 ]	1.208e-35	1680	70603		1.56158	[ 1.43, 1.71 ]	5.586e-23	3037	19721
327.41	Organic or persistent insomnia	neurological	4.57748	[ 2.34, 8.95 ]	8.84728e-06	37	13873		4.98898	[ 0.93, 26.69 ]	0.0603379	11	675		4.63205	[ 2.48, 8.64 ]	1.412e-06	48	14548		3.41767	[ 2.38, 4.91 ]	2.79e-11	139	56730		1.40534	[ 1.14, 1.73 ]	0.00113724	505	19046		1.74386	[ 1.46, 2.08 ]	9.807e-10	644	75776		3.65027	[ 2.65, 5.02 ]	1.605e-15	176	70603		1.43175	[ 1.17, 1.75 ]	0.0005442	516	19721
327.5	Parasomnia	neurological	2.05893	[ 0.33, 12.88 ]	0.440156	5	13873														2.08817	[ 0.87, 5 ]	0.0982213	30	56730														2.08277	[ 0.95, 4.58 ]	0.06803	35	70603
327.6	Circadian rhythm sleep disorder	neurological	7.90411e-06	[ 0, 1.0671348256963E+118 ]	0.93527	4	13873														2.98713	[ 0.77, 11.52 ]	0.112135	11	56730														2.98619	[ 0.77, 11.52 ]	0.1122	15	70603
327.7	Sleep related movement disorders	neurological	3.88722	[ 1.92, 7.88 ]	0.000164624	34	13873														2.58027	[ 2.02, 3.29 ]	1.94e-14	337	56730		1.39109	[ 1.17, 1.65 ]	0.000166693	717	19046		1.70984	[ 1.49, 1.97 ]	6.587e-14	1054	75776		2.69447	[ 2.14, 3.39 ]	2.591e-17	371	70603		1.39111	[ 1.17, 1.65 ]	0.0001667	722	19721
327.71	Restless legs syndrome	neurological	5.04684	[ 2.07, 12.32 ]	0.000376157	22	13873														2.63997	[ 2.01, 3.46 ]	2.01e-12	264	56730		1.36705	[ 1.13, 1.66 ]	0.00140878	570	19046		1.70404	[ 1.46, 1.99 ]	2.49e-11	834	75776		2.78793	[ 2.15, 3.61 ]	8.304e-15	286	70603		1.36711	[ 1.13, 1.66 ]	0.001409	573	19721
327.72	Sleep related leg cramps	neurological	6.71041	[ 0.68, 66.32 ]	0.103373	4	13873														1.42706	[ 0.27, 7.55 ]	0.675578	7	56730														2.43732	[ 0.63, 9.37 ]	0.1949	11	70603
331	Other cerebral degenerations	neurological	0.202857	[ 0.11, 0.39 ]	1.33436e-06	91	13765		1.07191e-06	[ 0, Inf ]	0.980228	2	795		0.202848	[ 0.11, 0.39 ]	1.334e-06	93	14560		0.42584	[ 0.28, 0.65 ]	5.6e-05	331	55818														0.34294	[ 0.24, 0.49 ]	1.941e-09	422	69583		0.576719	[ 0.32, 1.03 ]	0.06469	106	22731
331.1	Hydrocephalus	neurological	0.323752	[ 0.14, 0.74 ]	0.00703011	57	13765														0.534134	[ 0.33, 0.87 ]	0.0117401	236	55818														0.46865	[ 0.31, 0.71 ]	0.0003947	293	69583
331.9	Cerebral degeneration, unspecified	neurological	0.0546964	[ 0.01, 0.24 ]	0.000101091	26	13765														0.396707	[ 0.18, 0.88 ]	0.0220629	68	55818														0.253523	[ 0.13, 0.51 ]	0.0001123	94	69583
332	Parkinson's disease	neurological	0.151986	[ 0.03, 0.75 ]	0.0206604	9	13765														0.222984	[ 0.11, 0.46 ]	5.06e-05	107	55818														0.208795	[ 0.11, 0.4 ]	3.364e-06	116	69583		0.947527	[ 0.6, 1.51 ]	0.8195	172	22731
333	Extrapyramidal disease and abnormal movement disorders	neurological	0.673517	[ 0.37, 1.22 ]	0.192721	60	13765														1.26062	[ 1.01, 1.58 ]	0.0421369	510	55818														1.16661	[ 0.95, 1.44 ]	0.1486	570	69583
333.1	Essential tremor	neurological	0.512864	[ 0.19, 1.41 ]	0.195417	21	13765														1.36085	[ 0.96, 1.93 ]	0.0818357	183	55818														1.22777	[ 0.88, 1.7 ]	0.2204	204	69583
333.2	Myoclonus	neurological	4.12668e-06	[ 0, 3.92185967281902E+76 ]	0.897567	9	13765														0.704241	[ 0.27, 1.81 ]	0.467446	46	55818														0.704054	[ 0.27, 1.81 ]	0.4671	55	69583
333.3	Tics and choreas	neurological	0.000178434	[ 0, 8.8050706212058E+97 ]	0.942405	1	13765														0.764063	[ 0.23, 2.59 ]	0.665621	28	55818														0.763914	[ 0.23, 2.59 ]	0.6654	29	69583
333.4	Torsion dystonia	neurological	1.58952	[ 0.64, 3.93 ]	0.316244	21	13765														1.45226	[ 0.98, 2.14 ]	0.0598397	163	55818														1.4727	[ 1.03, 2.1 ]	0.03362	184	69583
333.8	Other degenerative diseases of the basal ganglia	neurological	1.44816e-05	[ 0, 8.43328352478931E+89 ]	0.920275	3	13765														0.266457	[ 0.06, 1.13 ]	0.0732463	29	55818														0.266335	[ 0.06, 1.13 ]	0.07315	32	69583
334	Degenerative disease of the spinal cord	neurological	1.3528	[ 0.75, 2.45 ]	0.320043	53	13765														1.10391	[ 0.78, 1.56 ]	0.572595	247	55818														1.16137	[ 0.86, 1.56 ]	0.3244	300	69583
334.1	Spinocerebellar disease	neurological	1.73807	[ 0.48, 6.35 ]	0.403041	11	13765														1.76192	[ 0.89, 3.5 ]	0.10588	50	55818														1.75663	[ 0.96, 3.22 ]	0.06871	61	69583
334.2	Anterior horn cell disease	neurological	0.000108025	[ 0, 5.33059624605918E+97 ]	0.939062	1	13765														0.358401	[ 0.08, 1.53 ]	0.166474	27	55818														0.358295	[ 0.08, 1.53 ]	0.1663	28	69583
334.21	Amyotrophic Lateral Sclerosis	neurological																			0.407529	[ 0.09, 1.76 ]	0.229768	23	55818
335	Multiple sclerosis	neurological	1.28821	[ 0.8, 2.08 ]	0.299144	83	13765														1.35982	[ 1.02, 1.81 ]	0.0363436	338	55818														1.34044	[ 1.05, 1.72 ]	0.01988	421	69583
337	Disorders of the autonomic nervous system	neurological	1.74629	[ 0.75, 4.06 ]	0.194641	25	13765														0.961351	[ 0.63, 1.47 ]	0.854581	198	55818														1.0834	[ 0.74, 1.58 ]	0.6771	223	69583
337.1	Peripheral autonomic neuropathy	neurological	0.82407	[ 0.26, 2.6 ]	0.741074	16	13765														1.81295	[ 0.97, 3.38 ]	0.0607086	64	55818														1.51604	[ 0.88, 2.62 ]	0.1357	80	69583
338	Pain	neurological	1.2576	[ 1.04, 1.52 ]	0.017576	579	14005														1.05401	[ 0.93, 1.2 ]	0.412873	2172	58303														1.11271	[ 1, 1.24 ]	0.0458	2751	72308
338.1	Acute pain	neurological	1.1488	[ 0.9, 1.46 ]	0.255321	371	14005														1.05589	[ 0.91, 1.23 ]	0.479006	1470	58303														1.08145	[ 0.95, 1.23 ]	0.2281	1841	72308
338.2	Chronic pain	neurological	1.12242	[ 0.82, 1.53 ]	0.464898	212	14005														1.1615	[ 0.94, 1.43 ]	0.155822	756	58303														1.14935	[ 0.97, 1.36 ]	0.1127	968	72308
339	Other headache syndromes	neurological	1.79759	[ 1.61, 2 ]	3.19629e-26	1959	11179		632402	[ 0, Inf ]	0.984499	4	776		1.79751	[ 1.61, 2 ]	3.196e-26	1963	11955		1.81155	[ 1.67, 1.97 ]	4.51e-46	4669	51047		0.932698	[ 0.62, 1.41 ]	0.73907	110	22228								1.80652	[ 1.69, 1.93 ]	1.563e-70	6628	62226		0.932674	[ 0.62, 1.41 ]	0.7391	114	23004
340	Migraine	neurological	2.40277	[ 1.99, 2.9 ]	5.5593e-20	528	11179		1.92192	[ 0.93, 3.95 ]	0.0758681	73	776		2.36908	[ 1.98, 2.84 ]	1.345e-20	601	11955		1.95304	[ 1.75, 2.18 ]	8.45e-32	2340	51047		1.51982	[ 1.39, 1.66 ]	2.9612e-20	2629	22228		1.67498	[ 1.56, 1.8 ]	8.797e-48	4969	73275		2.06184	[ 1.87, 2.27 ]	2.444e-49	2868	62226		1.52516	[ 1.4, 1.67 ]	7.369e-21	2702	23004
340.1	Migrain with aura	neurological	2.41392	[ 1.42, 4.12 ]	0.00120992	59	11179		4.02363	[ 0.8, 20.21 ]	0.090947	19	776		2.53857	[ 1.53, 4.21 ]	0.0003139	78	11955		2.35027	[ 1.88, 2.94 ]	5.21e-14	496	51047		1.72122	[ 1.49, 1.99 ]	1.13667e-13	925	22228		1.88589	[ 1.67, 2.13 ]	5.893e-25	1421	73275		2.35962	[ 1.92, 2.9 ]	2.561e-16	555	62226		1.73273	[ 1.5, 2 ]	4.544e-14	944	23004
341	Other demyelinating diseases of central nervous system	neurological	1.29438	[ 0.63, 2.68 ]	0.487163	36	13765														1.70311	[ 1.2, 2.42 ]	0.00305922	200	55818														1.61672	[ 1.18, 2.22 ]	0.002992	236	69583
342	Hemiplegia	neurological	0.633752	[ 0.37, 1.09 ]	0.0977446	75	13765														0.573808	[ 0.37, 0.88 ]	0.0114591	232	55818														0.596426	[ 0.43, 0.84 ]	0.00262	307	69583
343	Infantile cerebral palsy	neurological	0.689378	[ 0.26, 1.85 ]	0.459763	31	13765														0.89202	[ 0.51, 1.56 ]	0.690005	137	55818														0.837445	[ 0.51, 1.36 ]	0.4762	168	69583
344	Other paralytic syndromes	neurological	1.17714	[ 0.67, 2.08 ]	0.57359	60	13765														0.665005	[ 0.44, 1 ]	0.0512684	283	55818														0.808803	[ 0.58, 1.13 ]	0.211	343	69583
345	Epilepsy, recurrent seizures, convulsions	neurological	0.659733	[ 0.52, 0.84 ]	0.000688647	463	13765														0.780441	[ 0.66, 0.92 ]	0.00306867	1685	55818														0.739782	[ 0.65, 0.85 ]	1.304e-05	2148	69583		0.647006	[ 0.54, 0.77 ]	7.838e-07	812	22731
345.1	Epilepsy	neurological	0.836703	[ 0.57, 1.23 ]	0.367262	154	13765														0.923346	[ 0.72, 1.19 ]	0.537877	638	55818														0.896461	[ 0.73, 1.11 ]	0.3129	792	69583
345.11	Generalized convulsive epilepsy	neurological	1.48045	[ 0.82, 2.66 ]	0.188593	58	13765														0.782387	[ 0.51, 1.21 ]	0.268906	264	55818														0.981965	[ 0.69, 1.39 ]	0.9184	322	69583
345.12	Partial epilepsy	neurological	1.10374	[ 0.69, 1.76 ]	0.679602	94	13765														1.00132	[ 0.73, 1.38 ]	0.993533	372	55818														1.03262	[ 0.79, 1.34 ]	0.8113	466	69583
345.3	Convulsions	neurological	0.753838	[ 0.59, 0.96 ]	0.0247734	408	13765														0.758817	[ 0.63, 0.91 ]	0.00326943	1348	55818														0.75707	[ 0.65, 0.88 ]	0.0002158	1756	69583
347	Cataplexy and narcolepsy	neurological	0.688417	[ 0.14, 3.38 ]	0.645904	11	13765														1.95946	[ 0.93, 4.14 ]	0.0782074	45	55818														1.62158	[ 0.82, 3.19 ]	0.162	56	69583
348	Other conditions of brain	neurological	0.514469	[ 0.37, 0.72 ]	0.000129284	242	13765														0.597933	[ 0.48, 0.75 ]	5.25e-06	958	55818		0.839235	[ 0.63, 1.11 ]	0.222075	279	21936		0.680655	[ 0.57, 0.81 ]	1.459e-05	1237	77754		0.571781	[ 0.47, 0.69 ]	3.523e-09	1200	69583		0.830357	[ 0.63, 1.1 ]	0.1916	286	22731
348.2	Cerebral edema and compression of brain	neurological	0.805919	[ 0.51, 1.28 ]	0.36233	117	13765														0.519354	[ 0.36, 0.75 ]	0.000378634	421	55818														0.612933	[ 0.46, 0.82 ]	0.0007662	538	69583
348.4	Cerebral cysts	neurological	3.59419e-05	[ 0, 4.8190750337597E+111 ]	0.940205	2	13765														0.72596	[ 0.25, 2.08 ]	0.550175	40	55818														0.725859	[ 0.25, 2.08 ]	0.55	42	69583
348.7	Coma	neurological	0.402836	[ 0.16, 1.04 ]	0.0613746	30	13765														0.266766	[ 0.11, 0.66 ]	0.00432266	96	55818														0.324555	[ 0.17, 0.63 ]	0.0007894	126	69583
348.8	Encephalopathy, not elsewhere classified	neurological	0.342643	[ 0.2, 0.57 ]	4.82457e-05	109	13765														0.587932	[ 0.43, 0.8 ]	0.000914311	449	55818														0.508241	[ 0.39, 0.66 ]	7.647e-07	558	69583		0.459508	[ 0.28, 0.75 ]	0.001696	134	22731
348.9	Other conditions of brain, NOS	neurological	0.448664	[ 0.28, 0.71 ]	0.000584919	123	13765														0.585348	[ 0.44, 0.78 ]	0.000249902	506	55818														0.542971	[ 0.43, 0.69 ]	8.234e-07	629	69583		0.842569	[ 0.45, 1.59 ]	0.5973	57	22731
349	Other and unspecified disorders of the nervous system	neurological	1.50946	[ 0.66, 3.43 ]	0.325105	26	13765														1.97978	[ 1.22, 3.2 ]	0.00540255	97	55818														1.84688	[ 1.22, 2.8 ]	0.003762	123	69583
350	Abnormal movement	neurological	1.17674	[ 0.93, 1.5 ]	0.183769	337	14714														0.976113	[ 0.85, 1.12 ]	0.735116	1636	60124														1.02357	[ 0.91, 1.16 ]	0.7056	1973	74838
350.1	Abnormal involuntary movements	neurological	1.27717	[ 0.83, 1.97 ]	0.26865	101	14714														1.18145	[ 0.92, 1.52 ]	0.199714	460	60124														1.20539	[ 0.97, 1.5 ]	0.09569	561	74838
350.2	Abnormality of gait	neurological	1.06804	[ 0.79, 1.45 ]	0.671931	208	14714														0.805231	[ 0.67, 0.97 ]	0.0213276	990	60124														0.868576	[ 0.74, 1.02 ]	0.08011	1198	74838
350.3	Lack of coordination	neurological	1.23049	[ 0.76, 2 ]	0.400923	79	14714														1.14335	[ 0.87, 1.5 ]	0.339033	388	60124														1.16393	[ 0.92, 1.48 ]	0.2127	467	74838
350.6	Disturbances of sensation of smell and taste	neurological	1.12305	[ 0.39, 3.21 ]	0.828789	17	14714														2.27766	[ 1.08, 4.8 ]	0.0302628	35	60124														1.79876	[ 0.98, 3.3 ]	0.05832	52	74838
351	Other peripheral nerve disorders	neurological	2.64425	[ 2.15, 3.25 ]	2.3318e-20	401	14268		1.73445	[ 0.91, 3.31 ]	0.0950546	74	742		2.5434	[ 2.09, 3.1 ]	1.206e-20	475	15010		1.92348	[ 1.7, 2.18 ]	2.55e-24	1489	58521		1.64274	[ 1.49, 1.81 ]	1.24458e-23	2324	21020		1.74212	[ 1.61, 1.88 ]	1.924e-45	3813	79541		2.0974	[ 1.88, 2.34 ]	1.478e-41	1890	72789		1.64477	[ 1.49, 1.81 ]	3.09e-24	2398	21762
352	Disorders of other cranial nerves	neurological	2.62519	[ 1.69, 4.09 ]	1.96951e-05	86	14268		399180	[ 0, Inf ]	0.979391	3	742		2.62531	[ 1.69, 4.09 ]	1.969e-05	89	15010		2.41301	[ 1.87, 3.11 ]	1.32e-11	322	58521		1.28357	[ 1.01, 1.63 ]	0.0429593	374	21020		1.73014	[ 1.45, 2.06 ]	9.184e-10	696	79541		2.46428	[ 1.98, 3.07 ]	1.311e-15	408	72789		1.28351	[ 1.01, 1.63 ]	0.04296	377	21762
352.1	Trigeminal nerve disorders [CN5]	neurological	3.67814	[ 2.03, 6.67 ]	1.83025e-05	47	14268		387253	[ 0, Inf ]	0.983047	2	742		3.67811	[ 2.03, 6.67 ]	1.83e-05	49	15010		2.35074	[ 1.67, 3.3 ]	7.93e-07	181	58521		1.27095	[ 0.91, 1.77 ]	0.157088	193	21020		1.71721	[ 1.35, 2.18 ]	8.018e-06	374	79541		2.62321	[ 1.95, 3.52 ]	1.449e-10	228	72789		1.27099	[ 0.91, 1.77 ]	0.1571	195	21762
352.2	Facial nerve disorders [CN7]	neurological	2.08551	[ 1.04, 4.18 ]	0.0380545	37	14268														2.52326	[ 1.7, 3.75 ]	4.87e-06	131	58521		1.38805	[ 0.96, 2 ]	0.0805106	160	21020		1.82924	[ 1.4, 2.4 ]	1.143e-05	291	79541		2.40753	[ 1.71, 3.4 ]	5.813e-07	168	72789		1.38805	[ 0.96, 2 ]	0.08051	161	21762
353	Nerve root and plexus disorders	neurological	0.715187	[ 0.3, 1.68 ]	0.441267	34	14268														1.75198	[ 1.22, 2.51 ]	0.00230734	192	58521														1.52944	[ 1.1, 2.13 ]	0.01217	226	72789
353.1	Nerve plexus lesions	neurological	0.6937	[ 0.08, 6.06 ]	0.740897	6	14268														1.18509	[ 0.56, 2.52 ]	0.658643	60	58521														1.11862	[ 0.55, 2.28 ]	0.7575	66	72789
353.2	Nerve root lesions	neurological	0.524387	[ 0.15, 1.85 ]	0.315745	18	14268														2.66873	[ 1.67, 4.25 ]	3.72e-05	92	58521														2.19416	[ 1.42, 3.4 ]	0.0004313	110	72789
355	Complex regional/central pain syndrome	neurological	4.82527	[ 2.23, 10.46 ]	6.70212e-05	28	14268														1.93024	[ 1.33, 2.81 ]	0.000585224	167	58521														2.29745	[ 1.64, 3.22 ]	1.348e-06	195	72789		1.05306	[ 0.67, 1.66 ]	0.8249	91	21762
355.1	Chronic pain syndrome	neurological	3.17717	[ 1.84, 5.49 ]	3.38931e-05	54	14268														1.45087	[ 1.06, 1.98 ]	0.0188704	273	58521														1.75699	[ 1.34, 2.3 ]	4.315e-05	327	72789
356	Hereditary and idiopathic peripheral neuropathy	neurological	1.19975	[ 0.83, 1.74 ]	0.339555	131	14840														1.2739	[ 1.04, 1.56 ]	0.0196665	629	60866														1.25659	[ 1.05, 1.5 ]	0.01223	760	75706
357	Inflammatory and toxic neuropathy	neurological	2.06377	[ 1.15, 3.72 ]	0.0157722	48	14840														1.4854	[ 1.04, 2.12 ]	0.0283117	201	60866														1.62093	[ 1.2, 2.19 ]	0.001788	249	75706
358	Myoneural disorders	neurological	0.974587	[ 0.36, 2.63 ]	0.959522	21	14840														1.23726	[ 0.64, 2.39 ]	0.525016	66	60866														1.15073	[ 0.67, 1.99 ]	0.6154	87	75706
358.1	Myasthenia gravis	neurological	1.28176	[ 0.37, 4.5 ]	0.698327	13	14840														0.703122	[ 0.25, 2.01 ]	0.511558	37	60866														0.900685	[ 0.4, 2.02 ]	0.7993	50	75706
359	Muscular dystrophies and other myopathies	neurological	0.658275	[ 0.38, 1.13 ]	0.129078	73	14840														0.534258	[ 0.37, 0.78 ]	0.000980068	301	60866														0.571495	[ 0.42, 0.78 ]	0.0003504	374	75706
359.1	Muscular dystrophies	neurological	0.773697	[ 0.08, 7.63 ]	0.82606	4	14840														1.9257	[ 0.64, 5.76 ]	0.241115	22	60866														1.6245	[ 0.6, 4.36 ]	0.3359	26	75706
359.2	Myopathy	neurological	0.652505	[ 0.37, 1.14 ]	0.131657	69	14840														0.500274	[ 0.34, 0.74 ]	0.000508195	280	60866														0.546293	[ 0.4, 0.75 ]	0.0002067	349	75706
360	Disorders of the globe	sense organs	0.823721	[ 0.36, 1.88 ]	0.645355	31	14345														1.61462	[ 0.93, 2.79 ]	0.0866689	80	60054														1.31429	[ 0.83, 2.08 ]	0.2408	111	74399
360.2	Progressive myopia	sense organs	2.21177	[ 0.72, 6.81 ]	0.166678	13	14345														2.43354	[ 1.28, 4.64 ]	0.00687539	48	60054														2.37667	[ 1.36, 4.16 ]	0.002424	61	74399
360.3	Hypotony of eye	sense organs	4.08964e-06	[ 0, 1.0712144200546E+90 ]	0.911868	7	14345														0.281878	[ 0.04, 2.18 ]	0.225234	16	60054														0.281619	[ 0.04, 2.18 ]	0.2249	23	74399
361	Retinal detachments and defects	sense organs	1.68605	[ 0.97, 2.92 ]	0.0623424	58	14345														1.92824	[ 1.32, 2.81 ]	0.000622867	150	60054														1.84744	[ 1.35, 2.52 ]	0.0001061	208	74399
361.1	Retinal detachment with retinal defect	sense organs	1.50293	[ 0.54, 4.15 ]	0.431313	17	14345														1.03653	[ 0.52, 2.06 ]	0.918465	65	60054														1.16486	[ 0.66, 2.06 ]	0.5989	82	74399
361.2	Retinoschisis and retinal cysts	sense organs	1.71244e-05	[ 0, 3.5276074340039E+110 ]	0.93543	2	14345														2.89586	[ 0.98, 8.59 ]	0.0553286	15	60054														2.89533	[ 0.98, 8.59 ]	0.05537	17	74399
362	Other retinal disorders	sense organs	1.31946	[ 1.03, 1.69 ]	0.0282048	308	14261														1.21099	[ 1.02, 1.44 ]	0.0316942	842	59816														1.24595	[ 1.08, 1.44 ]	0.002525	1150	74077
362.1	Retinopathy of prematurity	sense organs	2.47367	[ 0.22, 27.66 ]	0.462151	3	14261														8.78303e-05	[ 0, 8.44674E+69 ]	0.914421	5	59816														2.46847	[ 0.22, 27.59 ]	0.4631	8	74077
362.2	Degeneration of macula and posterior pole of retina	sense organs	1.19013	[ 0.76, 1.87 ]	0.451006	87	14261														0.889338	[ 0.69, 1.14 ]	0.355634	430	59816														0.951515	[ 0.77, 1.18 ]	0.6554	517	74077
362.21	Macular degeneration, dry	sense organs	0.51658	[ 0.05, 5.87 ]	0.594165	3	14261														0.614903	[ 0.36, 1.04 ]	0.0701848	102	59816														0.61012	[ 0.36, 1.02 ]	0.05977	105	74077
362.22	Macular degeneration, wet	sense organs																			0.943181	[ 0.5, 1.76 ]	0.85448	58	59816
362.23	Cystoid macular degeneration of retina	sense organs	1.79321	[ 0.89, 3.61 ]	0.101892	35	14261														0.839253	[ 0.46, 1.53 ]	0.565297	88	59816														1.15581	[ 0.73, 1.82 ]	0.5322	123	74077
362.26	Macular puckering of retina	sense organs	0.808107	[ 0.32, 2.02 ]	0.648229	22	14261														1.34538	[ 0.85, 2.12 ]	0.201531	105	59816														1.21604	[ 0.81, 1.83 ]	0.347	127	74077
362.27	Drusen (degenerative) of retina	sense organs	1.58693	[ 0.57, 4.39 ]	0.373667	17	14261														0.792462	[ 0.44, 1.42 ]	0.433436	82	59816														0.940447	[ 0.57, 1.56 ]	0.8117	99	74077
362.29	Macular degeneration (senile) of retina NOS	sense organs	0.325929	[ 0.06, 1.69 ]	0.181473	8	14261														0.54053	[ 0.32, 0.91 ]	0.0207964	113	59816														0.516077	[ 0.31, 0.85 ]	0.009121	121	74077
362.3	Other nondiabetic retinopathy	sense organs	1.03405	[ 0.7, 1.54 ]	0.868499	120	14261														1.67397	[ 1.06, 2.64 ]	0.0260448	109	59816														1.27379	[ 0.95, 1.72 ]	0.1121	229	74077
362.31	Separation of retinal layers	sense organs	5.02819	[ 0.31, 80.54 ]	0.253758	2	14261														0.873396	[ 0.19, 3.93 ]	0.860052	15	59816														1.30044	[ 0.35, 4.88 ]	0.6971	17	74077
362.4	Retinal vascular changes and abnomalities	sense organs	0.991839	[ 0.5, 1.98 ]	0.981455	41	14261														1.03132	[ 0.61, 1.73 ]	0.907389	101	59816														1.01684	[ 0.67, 1.54 ]	0.937	142	74077
362.5	Toxic maculopathy of retina	sense organs	1.99379	[ 0.78, 5.08 ]	0.148333	20	14261														0.899725	[ 0.35, 2.31 ]	0.82576	44	59816														1.34219	[ 0.69, 2.61 ]	0.3845	64	74077
362.6	Peripheral retinal degenerations	sense organs	4.37435	[ 1.99, 9.61 ]	0.000237161	27	14261														3.13786	[ 1.87, 5.27 ]	1.59e-05	66	59816		3.32111	[ 1.61, 6.83 ]	0.00110525	38	22573		3.1992	[ 2.1, 4.88 ]	6.365e-08	104	82389		3.47085	[ 2.25, 5.35 ]	1.84e-08	93	74077		3.32111	[ 1.61, 6.83 ]	0.001105	40	23368
362.7	Hereditary retinal dystrophies	sense organs	2.17772	[ 0.68, 7 ]	0.191313	13	14261														2.18208	[ 1.11, 4.28 ]	0.0229967	46	59816														2.18104	[ 1.22, 3.91 ]	0.008735	59	74077
362.8	Retinal hemorrhage/ischemia	sense organs	0.55598	[ 0.15, 2.1 ]	0.387008	15	14261														1.30678	[ 0.53, 3.2 ]	0.557602	34	59816														1.0015	[ 0.48, 2.1 ]	0.9968	49	74077
362.9	Retinal edema	sense organs	1.48525	[ 0.77, 2.85 ]	0.233339	41	14261														1.13083	[ 0.64, 2 ]	0.672114	83	59816														1.27278	[ 0.83, 1.95 ]	0.2698	124	74077
363	Chorioretinal inflammations, scars, and other disorders of choroid	sense organs	0.66343	[ 0.3, 1.49 ]	0.319699	31	14345														1.16928	[ 0.67, 2.04 ]	0.581581	82	60054														0.97453	[ 0.62, 1.54 ]	0.9123	113	74399
363.3	Chorioretinal scars	sense organs	0.790706	[ 0.3, 2.11 ]	0.639482	19	14345														2.10696	[ 1, 4.45 ]	0.0504858	35	60054														1.47167	[ 0.81, 2.67 ]	0.2028	54	74399
363.4	Choroidal degenerations	sense organs																			5.64581	[ 0.35, 92.16 ]	0.224432	2	60054
364	Corneal opacity and other disorders of cornea	sense organs	2.23264	[ 1.26, 3.97 ]	0.0061419	51	14345														1.44565	[ 1.04, 2.01 ]	0.0282463	227	60054														1.60962	[ 1.21, 2.14 ]	0.001091	278	74399
364.1	Corneal opacity	sense organs	0.530501	[ 0.19, 1.45 ]	0.215623	27	14345														1.04259	[ 0.58, 1.86 ]	0.88791	90	60054														0.880293	[ 0.53, 1.45 ]	0.6188	117	74399
364.2	Corneal edema	sense organs	0.849779	[ 0.21, 3.51 ]	0.822018	10	14345														0.580644	[ 0.23, 1.49 ]	0.257961	46	60054														0.652398	[ 0.3, 1.43 ]	0.2861	56	74399
364.4	Corneal degenerations	sense organs	2.10272	[ 1.05, 4.22 ]	0.0362446	35	14345														1.13149	[ 0.62, 2.06 ]	0.68644	85	60054														1.47374	[ 0.94, 2.32 ]	0.09428	120	74399
364.41	Keratoconus	sense organs	2.09259	[ 0.95, 4.61 ]	0.0669579	27	14345														1.98442	[ 0.84, 4.68 ]	0.117186	30	60054														2.04214	[ 1.14, 3.65 ]	0.016	57	74399
364.5	Corneal dystrophy	sense organs	2.94571	[ 0.84, 10.3 ]	0.0908482	11	14345														2.27467	[ 1.37, 3.77 ]	0.00139532	70	60054														2.3582	[ 1.48, 3.76 ]	0.0003233	81	74399
364.51	Fuchs' dystrophy	sense organs	1.55165	[ 0.39, 6.1 ]	0.529332	9	14345														1.62113	[ 0.79, 3.32 ]	0.186623	37	60054														1.60593	[ 0.85, 3.03 ]	0.1438	46	74399
364.9	Cornea replaced by transplant	sense organs	1.59702	[ 0.3, 8.4 ]	0.580543	7	14345														0.760421	[ 0.17, 3.43 ]	0.721325	16	60054														1.06269	[ 0.35, 3.24 ]	0.9149	23	74399
365	Glaucoma	sense organs	1.51257	[ 1.21, 1.9 ]	0.00034115	362	14345														1.84665	[ 1.58, 2.16 ]	2.39e-14	874	60054		2.16095	[ 1.86, 2.51 ]	3.64407e-24	1093	22728		2.00652	[ 1.8, 2.24 ]	1.877e-36	1967	82782		1.73014	[ 1.52, 1.97 ]	9.856e-17	1236	74399		2.17016	[ 1.87, 2.51 ]	4.123e-25	1131	23531
365.1	Open-angle glaucoma	sense organs	1.41278	[ 1.08, 1.85 ]	0.0127972	247	14345														2.03161	[ 1.69, 2.45 ]	7.7e-14	589	60054		2.88067	[ 2.22, 3.75 ]	2.78022e-15	351	22728		2.28279	[ 1.96, 2.66 ]	1.464e-26	940	82782		1.80995	[ 1.55, 2.11 ]	3.541e-14	836	74399		2.96418	[ 2.29, 3.83 ]	1.195e-16	367	23531
365.11	Primary open angle glaucoma	sense organs	0.5935	[ 0.38, 0.93 ]	0.0218213	99	14345														1.36852	[ 0.98, 1.91 ]	0.0651252	189	60054														1.0142	[ 0.78, 1.32 ]	0.9174	288	74399
365.2	Primary angle-closure glaucoma	sense organs	1.17626	[ 0.63, 2.19 ]	0.609083	45	14345														1.89494	[ 1.2, 2.99 ]	0.00601588	94	60054														1.604	[ 1.11, 2.32 ]	0.01181	139	74399
365.5	Pseudoexfoliation glaucoma	sense organs																			1.17622	[ 0.22, 6.18 ]	0.847963	7	60054
366	Cataract	sense organs	1.10638	[ 0.91, 1.35 ]	0.313519	511	14624														1.49771	[ 1.34, 1.67 ]	4.88e-13	2049	60090		2.23169	[ 1.99, 2.5 ]	2.43235e-43	2563	22312		1.81376	[ 1.68, 1.96 ]	2.09e-49	4612	82402		1.39403	[ 1.27, 1.53 ]	1.009e-11	2560	74714		2.21954	[ 1.98, 2.48 ]	8.788e-44	2617	23110
366.1	Nonsenile Cataract	sense organs	1.95776	[ 0.43, 8.85 ]	0.38267	8	14624														0.636671	[ 0.08, 5.09 ]	0.67039	12	60090														1.3291	[ 0.39, 4.51 ]	0.6479	20	74714
366.2	Senile cataract	sense organs	1.15136	[ 0.94, 1.42 ]	0.182299	447	14624														1.65252	[ 1.47, 1.85 ]	1.26e-17	1736	60090		2.49323	[ 2.18, 2.85 ]	2.87299e-40	1531	22312		1.9658	[ 1.8, 2.15 ]	1.062e-51	3267	82402		1.5174	[ 1.37, 1.68 ]	4.723e-16	2183	74714		2.49378	[ 2.18, 2.85 ]	3.457e-41	1565	23110
366.3	Traumatic cataract	sense organs	3.64337	[ 0.5, 26.74 ]	0.203614	4	14624														1.71994	[ 0.2, 15 ]	0.623594	6	60090														2.58235	[ 0.6, 11.19 ]	0.2049	10	74714
367	Disorders of refraction and accommodation; blindness and low vision	sense organs	1.96024	[ 1.64, 2.34 ]	1.0475e-13	589	14315		13.8927	[ 1.77, 108.96 ]	0.0122758	10	848		1.98874	[ 1.67, 2.37 ]	2.493e-14	599	15163		2.35352	[ 2.13, 2.6 ]	4.67e-62	2349	59315		1.31379	[ 1, 1.72 ]	0.0488266	303	25132		2.19285	[ 1.99, 2.41 ]	1.641e-59	2652	84447		2.25061	[ 2.06, 2.46 ]	1.989e-73	2938	73630		1.3678	[ 1.05, 1.79 ]	0.02258	313	25980
367.1	Myopia	sense organs	2.15223	[ 1.73, 2.67 ]	4.27127e-12	381	14315		123949	[ 0, Inf ]	0.982525	1	848		2.15222	[ 1.73, 2.67 ]	4.271e-12	382	15163		2.58901	[ 2.3, 2.91 ]	2.16e-56	1655	59315		1.55127	[ 0.96, 2.5 ]	0.0704888	82	25132		2.51356	[ 2.24, 2.82 ]	3.44e-56	1737	84447		2.48234	[ 2.24, 2.75 ]	2.21e-66	2036	73630		1.55131	[ 0.96, 2.5 ]	0.07049	83	25980
367.2	Astigmatism	sense organs	2.72718	[ 1.76, 4.22 ]	6.81206e-06	87	14315														2.18094	[ 1.72, 2.77 ]	1.62e-10	411	59315		1.89507	[ 0.63, 5.7 ]	0.255166	16	25132		2.16712	[ 1.72, 2.74 ]	8.639e-11	427	84447		2.29607	[ 1.86, 2.83 ]	7.964e-15	498	73630
367.4	Presbyopia	sense organs	3.73396	[ 2.59, 5.39 ]	2.13133e-12	126	15016														3.35775	[ 2.89, 3.9 ]	9.69e-56	780	61407														3.40962	[ 2.97, 3.92 ]	1.943e-66	906	76423
367.8	Hypermetropia	sense organs	2.72546	[ 1.31, 5.68 ]	0.00741591	31	14315														2.5866	[ 1.84, 3.64 ]	4.54e-08	172	59315		5.3521	[ 1.14, 25.23 ]	0.0339851	9	25132		2.6746	[ 1.92, 3.73 ]	6.79e-09	181	84447		2.61065	[ 1.92, 3.56 ]	1.147e-09	203	73630
367.9	Blindness and low vision	sense organs	0.526733	[ 0.27, 1.02 ]	0.057766	62	14315														1.01459	[ 0.66, 1.57 ]	0.947929	170	59315														0.832851	[ 0.58, 1.2 ]	0.3239	232	73630
368	Visual disturbances	sense organs	1.54618	[ 1.19, 2.01 ]	0.00110539	276	14536														1.47123	[ 1.24, 1.74 ]	7.03e-06	964	60313		1.72192	[ 1.49, 1.99 ]	2.94774e-13	1034	23240		1.60962	[ 1.44, 1.8 ]	2.754e-17	1998	83553		1.49272	[ 1.3, 1.72 ]	2.967e-08	1240	74849		1.7547	[ 1.52, 2.03 ]	2.536e-14	1074	24019
368.1	Amblyopia	sense organs	1.34586	[ 0.52, 3.49 ]	0.540775	21	14536														1.34282	[ 0.63, 2.88 ]	0.448985	54	60313		1.26774												1.34407	[ 0.74, 2.44 ]	0.3304	75	74849
368.2	Diplopia and disorders of binocular vision	sense organs	1.24202	[ 0.64, 2.41 ]	0.522765	46	14536														0.977127	[ 0.67, 1.42 ]	0.903768	234	60313		1.68659												1.03541	[ 0.75, 1.44 ]	0.8346	280	74849
368.3	Anisometropia	sense organs	2.01529	[ 0.31, 13.04 ]	0.461946	5	14536														1.54729	[ 0.49, 4.85 ]	0.454348	18	60313		1.27269												1.66296	[ 0.63, 4.41 ]	0.3067	23	74849
368.4	Visual field defects	sense organs	0.756631	[ 0.32, 1.77 ]	0.520923	30	14536														1.35781	[ 0.86, 2.13 ]	0.1848	133	60313		2.09288												1.19399	[ 0.8, 1.78 ]	0.3842	163	74849
368.5		sense organs																			0.000851893	[ 0, 4.09274E+58 ]	0.922297	1	60313		3.42416
368.9	Subjective visual disturbances	sense organs	1.52854	[ 0.84, 2.78 ]	0.164278	50	14536														1.55141	[ 1.06, 2.27 ]	0.0239269	181	60313		1.15631												1.54481	[ 1.12, 2.13 ]	0.008004	231	74849
368.91	Psychophysical visual disturbances	sense organs	0.978141	[ 0.22, 4.26 ]	0.976505	9	14536														0.406817	[ 0.05, 3.16 ]	0.389772	15	60313		0.223782												0.725931	[ 0.22, 2.4 ]	0.5993	24	74849
369	Infection of the eye	sense organs	1.32412	[ 0.95, 1.84 ]	0.0924545	194	13535														1.73781	[ 1.4, 2.16 ]	8.13e-07	548	57022		1.79455	[ 1.57, 2.05 ]	3.42821e-18	1221	20093		1.77926	[ 1.59, 1.99 ]	1.61e-23	1769	77115		1.59696	[ 1.33, 1.92 ]	4.839e-07	742	70557		1.80453	[ 1.58, 2.06 ]	6.372e-19	1266	20792
369.2	Eye infection, viral	sense organs	1.11698	[ 0.42, 2.99 ]	0.825416	23	13535														1.45051	[ 0.87, 2.41 ]	0.151053	101	57022		2.55522												1.37287	[ 0.87, 2.16 ]	0.1685	124	70557
369.5	Conjunctivitis, infectious	sense organs	1.34482	[ 0.92, 1.97 ]	0.128608	139	13535														1.81727	[ 1.4, 2.36 ]	7.74e-06	385	57022		1.78299	[ 1.56, 2.04 ]	9.56911e-17	1123	20093		1.79033	[ 1.59, 2.02 ]	3.868e-21	1508	77115		1.6507	[ 1.33, 2.05 ]	5.41e-06	524	70557		1.7914	[ 1.57, 2.05 ]	2.163e-17	1166	20792
370	Keratitis	sense organs	1.36865	[ 0.93, 2.02 ]	0.115572	122	13535														1.76666	[ 1.45, 2.15 ]	1.39e-08	631	57022		1.83293	[ 1.36, 2.47 ]	6.68429e-05	248	20093		1.78657	[ 1.52, 2.11 ]	4.147e-12	879	77115		1.678	[ 1.41, 2 ]	7.638e-09	753	70557		1.78194	[ 1.33, 2.39 ]	0.0001134	255	20792
370.1	Corneal ulcer	sense organs	0.795714	[ 0.32, 1.97 ]	0.621595	30	13535														1.56891	[ 0.95, 2.59 ]	0.078136	114	57022		0.970153												1.3387	[ 0.86, 2.08 ]	0.1924	144	70557
370.2	Superficial keratitis	sense organs	1.99696	[ 0.76, 5.27 ]	0.162356	18	13535														2.36493	[ 1.38, 4.06 ]	0.00181118	73	57022		1.90596												2.27209	[ 1.42, 3.64 ]	0.0006614	91	70557
370.3	Keratoconjunctivitis	sense organs	1.83646	[ 1.01, 3.35 ]	0.0479216	47	13535														1.75663	[ 1.37, 2.25 ]	9.41e-06	371	57022		2.33901	[ 1.51, 3.63 ]	0.000144631	109	20093		1.88401	[ 1.52, 2.34 ]	1.006e-08	480	77115		1.76809	[ 1.4, 2.23 ]	1.234e-06	418	70557		2.33895	[ 1.51, 3.63 ]	0.0001446	110	20792
370.31	Keratoconjunctivitis sicca	sense organs	1.8867	[ 0.99, 3.59 ]	0.0532234	41	13535														1.81122	[ 1.39, 2.36 ]	1.16e-05	315	57022		2.34943	[ 1.45, 3.81 ]	0.00055095	87	20093		1.92341	[ 1.52, 2.43 ]	3.671e-08	402	77115		1.82194	[ 1.43, 2.33 ]	1.657e-06	356	70557					87	20093
371	Inflammation of the eye	sense organs	1.84778	[ 1.49, 2.29 ]	1.81207e-08	399	13535		1.36138	[ 0.64, 2.9 ]	0.423347	44	699		1.80634	[ 1.47, 2.22 ]	1.758e-08	443	14234		1.81762	[ 1.59, 2.07 ]	3.78e-19	1418	57022		1.97427	[ 1.71, 2.28 ]	7.17332e-21	1123	20093		1.88778	[ 1.71, 2.08 ]	3.181e-38	2541	77115		1.82577	[ 1.63, 2.04 ]	4.256e-26	1817	70557		1.94936	[ 1.7, 2.24 ]	8.171e-21	1167	20792
371.1	Uveitis, noninfectious or NOS	sense organs	1.21716	[ 0.75, 1.98 ]	0.427175	83	13535														1.4748	[ 0.99, 2.19 ]	0.0544591	176	57022		2.27559												1.36588	[ 1.01, 1.86 ]	0.04638	259	70557
371.2	Conjunctivitis, noninfectious	sense organs	2.26956	[ 1.66, 3.1 ]	2.25423e-07	176	13535		5.85117	[ 1.32, 25.89 ]	0.0198898	20	699		2.36103	[ 1.74, 3.2 ]	2.965e-08	196	14234		1.99695	[ 1.68, 2.37 ]	2.55e-15	766	57022		2.06493	[ 1.6, 2.67 ]	3.54241e-08	297	20093		2.01758	[ 1.75, 2.33 ]	5.431e-22	1063	77115		2.05752	[ 1.77, 2.39 ]	4.182e-21	942	70557		2.12868	[ 1.65, 2.74 ]	5.576e-09	317	20792
371.21	Allergic conjunctivitis	sense organs	2.51765	[ 1.76, 3.61 ]	5.29372e-07	129	13535		5.85117	[ 1.32, 25.89 ]	0.0198898	20	699		2.63847	[ 1.86, 3.75 ]	5.862e-08	149	14234		1.88139	[ 1.55, 2.28 ]	1.18e-10	615	57022		2.0654	[ 1.59, 2.69 ]	6.85607e-08	285	20093		1.94332	[ 1.66, 2.27 ]	5.124e-17	900	77115		2.00652	[ 1.69, 2.38 ]	8.716e-16	744	70557		2.13187	[ 1.64, 2.76 ]	1.075e-08	305	20792
371.3	Inflammation of eyelids	sense organs	1.98645	[ 1.39, 2.84 ]	0.000159796	141	13535														1.56924	[ 1.25, 1.97 ]	0.000107311	471	57022		2.00478												1.68051	[ 1.39, 2.04 ]	1.174e-07	612	70557		1.94468	[ 1.63, 2.32 ]	2.922e-13	727	20792
371.33	Noninfectious dermatoses of eyelid	sense organs																			102026	[ 0, 4.90161E+66 ]	0.873545	1	57022		3.06884
371.9	Chronic inflammatory disorders of orbit	sense organs	2.26656	[ 0.2, 25.14 ]	0.505076	3	13535														8.96634e-05	[ 0, 2.52803E+70 ]	0.915144	5	57022		6.84553e-05												2.26211	[ 0.2, 25.08 ]	0.5061	8	70557
372	Disorders of conjunctiva	sense organs	2.10576	[ 1.11, 4 ]	0.0227041	41	13535														1.81681	[ 1.22, 2.71 ]	0.00336109	149	57022		2.39749												1.89326	[ 1.35, 2.66 ]	0.0002209	190	70557
374	Other disorders of eyelids	sense organs	1.79523	[ 1.09, 2.94 ]	0.0203697	71	13535														1.74726	[ 1.44, 2.11 ]	8.7e-09	606	57022		2.24704	[ 1.81, 2.79 ]	1.7889e-13	487	20093		1.95053	[ 1.69, 2.25 ]	4.061e-20	1093	77115		1.7533	[ 1.47, 2.09 ]	5.529e-10	677	70557		2.19482	[ 1.77, 2.72 ]	5.821e-13	495	20792
374.1	Ectropion or entropion	sense organs	1.47954	[ 0.36, 6.02 ]	0.584234	9	13535														0.699901	[ 0.33, 1.49 ]	0.356189	57	57022		2.16547												0.828863	[ 0.43, 1.61 ]	0.5812	66	70557
374.2	Lagophthalmos	sense organs	1.1244e-05	[ 0, 1.4291415808591E+125 ]	0.940567	4	13535														0.336128	[ 0.04, 2.52 ]	0.288853	21	57022		4.71464												0.335981	[ 0.04, 2.52 ]	0.2886	25	70557
374.3	Ptosis of eyelid	sense organs	1.94542	[ 0.91, 4.14 ]	0.0843166	30	13535														2.24736	[ 1.61, 3.14 ]	2.01e-06	178	57022		1.92302	[ 1.35, 2.75 ]	0.000324386	169	20093		2.08945	[ 1.64, 2.67 ]	3.096e-09	347	77115		2.19504	[ 1.62, 2.98 ]	4.535e-07	208	70557		1.87012	[ 1.31, 2.66 ]	0.0005067	173	20792
374.6	Dermatochalasis	sense organs	1.67747	[ 0.66, 4.27 ]	0.277621	19	13535														1.65432	[ 1.29, 2.13 ]	8.74e-05	335	57022		3.69445												1.65583	[ 1.3, 2.11 ]	4.692e-05	354	70557
375	Disorders of lacrimal system	sense organs	1.70882	[ 0.72, 4.06 ]	0.225373	23	14204														2.05895	[ 1.31, 3.24 ]	0.00181002	102	58293		1.34269												1.97803	[ 1.32, 2.96 ]	0.0008806	125	72497
375.1	Dry eyes	sense organs	1.93716	[ 1.41, 2.66 ]	4.40466e-05	169	14204														2.09688	[ 1.82, 2.42 ]	1.49e-24	1054	58293		2.05093	[ 1.72, 2.44 ]	6.38449e-16	766	22155		2.0784	[ 1.86, 2.32 ]	7.842e-39	1820	80448		2.06928	[ 1.82, 2.36 ]	3.641e-28	1223	72497		2.05341	[ 1.73, 2.44 ]	2.05e-16	797	22887
375.2	Epiphora	sense organs	2.59261	[ 0.66, 10.19 ]	0.172379	9	14204														2.80429	[ 1.57, 5.01 ]	0.000501819	55	58293		1.08313												2.77098	[ 1.62, 4.73 ]	0.0001867	64	72497
376	Disorders of the orbit	sense organs	1.04857e-05	[ 0, 3.4637704782421E+112 ]	0.933814	5	14204														0.617483	[ 0.08, 4.8 ]	0.644864	15	58293		0.715404												0.617115	[ 0.08, 4.79 ]	0.6444	20	72497
377	Disorders of optic nerve and visual pathways	sense organs	1.51563	[ 0.95, 2.42 ]	0.0818403	88	14204														1.42395	[ 1.03, 1.98 ]	0.0349666	278	58293		1.60008												1.45354	[ 1.11, 1.9 ]	0.006418	366	72497
377.1	Optic atrophy	sense organs	1.57048	[ 0.68, 3.64 ]	0.291891	25	14204														2.14373	[ 1.18, 3.91 ]	0.0128316	59	58293		2.00035												1.92938	[ 1.18, 3.14 ]	0.008364	84	72497
377.3	Optic neuritis/neuropathy	sense organs	1.53526	[ 0.6, 3.91 ]	0.368297	21	14204														1.21292	[ 0.71, 2.08 ]	0.484467	106	58293		1.65765												1.28698	[ 0.81, 2.06 ]	0.291	127	72497
378	Strabismus and other disorders of binocular eye movements	sense organs	0.796596	[ 0.45, 1.41 ]	0.435946	78	14204														0.945498	[ 0.64, 1.4 ]	0.778844	267	58293		1.37269												0.895297	[ 0.65, 1.24 ]	0.5019	345	72497
378.1	Strabismus (not specified as paralytic)	sense organs	0.938387	[ 0.42, 2.08 ]	0.875369	41	14204														1.01534	[ 0.61, 1.69 ]	0.953524	153	58293		1.43862												0.992131	[ 0.65, 1.53 ]	0.9713	194	72497
378.2	Nystagmus and other irregular eye movements	sense organs	0.371671	[ 0.08, 1.69 ]	0.199901	15	14204														1.05443	[ 0.37, 3.04 ]	0.921974	32	58293		1.14345												0.747964	[ 0.31, 1.78 ]	0.5122	47	72497
378.5	Paralytic strabismus	sense organs	1.08158	[ 0.35, 3.34 ]	0.891569	16	14204														0.693858	[ 0.3, 1.62 ]	0.398669	64	58293		1.43318												0.814729	[ 0.41, 1.61 ]	0.5536	80	72497
379	Other disorders of eye	sense organs	1.62226	[ 1.23, 2.13 ]	0.000536884	239	14204														1.85761	[ 1.61, 2.15 ]	9.6e-17	1042	58293		2.31587	[ 1.99, 2.7 ]	2.22222e-27	978	22155		2.06535	[ 1.86, 2.29 ]	1.486e-41	2020	80448		1.80273	[ 1.58, 2.05 ]	3.213e-19	1281	72497		2.30251	[ 1.98, 2.68 ]	1.587e-27	1001	22887
379.1	Scleritis and episcleritis	sense organs	3.87077	[ 1.82, 8.25 ]	0.000454382	30	14204														1.72055	[ 1.05, 2.83 ]	0.0319934	102	58293		2.57185												2.19526	[ 1.45, 3.32 ]	0.0002026	132	72497
379.2	Disorders of vitreous body	sense organs	1.42599	[ 1.04, 1.96 ]	0.028721	176	14204														1.97135	[ 1.67, 2.32 ]	6.08e-16	769	58293		2.49442	[ 2.11, 2.95 ]	2.14145e-26	765	22155		2.21112	[ 1.97, 2.49 ]	7.362e-40	1534	80448		1.84117	[ 1.59, 2.13 ]	2.645e-16	945	72497		2.48905	[ 2.11, 2.94 ]	9.397e-27	783	22887
379.3	Aphakia and other disorders of lens	sense organs	1.45064	[ 0.45, 4.71 ]	0.535607	13	14204														0.934225	[ 0.31, 2.77 ]	0.902381	26	58293		3.56016												1.14408	[ 0.51, 2.54 ]	0.7412	39	72497
379.4	Anomalies of pupillary function	sense organs	0.693316	[ 0.08, 6.12 ]	0.741747	6	14204														0.837385	[ 0.29, 2.4 ]	0.741517	37	58293		1.394												0.807914	[ 0.31, 2.09 ]	0.6596	43	72497
379.5	Disorders of iris and ciliary body	sense organs	0.805883	[ 0.29, 2.22 ]	0.676875	21	14204														1.45476	[ 0.73, 2.91 ]	0.288966	57	58293		1.94556												1.20575	[ 0.68, 2.14 ]	0.5216	78	72497
379.51	Pigmentary iris degeneration	sense organs	9.07689e-06	[ 0, 3.0799308833346E+113 ]	0.933554	2	14204														3.07761	[ 0.93, 10.14 ]	0.0645977	13	58293		1.35691												3.07683	[ 0.93, 10.14 ]	0.06465	15	72497
379.9	Pain, swelling or discharge of eye	sense organs	1.50525	[ 0.81, 2.79 ]	0.195125	51	14204														1.61085	[ 1, 2.58 ]	0.0481768	121	58293		1.70507												1.57114	[ 1.08, 2.29 ]	0.01845	172	72497
380	Disorders of external ear	sense organs	1.76023	[ 0.31, 9.88 ]	0.520627	6	14657														2.24021	[ 1.15, 4.35 ]	0.0171639	46	60578		1.6575												2.17168	[ 1.17, 4.03 ]	0.01409	52	75235
380.1	Otitis externa	sense organs	1.30456	[ 0.82, 2.07 ]	0.259986	96	14657														2.0224	[ 1.51, 2.71 ]	2.08e-06	295	60578		1.46952	[ 1.24, 1.74 ]	1.11228e-05	701	22176		1.596	[ 1.38, 1.85 ]	5.769e-10	996	82754		1.78622	[ 1.4, 2.28 ]	3.886e-06	391	75235		1.49451	[ 1.26, 1.77 ]	3.427e-06	727	22960
380.4	Impacted cerumen	sense organs	1.36542	[ 0.92, 2.03 ]	0.12277	122	14657														1.69587	[ 1.38, 2.08 ]	3.42e-07	552	60578		1.87697	[ 1.63, 2.17 ]	1.08046e-17	1226	22176		1.8143	[ 1.61, 2.04 ]	2.914e-23	1778	82754		1.62093	[ 1.35, 1.94 ]	1.601e-07	674	75235		1.88438	[ 1.63, 2.17 ]	2.842e-18	1258	22960
381	Otitis media and Eustachian tube disorders	sense organs	1.72824	[ 1.35, 2.21 ]	1.15129e-05	315	13950		4.32997	[ 1.82, 10.33 ]	0.000949728	61	721		1.84855	[ 1.46, 2.34 ]	3.094e-07	376	14671		2.03375	[ 1.81, 2.29 ]	8.06e-32	1836	57167		1.76771	[ 1.61, 1.94 ]	1.04397e-33	2559	20100		1.86377	[ 1.73, 2 ]	4.815e-63	4395	77267		1.97171	[ 1.77, 2.19 ]	1.003e-35	2151	71117		1.7855	[ 1.63, 1.96 ]	3.261e-35	2620	20821
381.1	Otitis media	sense organs	1.54114	[ 1.11, 2.14 ]	0.00993652	187	13950														2.01241	[ 1.68, 2.41 ]	2.02e-14	817	57167		1.74005	[ 1.56, 1.94 ]	3.44362e-23	1741	20100		1.81013	[ 1.65, 1.99 ]	1.362e-35	2558	77267		1.89307	[ 1.62, 2.22 ]	1.859e-15	1004	71117		1.76121	[ 1.58, 1.96 ]	2.038e-24	1789	20821
381.11	Suppurative and unspecified otitis media	sense organs	1.6219	[ 1.11, 2.37 ]	0.0127891	136	13950														2.18533	[ 1.78, 2.68 ]	8.94e-14	599	57167		1.61971	[ 1.42, 1.85 ]	6.29239e-13	1180	20100		1.76668	[ 1.58, 1.97 ]	6.975e-24	1779	77267		2.04316	[ 1.71, 2.45 ]	9.679e-15	735	71117		1.64263	[ 1.44, 1.87 ]	9.164e-14	1213	20821
381.2	Eustachian tube disorders	sense organs	1.9363	[ 1.28, 2.94 ]	0.00191672	99	13950														2.2167	[ 1.88, 2.61 ]	1.46e-21	867	57167		1.8911	[ 1.62, 2.21 ]	5.64113e-16	835	20100		2.03786	[ 1.82, 2.28 ]	1.701e-35	1702	77267		2.17711	[ 1.87, 2.54 ]	1.343e-23	966	71117		1.89952	[ 1.63, 2.21 ]	2.532e-16	848	20821
381.3	Mastoiditis & related conditions	sense organs	0.65111	[ 0.06, 6.6 ]	0.716465	5	13950														1.38222	[ 0.62, 3.1 ]	0.432605	51	57167		0.924786												1.27367	[ 0.59, 2.73 ]	0.5345	56	71117
381.9	Otorrhea	sense organs	0.968213	[ 0.24, 3.83 ]	0.96329	11	13950														3.10586	[ 1.88, 5.13 ]	9.95e-06	79	57167		1.91104	[ 0.73, 5.01 ]	0.188252	25	20100								2.70743	[ 1.69, 4.34 ]	3.563e-05	90	71117
382	Otalgia	sense organs	1.72794	[ 1.16, 2.57 ]	0.00673751	117	13950														2.52701	[ 2.06, 3.1 ]	7.43e-19	517	57167		1.95328	[ 1.62, 2.36 ]	3.28148e-12	563	20100		2.19789	[ 1.91, 2.53 ]	8.995e-29	1080	77267		2.33194	[ 1.94, 2.8 ]	7.449e-20	634	71117		1.9441	[ 1.61, 2.34 ]	3.349e-12	575	20821
383	Otosclerosis	sense organs	1.38672e-05	[ 0, 4.6757408321936E+107 ]	0.932566	2	13950														2.35067	[ 1.09, 5.06 ]	0.0290486	36	57167		0.931332												2.35043	[ 1.09, 5.06 ]	0.02907	38	71117
384	Other disorders of tympanic membrane	sense organs	1.53325	[ 0.45, 5.2 ]	0.492582	12	13950														1.69714	[ 1.13, 2.55 ]	0.0108185	170	57167		1.0799												1.68001	[ 1.14, 2.47 ]	0.00842	182	71117
384.1	Myringitis	sense organs																			6.9748	[ 2.06, 23.56 ]	0.0017656	11	57167		1.95303
384.4	Perforation of tympanic membrane	sense organs	1.42668	[ 0.36, 5.61 ]	0.611084	10	13950														1.47834	[ 0.94, 2.32 ]	0.0892768	152	57167		0.971472												1.47315	[ 0.96, 2.26 ]	0.07622	162	71117
385	Other disorders of middle ear and mastoid	sense organs	0.82652	[ 0.16, 4.16 ]	0.817295	9	13950														1.26918	[ 0.75, 2.16 ]	0.378699	127	57167		0.886171												1.21726	[ 0.74, 2.02 ]	0.4447	136	71117
385.3	Cholesteatoma	sense organs	1.22025	[ 0.23, 6.6 ]	0.817215	7	13950														1.3698	[ 0.76, 2.48 ]	0.29748	96	57167		0.702628												1.35256	[ 0.77, 2.36 ]	0.2893	103	71117
385.5	Tympanosclerosis and middle ear disease related to otitis media	sense organs	3.88548e-05	[ 0, 1.91734686261405E+97 ]	0.932255	1	13950														1.26163	[ 0.49, 3.23 ]	0.627908	43	57167		1.52007												1.26137	[ 0.49, 3.23 ]	0.6282	44	71117
386	Vertiginous syndromes and other disorders of vestibular system	sense organs	2.034	[ 1.35, 3.06 ]	0.000629018	103	13798														2.30522	[ 1.94, 2.74 ]	1.54e-21	710	57122		2.13648	[ 1.8, 2.54 ]	3.55804e-18	769	20176		2.21887	[ 1.97, 2.51 ]	5.433e-38	1479	77298		2.26211	[ 1.93, 2.65 ]	4.917e-24	813	70920		2.16539	[ 1.83, 2.57 ]	6.879e-19	785	20910
386.1	Meniere's disease	sense organs	2.07148	[ 0.59, 7.22 ]	0.252888	11	13798														2.45489	[ 1.67, 3.62 ]	5.79e-06	132	57122		2.00702	[ 1.21, 3.32 ]	0.00682445	87	20176		2.27778	[ 1.67, 3.1 ]	1.578e-07	219	77298		2.41839	[ 1.67, 3.5 ]	3.027e-06	143	70920		2.00692	[ 1.21, 3.32 ]	0.006825	89	20910
386.2	Peripheral or central vertigo	sense organs	2.49828	[ 1.51, 4.14 ]	0.000378882	66	13798														2.24699	[ 1.79, 2.82 ]	2.95e-12	397	57122		2.01691	[ 1.62, 2.51 ]	2.53384e-10	478	20176		2.12379	[ 1.81, 2.49 ]	5.694e-21	875	77298		2.28759	[ 1.86, 2.81 ]	5.111e-15	463	70920		2.04889	[ 1.65, 2.54 ]	8.778e-11	487	20910
386.21	Central origin vertigo	sense organs	2.1849	[ 0.52, 9.12 ]	0.283722	8	13798														2.90235	[ 1.66, 5.06 ]	0.000174892	60	57122		1.41322												2.79575	[ 1.66, 4.7 ]	0.0001019	68	70920
386.3	Labyrinthitis	sense organs	0.654188	[ 0.06, 7.71 ]	0.735964	3	13798														2.99423	[ 1.6, 5.59 ]	0.000573474	47	57122		2.50744												2.73245	[ 1.49, 5 ]	0.00113	50	70920
386.9	Dizziness and giddiness (Light-headedness and vertigo)	sense organs	1.66296	[ 1.38, 2.01 ]	1.00988e-07	539	13798		5.99054	[ 2.38, 15.09 ]	0.000146168	59	734		1.7491	[ 1.46, 2.1 ]	2.33e-09	598	14532		1.85101	[ 1.66, 2.06 ]	1.21e-28	2121	57122		1.68514	[ 1.53, 1.86 ]	1.54957e-25	2601	20176		1.75751	[ 1.63, 1.89 ]	4.002e-52	4722	77298		1.80164	[ 1.64, 1.98 ]	1.22e-34	2660	70920		1.70899	[ 1.55, 1.88 ]	3.976e-27	2660	20910
388	Other disorders of ear	sense organs	5.34387	[ 1.17, 24.41 ]	0.0305933	7	14804														2.08111	[ 0.88, 4.9 ]	0.0936532	30	59403		3.47265												2.613	[ 1.24, 5.51 ]	0.01165	37	74207
389	Hearing loss	sense organs	1.2897	[ 0.99, 1.68 ]	0.059185	273	14804														1.70025	[ 1.52, 1.9 ]	8.41e-21	2039	59403		1.68209	[ 1.5, 1.88 ]	2.19707e-19	1960	22516		1.6913	[ 1.56, 1.83 ]	1.543e-38	3999	81919		1.63101	[ 1.47, 1.81 ]	8.452e-21	2312	74207		1.68186	[ 1.5, 1.88 ]	1.089e-19	2000	23331
389.1	Sensorineural hearing loss	sense organs	1.29964	[ 0.86, 1.96 ]	0.211125	106	14804														1.50147	[ 1.28, 1.75 ]	3.23e-07	1006	59403		1.58635	[ 1.28, 1.97 ]	2.92695e-05	580	22516		1.5299	[ 1.35, 1.74 ]	4.447e-11	1586	81919		1.47447	[ 1.27, 1.71 ]	1.784e-07	1112	74207		1.58138	[ 1.28, 1.96 ]	2.928e-05	587	23331
389.2	Conductive hearing loss	sense organs	0.78294	[ 0.38, 1.62 ]	0.509869	47	14804														2.12936	[ 1.64, 2.76 ]	9.58e-09	367	59403		0.691703	[ 0.4, 1.19 ]	0.182754	72	22516								1.90408	[ 1.49, 2.43 ]	2.131e-07	414	74207		0.678209	[ 0.4, 1.15 ]	0.1523	75	23331
389.3	Degenerative and vascular disorders of ear	sense organs																			1.04777	[ 0.12, 9.55 ]	0.966979	5	59403		3.03308
389.4	Tinnitus	sense organs	2.61252	[ 1.52, 4.49 ]	0.000516754	57	14804														2.04417	[ 1.62, 2.58 ]	2.13e-09	403	59403		1.85533	[ 1.49, 2.31 ]	2.41571e-08	432	22516		1.94041	[ 1.65, 2.28 ]	3.282e-16	835	81919		2.12442	[ 1.71, 2.63 ]	6.269e-12	460	74207		1.85243	[ 1.49, 2.3 ]	1.896e-08	446	23331
389.5	Disorders of acoustic nerve	sense organs	263217	[ 0, 5.9224971293265E+122 ]	0.927867	2	14804														1.34698	[ 0.28, 6.38 ]	0.707471	11	59403		0.596261												1.34757	[ 0.28, 6.39 ]	0.7071	13	74207
394	Rheumatic disease of the heart valves	circulatory system	0.798327	[ 0.54, 1.19 ]	0.268983	135	14278														0.530996	[ 0.39, 0.72 ]	3.52e-05	431	58982		0.81043												0.615082	[ 0.48, 0.78 ]	7.133e-05	566	73260
394.1	Mitral valve stenosis and aortic valve stenosis	circulatory system	0.467656	[ 0.17, 1.3 ]	0.145483	23	14278														0.368499	[ 0.18, 0.77 ]	0.00797643	84	58982		1.02758												0.399756	[ 0.22, 0.73 ]	0.002669	107	73260
394.2	Mitral valve disease	circulatory system	0.516178	[ 0.14, 1.89 ]	0.317739	17	14278														1.0405	[ 0.58, 1.88 ]	0.895142	80	58982		0.488283												0.922563	[ 0.54, 1.58 ]	0.7688	97	73260
394.3	Aortic valve disease	circulatory system	4.10122e-05	[ 0, 2.02379945168832E+97 ]	0.932615	1	14278														0.637844	[ 0.07, 5.55 ]	0.683623	8	58982		2.45439e-05												0.637309	[ 0.07, 5.54 ]	0.6831	9	73260
394.4	Acute rheumatic heart disease	circulatory system	1.29481	[ 0.25, 6.83 ]	0.760807	7	14278														3.16627	[ 1.27, 7.89 ]	0.0133501	21	58982		0.925591												2.57436	[ 1.16, 5.73 ]	0.02058	28	73260
394.7	Disease of tricuspid valve	circulatory system	1.05725	[ 0.62, 1.79 ]	0.836053	70	14278														0.436981	[ 0.26, 0.73 ]	0.00141296	180	58982		0.71155												0.668847	[ 0.46, 0.96 ]	0.03122	250	73260
395	Heart valve disorders	circulatory system	0.720449	[ 0.57, 0.91 ]	0.00712224	401	14278														0.789292	[ 0.68, 0.91 ]	0.00131065	1655	58982		1.10409												0.770281	[ 0.68, 0.87 ]	3.439e-05	2056	73260
395.1	Nonrheumatic mitral valve disorders	circulatory system	0.669404	[ 0.48, 0.94 ]	0.0192274	200	14278														0.94547	[ 0.78, 1.14 ]	0.564231	815	58982		1.20521												0.869271	[ 0.74, 1.03 ]	0.0976	1015	73260
395.2	Nonrheumatic aortic valve disorders	circulatory system	0.552431	[ 0.36, 0.85 ]	0.00626583	120	14278														0.520959	[ 0.4, 0.68 ]	1.08e-06	585	58982		0.891876	[ 0.69, 1.15 ]	0.374068	647	22928		0.688596	[ 0.57, 0.83 ]	5.746e-05	1232	81910		0.529406	[ 0.42, 0.66 ]	2.321e-08	705	73260		0.890831	[ 0.69, 1.14 ]	0.3656	652	23748
395.3	Nonrheumatic tricuspid valve disorders	circulatory system	0.867692	[ 0.45, 1.66 ]	0.66833	47	14278														0.393579	[ 0.2, 0.79 ]	0.00818025	110	58982		0.495348												0.598996	[ 0.37, 0.96 ]	0.03376	157	73260
395.4	Nonrheumatic pulmonary valve disorders	circulatory system	0.753171	[ 0.23, 2.43 ]	0.635221	21	14278														0.984213	[ 0.47, 2.08 ]	0.966759	75	58982		1.47499												0.910738	[ 0.48, 1.71 ]	0.7714	96	73260
395.6	Heart valve replaced	circulatory system	0.346276	[ 0.17, 0.72 ]	0.00476845	59	14278														0.525044	[ 0.36, 0.77 ]	0.00111763	266	58982		0.826369												0.479745	[ 0.34, 0.68 ]	2.689e-05	325	73260		0.843074	[ 0.58, 1.22 ]	0.3602	287	23748
396	Abnormal heart sounds	circulatory system	1.3754	[ 1.02, 1.85 ]	0.0361562	217	14278														1.25055	[ 0.98, 1.59 ]	0.0701517	466	58982		1.57478												1.29875	[ 1.08, 1.57 ]	0.006403	683	73260
401	Hypertension	circulatory system	1.58072	[ 1.43, 1.74 ]	5.06242e-20	3478	10896		0.780008	[ 0.53, 1.15 ]	0.205319	339	505								1.16001	[ 1.08, 1.24 ]	2.98e-05	9056	50612		1.22956												1.28711	[ 1.22, 1.36 ]	2.945e-18	12534	61508		1.21385	[ 1.14, 1.29 ]	4.305e-09	11192	13820
401.1	Essential hypertension	circulatory system	1.5929	[ 1.44, 1.76 ]	2.83787e-20	3363	10896		0.785353	[ 0.53, 1.15 ]	0.219041	335	505								1.16736	[ 1.09, 1.25 ]	1.6e-05	8750	50612		1.23809	[ 1.16, 1.32 ]	2.0057e-10	10655	13315		1.20454	[ 1.15, 1.26 ]	3.151e-14	19405	63927		1.29576	[ 1.22, 1.37 ]	7.957e-19	12113	61508		1.22226	[ 1.15, 1.3 ]	1.334e-09	10990	13820
401.2	Hypertensive heart and/or renal disease	circulatory system	0.791264	[ 0.66, 0.95 ]	0.0117338	823	10896														0.731819	[ 0.63, 0.85 ]	4.19e-05	1461	50612		1.25641												0.755179	[ 0.67, 0.85 ]	1.883e-06	2284	61508		1.21982	[ 1.04, 1.44 ]	0.01693	1611	13820
401.21	Hypertensive heart disease	circulatory system	1.13978	[ 0.91, 1.43 ]	0.264554	415	10896														0.914535	[ 0.76, 1.11 ]	0.360571	716	50612		1.73148												1.0009	[ 0.86, 1.16 ]	0.9906	1131	61508
401.22	Hypertensive chronic kidney disease	circulatory system	0.451265	[ 0.35, 0.58 ]	2.1904e-10	482	10896		0.223865	[ 0.06, 0.83 ]	0.0249919	16	505		0.440608	[ 0.35, 0.56 ]	2.892e-11	498	11401		0.531664	[ 0.43, 0.66 ]	1.22e-08	785	50612		0.840586	[ 0.65, 1.09 ]	0.18975	768	13315		0.642171	[ 0.54, 0.76 ]	1.888e-07	1553	63927		0.494751	[ 0.42, 0.58 ]	2.396e-17	1267	61508		0.799555	[ 0.62, 1.03 ]	0.08501	784	13820
401.3	Other hypertensive complications	circulatory system	0.839797	[ 0.62, 1.13 ]	0.253566	257	10896														0.544303	[ 0.42, 0.7 ]	3.55e-06	521	50612		1.44582	[ 0.98, 2.14 ]	0.0653055	188	13315								0.654162	[ 0.54, 0.8 ]	2.024e-05	778	61508		1.4259	[ 0.97, 2.1 ]	0.07316	191	13820
402	Elevated blood pressure reading without diagnosis of hypertension	circulatory system	2.78426	[ 2.18, 3.56 ]	2.53855e-16	283	14322														2.3817	[ 2.02, 2.81 ]	6.29e-25	798	60554														2.50052	[ 2.18, 2.87 ]	2.243e-39	1081	74876
411	Ischemic Heart Disease	circulatory system	0.498692	[ 0.41, 0.61 ]	7.83522e-12	634	14197		0.686341	[ 0.32, 1.47 ]	0.332918	44	810		0.509004	[ 0.42, 0.62 ]	6.704e-12	678	15007		0.565289	[ 0.5, 0.64 ]	5.38e-19	2430	58660		0.846194	[ 0.75, 0.95 ]	0.0053599	2823	21765		0.700893	[ 0.64, 0.76 ]	4.728e-16	5253	80425		0.545529	[ 0.49, 0.61 ]	5.079e-29	3064	72857		0.842063	[ 0.75, 0.95 ]	0.003736	2867	22575
411.1	Unstable angina (intermediate coronary syndrome)	circulatory system	0.492755	[ 0.32, 0.77 ]	0.00193201	105	14197														0.759716	[ 0.57, 1.01 ]	0.0582832	348	58660		0.793034												0.670722	[ 0.53, 0.85 ]	0.001108	453	72857
411.2	Myocardial infarction	circulatory system	0.40907	[ 0.29, 0.58 ]	2.96733e-07	204	14197		2.42369	[ 0.51, 11.47 ]	0.264262	13	810								0.348232	[ 0.27, 0.45 ]	1.28e-16	759	58660		0.726985	[ 0.58, 0.9 ]	0.00419828	803	21765		0.528612	[ 0.45, 0.62 ]	2.936e-14	1562	80425		0.368321	[ 0.3, 0.45 ]	2.847e-22	963	72857		0.744085	[ 0.6, 0.92 ]	0.007367	816	22575
411.3	Angina pectoris	circulatory system	0.6466	[ 0.4, 1.03 ]	0.0683977	89	14197														0.856778	[ 0.65, 1.13 ]	0.275258	344	58660														0.796443	[ 0.63, 1.01 ]	0.06186	433	72857
411.4	Coronary atherosclerosis	circulatory system	0.374927	[ 0.29, 0.48 ]	3.25583e-15	430	14197		0.656638	[ 0.25, 1.73 ]	0.395477	25	810		0.387632	[ 0.31, 0.49 ]	4.162e-15	455	15007		0.474434	[ 0.41, 0.55 ]	2.93e-23	1859	58660		0.81999	[ 0.72, 0.94 ]	0.00425292	2182	21765		0.637118	[ 0.58, 0.7 ]	9.168e-19	4041	80425		0.44557	[ 0.39, 0.51 ]	2.82e-36	2289	72857		0.816523	[ 0.71, 0.93 ]	0.003187	2207	22575
411.41	Aneurysm and dissection of heart	circulatory system	1.62261	[ 0.26, 10.11 ]	0.603971	5	14197														0.380686	[ 0.09, 1.64 ]	0.19551	27	58660														0.670052	[ 0.21, 2.1 ]	0.492	32	72857
411.8	Other chronic ischemic heart disease, unspecified	circulatory system	0.44724	[ 0.29, 0.69 ]	0.000284929	117	14197														0.506722	[ 0.38, 0.67 ]	2.07e-06	455	58660		1.04132	[ 0.86, 1.27 ]	0.684049	887	21765								0.488459	[ 0.39, 0.62 ]	2.583e-09	572	72857		1.03624	[ 0.85, 1.26 ]	0.7178	899	22575
411.9	Other acute and subacute forms of ischemic heart disease	circulatory system	1.85216	[ 0.37, 9.16 ]	0.449832	7	14197														1.21767e-05	[ 0, 1.0681E+67 ]	0.893491	14	58660														1.85003	[ 0.37, 9.15 ]	0.4506	21	72857
414	Other forms of chronic heart disease	circulatory system	0.559739	[ 0.4, 0.77 ]	0.000472312	221	14197														0.650208	[ 0.51, 0.83 ]	0.000635464	545	58660														0.615574	[ 0.51, 0.75 ]	1.334e-06	766	72857		1.04917	[ 0.84, 1.31 ]	0.672	698	22575
414.2	ASCVD	circulatory system	0.412409	[ 0.14, 1.19 ]	0.10155	20	14197														0.31681	[ 0.12, 0.81 ]	0.0159094	50	58660														0.355511	[ 0.18, 0.72 ]	0.003835	70	72857
415	Pulmonary heart disease	circulatory system	0.645516	[ 0.5, 0.83 ]	0.000578677	388	14119														0.711796	[ 0.59, 0.86 ]	0.000413671	1014	59661														0.686877	[ 0.59, 0.8 ]	9.952e-07	1402	73780		0.806783	[ 0.68, 0.96 ]	0.01306	1041	24910
415.1	Acute pulmonary heart disease	circulatory system	0.840938	[ 0.59, 1.2 ]	0.342784	171	14119														0.916066	[ 0.71, 1.18 ]	0.494208	493	59661														0.890564	[ 0.73, 1.09 ]	0.2693	664	73780
415.11	Pulmonary embolism and infarction, acute	circulatory system	0.808935	[ 0.56, 1.18 ]	0.269659	157	14119														0.959446	[ 0.74, 1.24 ]	0.75395	456	59661														0.908282	[ 0.73, 1.12 ]	0.3769	613	73780
415.2	Chronic pulmonary heart disease	circulatory system	0.479793	[ 0.34, 0.68 ]	2.56207e-05	219	14119		0.962172	[ 0.09, 10.62 ]	0.974894	4	842		0.48646	[ 0.35, 0.68 ]	3.024e-05	223	14961		0.519666	[ 0.39, 0.69 ]	8.87e-06	496	59661		0.810522	[ 0.63, 1.05 ]	0.105583	533	24068		0.667444	[ 0.55, 0.81 ]	3.304e-05	1029	83729		0.502681	[ 0.4, 0.63 ]	9.945e-10	715	73780		0.812045	[ 0.63, 1.05 ]	0.1068	537	24910
415.21	Primary pulmonary hypertension	circulatory system	0.270478	[ 0.12, 0.61 ]	0.00164367	57	14119														0.836686	[ 0.5, 1.41 ]	0.501803	123	59661														0.603023	[ 0.39, 0.93 ]	0.02374	180	73780
416	Cardiomegaly	circulatory system	0.683892	[ 0.55, 0.85 ]	0.000553482	503	14119														0.560339	[ 0.46, 0.69 ]	2.31e-08	925	59661		1.21003	[ 0.8, 1.84 ]	0.370248	161	24068								0.615389	[ 0.53, 0.71 ]	1.24e-10	1428	73780		1.25458	[ 0.83, 1.89 ]	0.2768	170	24910
418	Nonspecific chest pain	circulatory system	1.37448	[ 1.25, 1.51 ]	1.34882e-11	3395	10281		1.70769	[ 1.09, 2.69 ]	0.0207295	179	597		1.38639	[ 1.27, 1.52 ]	1.356e-12	3574	10878		1.43342	[ 1.34, 1.53 ]	1.77e-25	7738	49726		1.38392	[ 1.29, 1.49 ]	4.33589e-19	5551	16925		1.40973	[ 1.34, 1.48 ]	8.496e-43	13289	66651		1.41255	[ 1.34, 1.49 ]	2.259e-35	11133	60007		1.39097	[ 1.3, 1.49 ]	4.352e-20	5730	17522
418.1	Precordial pain	circulatory system	1.01454	[ 0.63, 1.62 ]	0.952023	103	10281														1.8862	[ 1.36, 2.61 ]	0.000125747	210	49726														1.5445	[ 1.18, 2.02 ]	0.001418	313	60007
420	Carditis	circulatory system	0.920198	[ 0.65, 1.31 ]	0.646171	173	14774														0.739521	[ 0.55, 0.99 ]	0.0409779	464	61310														0.806945	[ 0.64, 1.01 ]	0.06089	637	76084
420.1	Myocarditis	circulatory system	0.57638	[ 0.06, 5.32 ]	0.626932	7	14774														1.73906	[ 0.38, 7.93 ]	0.474741	13	61310														1.22397	[ 0.35, 4.29 ]	0.7519	20	76084
420.2	Pericarditis	circulatory system	1.20378	[ 0.79, 1.84 ]	0.391162	113	14774														0.847725	[ 0.61, 1.18 ]	0.327746	315	61310														0.968022	[ 0.75, 1.26 ]	0.8073	428	76084
420.21	Acute pericarditis	circulatory system	0.700267	[ 0.2, 2.5 ]	0.582904	17	14774														0.362671	[ 0.11, 1.17 ]	0.0904821	51	61310														0.490956	[ 0.21, 1.16 ]	0.106	68	76084
420.22	Chronic pericarditis	circulatory system	0.782729	[ 0.2, 3.11 ]	0.727641	11	14774														0.638373	[ 0.27, 1.5 ]	0.302845	57	61310														0.675501	[ 0.33, 1.4 ]	0.2894	68	76084
420.3	Endocarditis	circulatory system	0.595922	[ 0.31, 1.16 ]	0.126652	54	14774														0.355391	[ 0.17, 0.73 ]	0.00503019	133	61310														0.47034	[ 0.29, 0.77 ]	0.002505	187	76084
425	Cardiomyopathy	circulatory system	0.812811	[ 0.61, 1.09 ]	0.162935	253	14774														0.776224	[ 0.61, 0.99 ]	0.0448236	564	61310														0.791362	[ 0.66, 0.96 ]	0.015	817	76084
425.1	Primary/intrinsic cardiomyopathies	circulatory system	0.874104	[ 0.63, 1.21 ]	0.412838	202	14774														0.753286	[ 0.58, 0.99 ]	0.039005	485	61310														0.800755	[ 0.65, 0.98 ]	0.03493	687	76084
425.11	Hypertrophic obstructive cardiomyopathy	circulatory system	0.59944	[ 0.18, 1.98 ]	0.400896	15	14774														0.717289	[ 0.3, 1.72 ]	0.456703	46	61310														0.67368	[ 0.33, 1.36 ]	0.2727	61	76084
425.12	Other hypertrophic cardiomyopathy	circulatory system	0.880722	[ 0.17, 4.69 ]	0.881669	7	14774														1.03806	[ 0.3, 3.64 ]	0.953453	19	61310														0.978436	[ 0.36, 2.67 ]	0.966	26	76084
425.2	Secondary/extrinsic cardiomyopathies	circulatory system	0.789709	[ 0.48, 1.29 ]	0.344409	89	14774														1.13589	[ 0.76, 1.69 ]	0.530532	166	61310														0.982751	[ 0.72, 1.34 ]	0.9123	255	76084
425.8	Other cardiomyopathy	circulatory system	3.00737	[ 0.54, 16.78 ]	0.209327	6	14774														0.681094	[ 0.2, 2.31 ]	0.538376	23	61310														1.12221	[ 0.41, 3.04 ]	0.8207	29	76084
426	Cardiac conduction disorders	circulatory system	0.516361	[ 0.36, 0.73 ]	0.00022667	209	12321														0.496181	[ 0.4, 0.62 ]	4.44e-10	863	51074		1.26813	[ 1.11, 1.45 ]	0.000678632	1573	17444								0.501777	[ 0.42, 0.6 ]	4.372e-13	1072	63395		1.26731	[ 1.11, 1.45 ]	0.0005739	1623	18118
426.2	Atrioventricular [AV] block	circulatory system	0.398882	[ 0.2, 0.78 ]	0.00733695	58	12321														0.208252	[ 0.12, 0.37 ]	6.49e-08	228	51074		1.26668	[ 0.78, 2.05 ]	0.336769	160	17444								0.273187	[ 0.18, 0.42 ]	4.706e-09	286	63395		1.36697	[ 0.85, 2.2 ]	0.1961	164	18118
426.21	First degree AV block	circulatory system	0.249206	[ 0.05, 1.31 ]	0.100507	12	12321														0.119883	[ 0.02, 0.89 ]	0.0384698	28	51074														0.185259	[ 0.05, 0.67 ]	0.009759	40	63395
426.22	Mobitz II AV block	circulatory system	5.78172e-06	[ 0, 4.203125458467E+123 ]	0.9365	4	12321														1.49296e-05	[ 0, 2.69654E+72 ]	0.902555	12	51074														1.16175e-05	[ 0, 2.11787521150598E+61 ]	0.8839	16	63395
426.23	Second degree AV block	circulatory system	0.470772	[ 0.1, 2.25 ]	0.345665	13	12321														0.202522	[ 0.05, 0.85 ]	0.029365	46	51074														0.29778	[ 0.1, 0.86 ]	0.02491	59	63395
426.24	Atrioventricular block, complete	circulatory system	0.291159	[ 0.11, 0.75 ]	0.0106726	34	12321														0.128744	[ 0.05, 0.32 ]	8.34e-06	130	51074		0.782167	[ 0.35, 1.74 ]	0.54696	76	17444		0.35349	[ 0.19, 0.64 ]	0.0006565	206	68518		0.189759	[ 0.1, 0.36 ]	6.099e-07	164	63395		0.782157	[ 0.35, 1.74 ]	0.547	77	18118
426.25	Other heart block	circulatory system	4.39573e-05	[ 0, 2.16912891874572E+97 ]	0.933077	1	12321														3.17385e-05	[ 0, 2.28797E+53 ]	0.87888	8	51074		2.39579e-05	[ 0, 3.23084383106893E+90 ]	0.924157	7	17444		2.94181e-05	[ 0, 7.97270560035048E+44 ]	0.8574	15	68518		3.43709e-05	[ 0, 6.67682660318034E+45 ]	0.8619	9	63395
426.3	Bundle branch block	circulatory system	0.563641	[ 0.28, 1.14 ]	0.112165	43	12321														0.752913	[ 0.51, 1.11 ]	0.156561	193	51074														0.70328	[ 0.5, 0.99 ]	0.04447	236	63395
426.31	Right bundle branch block	circulatory system	0.812627	[ 0.25, 2.62 ]	0.728686	15	12321														0.81137	[ 0.4, 1.63 ]	0.557261	68	51074														0.81172	[ 0.45, 1.48 ]	0.4954	83	63395
426.32	Left bundle branch block	circulatory system	0.437559	[ 0.17, 1.11 ]	0.0825481	25	12321														0.740646	[ 0.45, 1.22 ]	0.23519	113	51074														0.659614	[ 0.43, 1.02 ]	0.06249	138	63395
426.4	Anomalous atrioventricular excitation	circulatory system	1.5375e-05	[ 0, 1.5670833467654E+105 ]	0.931661	6	12321														1.36522	[ 0.56, 3.3 ]	0.489632	41	51074														1.36506	[ 0.56, 3.3 ]	0.4898	47	63395
426.8	Other cardiac conduction disorders	circulatory system	0.909872	[ 0.13, 6.27 ]	0.923616	6	12321														0.492314	[ 0.15, 1.67 ]	0.254339	31	51074														0.586431	[ 0.21, 1.64 ]	0.31	37	63395
426.9	Cardiac pacemaker/device in situ	circulatory system	0.327107	[ 0.19, 0.56 ]	4.84814e-05	99	12321														0.41251	[ 0.3, 0.57 ]	1.04e-07	398	51074		0.798427	[ 0.57, 1.12 ]	0.188133	432	17444		0.568815	[ 0.45, 0.72 ]	2.25e-06	830	68518		0.387632	[ 0.29, 0.51 ]	2.85e-11	497	63395		0.799555	[ 0.57, 1.12 ]	0.1894	435	18118
426.91	Cardiac pacemaker in situ	circulatory system	0.265743	[ 0.13, 0.56 ]	0.000424942	55	12321														0.358055	[ 0.24, 0.53 ]	2.13e-07	291	51074		0.823667	[ 0.56, 1.22 ]	0.334669	352	17444		0.539561	[ 0.41, 0.71 ]	1.223e-05	643	68518		0.335612	[ 0.24, 0.47 ]	4.6e-10	346	63395		0.827869	[ 0.56, 1.23 ]	0.3465	354	18118
426.92	Cardiac defibrillator in situ	circulatory system	0.499676	[ 0.26, 0.96 ]	0.0386727	58	12321														0.617	[ 0.38, 1.01 ]	0.0538603	152	51074														0.572124	[ 0.39, 0.85 ]	0.005406	210	63395
427	Cardiac dysrhythmias	circulatory system	1.18746	[ 1.05, 1.34 ]	0.00464223	1726	12321														1.05854	[ 0.98, 1.14 ]	0.133439	7093	51074														1.09319	[ 1.03, 1.16 ]	0.005563	8819	63395
427.1	Paroxysmal tachycardia, unspecified	circulatory system	0.801891	[ 0.55, 1.16 ]	0.246174	157	12321														1.01626	[ 0.82, 1.25 ]	0.879606	708	51074														0.960501	[ 0.8, 1.15 ]	0.6644	865	63395
427.11	Paroxysmal supraventricular tachycardia	circulatory system	0.696192	[ 0.39, 1.23 ]	0.210654	73	12321														1.12206	[ 0.85, 1.49 ]	0.420738	392	51074														1.02163	[ 0.79, 1.31 ]	0.8674	465	63395
427.12	Paroxysmal ventricular tachycardia	circulatory system	0.662113	[ 0.4, 1.09 ]	0.102748	90	12321														0.736997	[ 0.53, 1.03 ]	0.075907	297	51074														0.712411	[ 0.54, 0.94 ]	0.01706	387	63395
427.2	Atrial fibrillation and flutter	circulatory system	0.535449	[ 0.39, 0.73 ]	6.63279e-05	239	12321														0.430279	[ 0.36, 0.51 ]	1.1e-21	1386	51074		0.980247	[ 0.83, 1.16 ]	0.814434	1720	17444		0.659219	[ 0.58, 0.74 ]	9.798e-12	3106	68518		0.453527	[ 0.39, 0.53 ]	7.545e-25	1625	63395		0.967539	[ 0.82, 1.14 ]	0.6964	1733	18118
427.21	Atrial fibrillation	circulatory system	0.547229	[ 0.4, 0.75 ]	0.000177094	222	12321														0.421815	[ 0.35, 0.5 ]	1.02e-21	1321	51074		0.995906	[ 0.84, 1.18 ]	0.961974	1668	17444		0.661199	[ 0.59, 0.75 ]	3.015e-11	2989	68518		0.448925	[ 0.38, 0.52 ]	2.293e-24	1543	63395		0.995908	[ 0.84, 1.18 ]	0.962	1679	18118
427.22	Atrial flutter	circulatory system	0.593736	[ 0.35, 1.02 ]	0.0576398	69	12321														0.641226	[ 0.46, 0.89 ]	0.00737989	292	51074														0.628198	[ 0.48, 0.83 ]	0.001057	361	63395
427.3	Other specified cardiac dysrhythmias	circulatory system	0.699612	[ 0.52, 0.95 ]	0.0222571	251	12321														0.666015	[ 0.54, 0.82 ]	0.000149523	870	51074														0.676583	[ 0.57, 0.8 ]	9.87e-06	1121	63395		1.23677	[ 1, 1.52 ]	0.04538	649	18118
427.4	Cardiac arrest and ventricular fibrillation	circulatory system	0.0271444	[ 0, 0.2 ]	0.000407438	48	12321														0.354128	[ 0.19, 0.64 ]	0.000681038	153	51074														0.286619	[ 0.16, 0.51 ]	1.967e-05	201	63395		0.800675	[ 0.38, 1.7 ]	0.5623	51	18118
427.41	Ventricular fibrillation and flutter	circulatory system	0.0749308	[ 0.01, 0.58 ]	0.0131159	19	12321														0.170886	[ 0.04, 0.71 ]	0.0152368	47	51074														0.130511	[ 0.04, 0.42 ]	0.0006514	66	63395
427.42	Cardiac arrest	circulatory system	0.0330491	[ 0, 0.25 ]	0.000877558	40	12321														0.436521	[ 0.23, 0.82 ]	0.0100709	116	51074														0.346144	[ 0.19, 0.63 ]	0.0005552	156	63395
427.5	Arrhythmia (cardiac) NOS	circulatory system	0.983439	[ 0.74, 1.3 ]	0.907244	274	12321														0.862423	[ 0.71, 1.04 ]	0.125401	891	51074														0.898526	[ 0.77, 1.05 ]	0.1816	1165	63395
427.6	Premature beats	circulatory system	0.383407	[ 0.17, 0.87 ]	0.0211698	47	12321														1.49102	[ 1.09, 2.03 ]	0.0112983	260	51074														1.25709	[ 0.94, 1.68 ]	0.1207	307	63395
427.61	Supraventricular premature beats	circulatory system	3.98515	[ 0.26, 60.59 ]	0.319392	3	12321														2.93631	[ 1.42, 6.09 ]	0.00377012	34	51074														2.99696	[ 1.48, 6.06 ]	0.002245	37	63395
427.7	Tachycardia NOS	circulatory system	0.875933	[ 0.73, 1.06 ]	0.163199	716	12321														0.748088	[ 0.65, 0.86 ]	3.1e-05	2262	51074														0.790492	[ 0.71, 0.88 ]	2.864e-05	2978	63395		1.2743	[ 1, 1.62 ]	0.04621	386	18118
427.8	Sinoatrial node dysfunction (Bradycardia)	circulatory system	0.409216	[ 0.2, 0.84 ]	0.0156374	44	12321														0.392958	[ 0.27, 0.57 ]	6.08e-07	302	51074		0.978475	[ 0.57, 1.69 ]	0.937735	172	17444		0.521941	[ 0.38, 0.71 ]	2.864e-05	474	68518		0.396214	[ 0.29, 0.55 ]	2.978e-08	346	63395		0.978436	[ 0.57, 1.69 ]	0.9377	173	18118
427.9	Palpitations	circulatory system	2.15472	[ 1.79, 2.59 ]	4.52587e-16	541	12321		1.27264	[ 0.63, 2.56 ]	0.499097	58	674		2.08152	[ 1.74, 2.49 ]	1.009e-15	599	12995		1.93255	[ 1.76, 2.13 ]	2.51e-41	2818	51074		1.58191	[ 1.43, 1.75 ]	4.8277e-19	2207	17444		1.75716	[ 1.64, 1.88 ]	6.194e-57	5025	68518		1.97743	[ 1.82, 2.15 ]	1.7e-55	3359	63395		1.57491	[ 1.43, 1.74 ]	4.607e-19	2265	18118
428	Congestive heart failure; nonhypertensive	circulatory system	0.547667	[ 0.45, 0.67 ]	3.03817e-09	640	14182		0.329002	[ 0.12, 0.91 ]	0.0327221	24	817		0.537514	[ 0.44, 0.65 ]	4.704e-10	664	14999		0.430278	[ 0.37, 0.51 ]	1.72e-24	1734	59039		0.595598	[ 0.5, 0.71 ]	1.04329e-08	1659	22656		0.498725	[ 0.44, 0.56 ]	4.01e-30	3393	81695		0.473644	[ 0.42, 0.54 ]	1.91e-31	2374	73221		0.585318	[ 0.49, 0.7 ]	1.916e-09	1683	23473
428.1	Congestive heart failure (CHF) NOS	circulatory system	0.469917	[ 0.37, 0.59 ]	6.19869e-11	506	14182		0.373752	[ 0.11, 1.28 ]	0.116796	16	817		0.466405	[ 0.37, 0.58 ]	1.884e-11	522	14999		0.391702	[ 0.32, 0.47 ]	1.39e-22	1306	59039		0.565212	[ 0.46, 0.7 ]	1.63214e-07	1213	22656		0.459645	[ 0.4, 0.53 ]	3.398e-27	2519	81695		0.421894	[ 0.37, 0.49 ]	1.261e-31	1812	73221		0.558389	[ 0.45, 0.69 ]	5.696e-08	1229	23473
428.2	Heart failure NOS	circulatory system	0.623588	[ 0.43, 0.89 ]	0.0103272	168	14182														0.571021	[ 0.43, 0.77 ]	0.000178146	428	59039														0.591378	[ 0.47, 0.74 ]	6e-06	596	73221		0.881703	[ 0.66, 1.17 ]	0.3847	479	23473
428.3	Heart failure with reduced EF [Systolic or combined heart failure]	circulatory system	0.668722	[ 0.47, 0.95 ]	0.0251231	178	14182														0.487141	[ 0.36, 0.66 ]	4.8e-06	415	59039		0.659293	[ 0.49, 0.9 ]	0.00781591	446	22656		0.567054	[ 0.46, 0.7 ]	3.187e-07	861	81695		0.558891	[ 0.44, 0.7 ]	8.812e-07	593	73221		0.651225	[ 0.48, 0.88 ]	0.005496	453	23473
428.4	Heart failure with preserved EF [Diastolic heart failure]	circulatory system	0.555542	[ 0.39, 0.79 ]	0.000959628	177	14182														0.622989	[ 0.47, 0.82 ]	0.000696566	400	59039														0.596426	[ 0.48, 0.74 ]	2.527e-06	577	73221		0.506009	[ 0.36, 0.71 ]	5.749e-05	531	23473
429	Ill-defined descriptions and complications of heart disease	circulatory system	1.0473	[ 0.68, 1.62 ]	0.834646	103	14182														0.806789	[ 0.61, 1.07 ]	0.134551	398	59039														0.871534	[ 0.69, 1.1 ]	0.2534	501	73221
429.1	Heart transplant/surgery	circulatory system	0.369225	[ 0.14, 0.98 ]	0.0462275	35	14182														0.444951	[ 0.21, 0.92 ]	0.0293701	116	59039														0.416362	[ 0.23, 0.75 ]	0.003308	151	73221
429.3	Symptoms involving cardiovascular system	circulatory system	1.09055	[ 0.68, 1.74 ]	0.716095	89	14182														0.93386	[ 0.68, 1.28 ]	0.667271	307	59039														0.979611	[ 0.76, 1.27 ]	0.8764	396	73221
429.9	Cardiac complications, not elsewhere classified	circulatory system	0.924754	[ 0.16, 5.49 ]	0.93143	6	14182														0.740151	[ 0.37, 1.49 ]	0.397203	58	59039														0.762312	[ 0.4, 1.46 ]	0.4123	64	73221
430	Intracranial hemorrhage	circulatory system	0.313033	[ 0.19, 0.52 ]	1.03711e-05	105	14418		0.41952	[ 0.01, 11.78 ]	0.609715	2	826		0.315184	[ 0.19, 0.52 ]	9.187e-06	107	15244		0.435314	[ 0.32, 0.6 ]	2.93e-07	460	59302		0.840265	[ 0.58, 1.23 ]	0.367374	220	22457		0.571438	[ 0.45, 0.73 ]	6.601e-06	680	81759		0.397604	[ 0.3, 0.52 ]	2.416e-11	565	73720		0.832851	[ 0.57, 1.21 ]	0.3405	222	23283
430.1	Subarachnoid hemorrhage	circulatory system	0.697814	[ 0.33, 1.47 ]	0.342084	38	14418														0.309159	[ 0.17, 0.57 ]	0.00020271	166	59302														0.431797	[ 0.27, 0.69 ]	0.0005367	204	73720
430.2	Intracerebral hemorrhage	circulatory system	0.364126	[ 0.2, 0.68 ]	0.00135261	67	14418														0.472921	[ 0.29, 0.77 ]	0.00231321	195	59302														0.428399	[ 0.29, 0.63 ]	1.225e-05	262	73720
430.3	Subdural hemorrhage	circulatory system	0.0618134	[ 0.01, 0.49 ]	0.00834514	20	14418														0.516438	[ 0.28, 0.96 ]	0.0358399	93	59302														0.434178	[ 0.24, 0.78 ]	0.005687	113	73720
433	Cerebrovascular disease	circulatory system	0.601058	[ 0.49, 0.74 ]	7.8338e-07	584	14418		1.40188	[ 0.62, 3.19 ]	0.420209	36	826								0.654684	[ 0.57, 0.75 ]	6.44e-10	1996	59302		0.955371	[ 0.85, 1.08 ]	0.455537	2409	22457		0.807995	[ 0.74, 0.88 ]	2.992e-06	4405	81759		0.637756	[ 0.57, 0.71 ]	3.255e-15	2580	73720		0.963002	[ 0.86, 1.08 ]	0.534	2445	23283
433.1	Occlusion and stenosis of precerebral arteries	circulatory system	0.234225	[ 0.15, 0.36 ]	1.65917e-11	152	14418		1.16009	[ 0.36, 3.78 ]	0.805579	18	826								0.49947	[ 0.39, 0.63 ]	1.37e-08	621	59302		1.02966	[ 0.87, 1.22 ]	0.729504	1254	22457								0.415406	[ 0.34, 0.51 ]	1.453e-16	773	73720		1.032	[ 0.88, 1.22 ]	0.7065	1272	23283
433.11	Occlusion of cerebral arteries, with cerebral infarction	circulatory system	0.570733	[ 0.18, 1.8 ]	0.338318	16	14418														0.642219	[ 0.33, 1.27 ]	0.202306	76	59302														0.622819	[ 0.35, 1.12 ]	0.113	92	73720
433.12	Cerebral atherosclerosis	circulatory system	0.163921	[ 0.07, 0.39 ]	3.93809e-05	34	14418														0.250992	[ 0.12, 0.55 ]	0.000512786	84	59302														0.207194	[ 0.12, 0.37 ]	9.597e-08	118	73720		1.17739	[ 0.89, 1.55 ]	0.2471	403	23283
433.2	Occlusion of cerebral arteries	circulatory system	0.58324	[ 0.42, 0.81 ]	0.00146889	201	14418														0.598813	[ 0.46, 0.77 ]	8.93e-05	559	59302														0.592977	[ 0.48, 0.73 ]	4.532e-07	760	73720		0.827621	[ 0.62, 1.11 ]	0.2111	407	23283
433.21	Cerebral artery occlusion, with cerebral infarction	circulatory system	0.573032	[ 0.4, 0.81 ]	0.00172059	180	14418														0.519628	[ 0.39, 0.69 ]	5.94e-06	497	59302		0.794929	[ 0.59, 1.08 ]	0.138411	391	22457		0.63337	[ 0.51, 0.78 ]	1.548e-05	888	81759		0.540263	[ 0.43, 0.67 ]	3.994e-08	677	73720		0.809774	[ 0.6, 1.09 ]	0.1705	395	23283
433.3	Cerebral ischemia	circulatory system	0.53694	[ 0.39, 0.73 ]	7.71565e-05	233	14418														0.693227	[ 0.56, 0.86 ]	0.000625661	722	59302														0.639352	[ 0.54, 0.76 ]	4.371e-07	955	73720		1.07154	[ 0.89, 1.29 ]	0.4593	931	23283
433.31	Transient cerebral ischemia	circulatory system	0.540537	[ 0.39, 0.75 ]	0.000259249	203	14418														0.758774	[ 0.61, 0.94 ]	0.0135523	628	59302														0.683998	[ 0.57, 0.82 ]	4.555e-05	831	73720
433.32	Moyamoya disease	circulatory system	1.7706e-05	[ 0, 2.22509458841809E+90 ]	0.921983	3	14418														0.941993	[ 0.12, 7.53 ]	0.955069	10	59302														0.941106	[ 0.12, 7.52 ]	0.9543	13	73720
433.5	Cerebral aneurysm	circulatory system	0.997462	[ 0.51, 1.97 ]	0.99414	40	14418														0.762522	[ 0.48, 1.22 ]	0.257728	153	59302														0.831853	[ 0.57, 1.22 ]	0.3499	193	73720
433.6	Acute, but ill-defined cerebrovascular disease	circulatory system	0.515981	[ 0.34, 0.79 ]	0.00230172	121	14418														0.835848	[ 0.6, 1.16 ]	0.289626	254	59302														0.696422	[ 0.54, 0.9 ]	0.006732	375	73720
433.8	Late effects of cerebrovascular disease	circulatory system	0.401632	[ 0.28, 0.57 ]	4.45174e-07	186	14418		1.97998	[ 0.29, 13.48 ]	0.485257	7	826								0.549251	[ 0.4, 0.75 ]	0.000123537	410	59302														0.480465	[ 0.38, 0.61 ]	5.455e-10	596	73720		0.884441	[ 0.64, 1.21 ]	0.4462	328	23283
440	Atherosclerosis	circulatory system	0.494961	[ 0.35, 0.7 ]	6.40604e-05	176	14487		1.86341	[ 0.21, 16.67 ]	0.577667	6	823								0.272244	[ 0.2, 0.36 ]	2.43e-18	645	58974		0.744469	[ 0.58, 0.96 ]	0.0209701	598	22242		0.485877	[ 0.4, 0.59 ]	1e-13	1243	81216		0.349413	[ 0.28, 0.44 ]	2.247e-20	821	73461		0.753369	[ 0.59, 0.97 ]	0.02573	604	23065
440.1	Atherosclerosis of renal artery	circulatory system	1.06473	[ 0.44, 2.59 ]	0.890224	22	14487														0.246692	[ 0.13, 0.47 ]	2.44e-05	130	58974		0.43351	[ 0.21, 0.9 ]	0.0241463	96	22242		0.316954	[ 0.2, 0.51 ]	3.337e-06	226	81216		0.41004	[ 0.24, 0.69 ]	0.0008749	152	73461
440.2	Atherosclerosis of the extremities	circulatory system	0.486591	[ 0.31, 0.76 ]	0.00154597	104	14487														0.264817	[ 0.17, 0.42 ]	3.17e-08	277	58974		0.789719	[ 0.57, 1.09 ]	0.154892	337	22242		0.554771	[ 0.42, 0.72 ]	1.596e-05	614	81216		0.364912	[ 0.26, 0.5 ]	1.042e-09	381	73461		0.789702	[ 0.57, 1.09 ]	0.1549	340	23065
440.21	Atherosclerosis of native arteries of the extremities with ulceration or gangrene	circulatory system	0.144514	[ 0.06, 0.36 ]	2.86373e-05	40	14487		2.02976e-05	[ 0, Inf ]	0.983899	1	823		0.144511	[ 0.06, 0.36 ]	2.864e-05	41	15310		0.176424	[ 0.06, 0.57 ]	0.00352263	64	58974														0.155797	[ 0.08, 0.32 ]	3.502e-07	104	73461		0.781063	[ 0.36, 1.71 ]	0.5362	64	23065
440.22	Atherosclerosis of native arteries of the extremities with intermittent claudication	circulatory system	0.62996	[ 0.28, 1.4 ]	0.256064	30	14487														0.350975	[ 0.19, 0.64 ]	0.000606392	133	58974														0.433311	[ 0.27, 0.7 ]	0.000617	163	73461
440.9	Atherosclerosis of aorta	circulatory system	0.543942	[ 0.25, 1.2 ]	0.132542	29	14487														0.297815	[ 0.16, 0.56 ]	0.00015401	118	58974														0.375461	[ 0.23, 0.61 ]	9.555e-05	147	73461
441	Vascular insufficiency of intestine	circulatory system	0.873282	[ 0.42, 1.82 ]	0.717719	36	14487														0.332186	[ 0.19, 0.57 ]	5.06e-05	207	58974														0.463615	[ 0.3, 0.71 ]	0.0004784	243	73461
441.1	Acute vascular insufficiency of intestine	circulatory system	0.750783	[ 0.23, 2.49 ]	0.639413	14	14487														0.219361	[ 0.08, 0.6 ]	0.00336379	79	58974														0.366374	[ 0.17, 0.79 ]	0.01103	93	73461
441.2	Chronic vascular insufficiency of intestine	circulatory system	1.3661	[ 0.21, 8.94 ]	0.744772	5	14487														0.285575	[ 0.09, 0.94 ]	0.039554	36	58974														0.447938	[ 0.16, 1.23 ]	0.1181	41	73461
442	Other aneurysm	circulatory system	0.355926	[ 0.21, 0.61 ]	0.000209913	78	14487														0.37171	[ 0.27, 0.51 ]	2.55e-10	516	58974		0.750524	[ 0.57, 0.99 ]	0.045863	486	22242		0.544167	[ 0.44, 0.67 ]	9.005e-09	1002	81216		0.367879	[ 0.28, 0.48 ]	2.317e-13	594	73461		0.728404	[ 0.55, 0.96 ]	0.02631	494	23065
442.1	Aortic aneurysm	circulatory system	0.301546	[ 0.15, 0.61 ]	0.000791776	49	14487														0.355486	[ 0.25, 0.52 ]	4.74e-08	337	58974		0.635532	[ 0.45, 0.91 ]	0.0123363	382	22242		0.481524	[ 0.37, 0.62 ]	2.366e-08	719	81216		0.342871	[ 0.25, 0.48 ]	1.589e-10	386	73461		0.622819	[ 0.44, 0.89 ]	0.008311	388	23065
442.11	Abdominal aortic aneurysm	circulatory system	0.173214	[ 0.06, 0.52 ]	0.00177239	24	14487														0.182532	[ 0.1, 0.35 ]	2.33e-07	159	58974		0.652028	[ 0.42, 1.01 ]	0.0574072	277	22242		0.434439	[ 0.3, 0.63 ]	7.18e-06	436	81216		0.180108	[ 0.1, 0.31 ]	1.524e-09	183	73461		0.65292	[ 0.42, 1.01 ]	0.05616	281	23065
442.2	Aneurysm of iliac artery	circulatory system	1.03216	[ 0.06, 18.79 ]	0.982941	2	14487														4.8829e-05	[ 0, 1.67764E+61 ]	0.897405	6	58974														1.0284	[ 0.06, 18.71 ]	0.9849	8	73461
442.3	Aneurysm of artery of lower extremity	circulatory system	0.208725	[ 0.04, 1 ]	0.0502651	12	14487														0.0681597	[ 0.01, 0.49 ]	0.00756049	47	58974														0.135241	[ 0.04, 0.46 ]	0.001398	59	73461
442.4	Arterial dissection	circulatory system	1.62221	[ 0.26, 10.09 ]	0.603991	5	14487														0.828779	[ 0.35, 1.97 ]	0.670974	52	58974														0.937442	[ 0.43, 2.05 ]	0.8715	57	73461
442.8	Aneurysm of other specified artery	circulatory system	0.607695	[ 0.14, 2.7 ]	0.512727	9	14487														0.702816	[ 0.35, 1.43 ]	0.328629	75	58974														0.684272	[ 0.36, 1.3 ]	0.2448	84	73461
443	Peripheral vascular disease	circulatory system	0.440281	[ 0.31, 0.63 ]	1.04493e-05	168	14487		0.256155	[ 0.06, 1.1 ]	0.0672099	15	823		0.426476	[ 0.3, 0.61 ]	2.358e-06	183	15310		0.56178	[ 0.44, 0.72 ]	4.54e-06	604	58974		0.954713	[ 0.8, 1.14 ]	0.605173	946	22242		0.798516	[ 0.69, 0.92 ]	0.002054	1550	81216		0.520482	[ 0.42, 0.64 ]	3.685e-10	772	73461		0.93688	[ 0.79, 1.12 ]	0.4641	961	23065
443.1	Raynaud's syndrome	circulatory system	0.899123	[ 0.29, 2.75 ]	0.85212	19	14487														1.49922	[ 1.03, 2.18 ]	0.0342613	176	58974														1.42376	[ 1, 2.03 ]	0.05143	195	73461
443.7	Peripheral angiopathy in diseases classified elsewhere	circulatory system	0.410584	[ 0.1, 1.61 ]	0.201564	11	14487														0.702348	[ 0.21, 2.38 ]	0.571045	25	58974														0.55322	[ 0.22, 1.38 ]	0.2027	36	73461
443.8	Other specified peripheral vascular diseases	circulatory system	0.255366	[ 0.03, 2.23 ]	0.216966	7	14487														1.47003e-05	[ 0, 1.03176E+45 ]	0.849289	30	58974														0.254488	[ 0.03, 2.22 ]	0.2157	37	73461
443.9	Peripheral vascular disease, unspecified	circulatory system	0.386902	[ 0.26, 0.58 ]	2.66554e-06	139	14487		2.44996e-07	[ 0, Inf ]	0.971758	8	823		0.386896	[ 0.26, 0.58 ]	2.665e-06	147	15310		0.325775	[ 0.23, 0.46 ]	4.97e-10	385	58974		0.791716	[ 0.62, 1 ]	0.0539733	655	22242		0.600556	[ 0.49, 0.73 ]	3.997e-07	1040	81216		0.351551	[ 0.27, 0.46 ]	8.028e-15	524	73461		0.791678	[ 0.62, 1 ]	0.05397	663	23065
444	Arterial embolism and thrombosis	circulatory system	0.939221	[ 0.49, 1.82 ]	0.852113	46	14487														0.357229	[ 0.21, 0.61 ]	0.000163029	189	58974														0.524453	[ 0.35, 0.79 ]	0.002328	235	73461
444.1	Arterial embolism and thrombosis of lower extremity artery	circulatory system	2.28999	[ 0.68, 7.66 ]	0.178762	11	14487														0.310033	[ 0.1, 1.01 ]	0.0519208	46	58974														0.823823	[ 0.35, 1.92 ]	0.6528	57	73461
444.2	Embolism and thrombosis of abdominal aorta	circulatory system	1.30806	[ 0.28, 6.13 ]	0.733403	7	14487														0.44317	[ 0.16, 1.26 ]	0.126848	38	58974														0.622321	[ 0.26, 1.48 ]	0.2828	45	73461
444.5	Atheroembolism	circulatory system																			6.12189e-05	[ 0, 2.57248E+53 ]	0.88605	3	58974
446	Polyarteritis nodosa and allied conditions	circulatory system	0.771754	[ 0.39, 1.51 ]	0.449325	50	14487														0.729982	[ 0.46, 1.15 ]	0.178101	172	58974														0.74297	[ 0.51, 1.08 ]	0.1239	222	73461
446.1		circulatory system	66878.1	[ 1.36E-97, 3.3E+106 ]	0.925903	1	14487
446.2	Acute febrile mucocutaneous lymph node syndrome (Kawasaki disease)	circulatory system	0.000149729	[ 0, 7.38853264160561E+97 ]	0.941237	1	14487														4.57652e-05	[ 0, 5.97227E+67 ]	0.906115	5	58974														6.8041e-05	[ 0, 4.55262950089986E+54 ]	0.8896	6	73461
446.3	Hypersensitivity angiitis	circulatory system	0.643661	[ 0.07, 5.61 ]	0.690115	6	14487														2.49426e-05	[ 0, 2.29658E+59 ]	0.887832	18	58974														0.642236	[ 0.07, 5.6 ]	0.6886	24	73461
446.4	Wegener's granulomatosis	circulatory system	2.10426e-05	[ 0, 1.03838629982859E+97 ]	0.928175	1	14487														1.03543	[ 0.34, 3.14 ]	0.950957	24	58974														1.03521	[ 0.34, 3.14 ]	0.9513	25	73461
446.5	Giant cell arteritis	circulatory system	0.265277	[ 0.05, 1.51 ]	0.134543	6	14487														0.318765	[ 0.1, 1.06 ]	0.0623713	30	58974														0.300352	[ 0.11, 0.81 ]	0.01713	36	73461
446.6	Polyarteritis nodosa	circulatory system																			1.08578	[ 0.24, 4.99 ]	0.91574	13	58974
446.7	Takayasu's disease	circulatory system	239807	[ 0, 2.7294358216242E+122 ]	0.928223	2	14487														8.41805e-05	[ 0, 1.85105E+54 ]	0.891116	8	58974														0.00640549	[ 0, 1.05320442519518E+50 ]	0.9344	10	73461
446.8	Thrombotic microangiopathy	circulatory system	0.78871	[ 0.25, 2.51 ]	0.687597	19	14487														1.14947	[ 0.39, 3.42 ]	0.802267	27	58974														0.962809	[ 0.44, 2.13 ]	0.9255	46	73461
446.9	Arteritis NOS	circulatory system	0.984356	[ 0.34, 2.82 ]	0.976544	18	14487														0.883635	[ 0.47, 1.64 ]	0.696096	85	58974														0.908646	[ 0.53, 1.55 ]	0.7254	103	73461
447	Other disorders of arteries and arterioles	circulatory system	0.485257	[ 0.23, 1.01 ]	0.0539967	42	14487														0.620183	[ 0.39, 0.99 ]	0.0449471	170	58974														0.577989	[ 0.39, 0.86 ]	0.006419	212	73461
447.1	Stricture of artery	circulatory system	0.229378	[ 0.05, 1.14 ]	0.0718601	11	14487														0.336477	[ 0.1, 1.11 ]	0.0747538	33	58974														0.293317	[ 0.11, 0.77 ]	0.01225	44	73461
447.7	Aortic ectasia	circulatory system	2.19285	[ 0.32, 14.85 ]	0.421098	5	14487														1.16537	[ 0.47, 2.89 ]	0.741545	36	58974														1.30944	[ 0.58, 2.98 ]	0.52	41	73461
448	Disease of capillaries	circulatory system	2.75346e-05	[ 0, 3.9391493923807E+88 ]	0.923564	3	14487														0.743315	[ 0.16, 3.39 ]	0.701357	16	58974														0.74297	[ 0.16, 3.38 ]	0.7009	19	73461
450	Noninfectious disorders of lymphatic channels	circulatory system	1.23668	[ 0.78, 1.96 ]	0.365995	84	15236														1.75345	[ 1.36, 2.26 ]	1.64e-05	339	62511		0.958337	[ 0.67, 1.37 ]	0.815511	178	25637								1.61511	[ 1.29, 2.02 ]	2.596e-05	423	77747		0.955806	[ 0.67, 1.36 ]	0.8006	185	26512
451	Phlebitis and thrombophlebitis	circulatory system	1.13973	[ 0.7, 1.86 ]	0.601797	84	13803														1.06276	[ 0.76, 1.49 ]	0.725974	268	56620														1.08719	[ 0.82, 1.44 ]	0.5584	352	70423
451.2	Phlebitis and thrombophlebitis of lower extremities	circulatory system	1.81179	[ 0.93, 3.52 ]	0.0793613	41	13803														1.12269	[ 0.73, 1.73 ]	0.598426	154	56620														1.29369	[ 0.9, 1.86 ]	0.1625	195	70423
452	Other venous embolism and thrombosis	circulatory system	0.8287	[ 0.66, 1.05 ]	0.112504	427	13803														0.914682	[ 0.78, 1.07 ]	0.27871	1344	56620														0.88568	[ 0.78, 1.01 ]	0.07259	1771	70423
452.1	Iatrogenic pulmonary embolism and infarction	circulatory system	1.43264	[ 0.3, 6.82 ]	0.651422	8	13803														2.36246	[ 1.04, 5.38 ]	0.0405683	31	56620														2.11869	[ 1.02, 4.39 ]	0.04316	39	70423
452.2	Deep vein thrombosis [DVT]	circulatory system	0.828082	[ 0.6, 1.15 ]	0.26205	203	13803														1.20459	[ 0.97, 1.49 ]	0.0900158	603	56620														1.07702	[ 0.9, 1.29 ]	0.4199	806	70423
452.8	Postphlebitic syndrome	circulatory system	336673	[ 0, 1.54232172697731E+96 ]	0.904885	3	13803														1.15818	[ 0.32, 4.19 ]	0.822821	16	56620														1.1587	[ 0.32, 4.19 ]	0.8223	19	70423
453	Chronic venous hypertension	circulatory system	0.607303	[ 0.05, 6.93 ]	0.68804	4	13803														0.750356	[ 0.09, 6.5 ]	0.794234	7	56620														0.683656	[ 0.14, 3.44 ]	0.6444	11	70423
454	Varicose veins	circulatory system	2.18022	[ 1.17, 4.05 ]	0.0136179	45	13803														1.67172	[ 1.3, 2.14 ]	5.3e-05	386	56620														1.73481	[ 1.38, 2.19 ]	3.002e-06	431	70423		1.63068	[ 1.39, 1.92 ]	2.882e-09	865	18473
454.1	Varicose veins of lower extremity	circulatory system	3.04953	[ 1.54, 6.03 ]	0.00134702	39	13803														2.09581	[ 1.6, 2.74 ]	5.81e-08	301	56620		1.65545	[ 1.41, 1.95 ]	1.62784e-09	834	17772		1.76562	[ 1.54, 2.03 ]	1.504e-15	1135	74392		2.20318	[ 1.72, 2.83 ]	4.954e-10	340	70423		1.65864	[ 1.41, 1.95 ]	1.115e-09	847	18473
454.11	Varicose veins of lower extremity, symptomtic	circulatory system	2.07155	[ 0.94, 4.59 ]	0.0724179	28	13803														2.16449	[ 1.58, 2.96 ]	1.44e-06	215	56620		1.42647	[ 1.15, 1.78 ]	0.00147814	481	17772		1.63493	[ 1.37, 1.96 ]	8.142e-08	696	74392		2.15179	[ 1.61, 2.88 ]	2.719e-07	243	70423		1.42846	[ 1.15, 1.78 ]	0.001331	487	18473
455	Hemorrhoids	circulatory system	2.41862	[ 1.81, 3.23 ]	1.94254e-09	206	13803		1.42108	[ 0.67, 3.02 ]	0.361758	44	701		2.26031	[ 1.73, 2.96 ]	2.975e-09	250	14504		1.96126	[ 1.66, 2.31 ]	7.64e-16	864	56620		1.75666	[ 1.56, 1.97 ]	1.76937e-21	1698	17772		1.82248	[ 1.66, 2 ]	1.902e-35	2562	74392		2.06411	[ 1.79, 2.38 ]	2.005e-23	1070	70423		1.74805	[ 1.56, 1.96 ]	1.349e-21	1742	18473
456	Chronic venous insufficiency [CVI]	circulatory system	0.982626	[ 0.52, 1.84 ]	0.956462	46	13803														1.31625	[ 0.93, 1.87 ]	0.122245	189	56620														1.229	[ 0.91, 1.67 ]	0.185	235	70423
457	Encounter for long-term (current) use of anticoagulants, antithrombotics, aspirin	circulatory system	0.301238	[ 0.1, 0.92 ]	0.0349999	24	13803														1.12227	[ 0.58, 2.19 ]	0.734756	58	56620														0.793501	[ 0.45, 1.41 ]	0.4285	82	70423
457.2	Encounter for long-term (current) use of antiplatelets/antithrombotics	circulatory system	0.276853	[ 0.08, 1 ]	0.0498138	19	13803														1.22397	[ 0.6, 2.48 ]	0.574414	49	56620														0.866927	[ 0.47, 1.61 ]	0.6507	68	70423
458	Hypotension	circulatory system	0.549686	[ 0.43, 0.7 ]	8.83111e-07	435	14175		0.401058	[ 0.08, 2.11 ]	0.280433	10	842		0.546184	[ 0.43, 0.69 ]	5.177e-07	445	15017		0.526722	[ 0.45, 0.62 ]	3.86e-15	1732	58367		1.11793	[ 0.88, 1.42 ]	0.355167	482	23626								0.533711	[ 0.47, 0.61 ]	1.937e-20	2167	72542		1.09538	[ 0.87, 1.38 ]	0.4454	492	24468
458.1	Orthostatic hypotension	circulatory system	0.965663	[ 0.52, 1.79 ]	0.911244	52	14175														0.573235	[ 0.39, 0.85 ]	0.00567468	267	58367														0.667444	[ 0.48, 0.93 ]	0.01694	319	72542
458.2	Iatrogenic hypotension	circulatory system	0.913102	[ 0.23, 3.61 ]	0.896931	10	14175														0.425899	[ 0.15, 1.21 ]	0.10817	43	58367														0.562311	[ 0.25, 1.29 ]	0.1742	53	72542
458.9	Hypotension NOS	circulatory system	0.445702	[ 0.34, 0.59 ]	1.20227e-08	344	14175		0.178555	[ 0.02, 1.65 ]	0.1289	6	842		0.439464	[ 0.33, 0.58 ]	5.105e-09	350	15017		0.523425	[ 0.44, 0.63 ]	6.79e-12	1262	58367		0.906016	[ 0.66, 1.25 ]	0.544008	266	23626		0.600916	[ 0.51, 0.71 ]	4.366e-10	1528	81993		0.498227	[ 0.43, 0.58 ]	7.305e-19	1606	72542		0.876867	[ 0.64, 1.2 ]	0.4144	272	24468
459	Other disorders of circulatory system	circulatory system	0.466589	[ 0.31, 0.71 ]	0.000317878	144	14175														0.535114	[ 0.39, 0.74 ]	0.000187799	382	58367														0.507631	[ 0.39, 0.66 ]	2.434e-07	526	72542		0.746395	[ 0.54, 1.04 ]	0.082	271	24468
459.1	Hemorrhage NOS	circulatory system	0.475536	[ 0.18, 1.29 ]	0.143969	25	14175														0.950305	[ 0.53, 1.7 ]	0.864112	88	58367														0.796363	[ 0.48, 1.32 ]	0.3757	113	72542
459.7	Blood vessel replaced	circulatory system																			2.02844	[ 0.38, 10.71 ]	0.404774	7	58367
459.9	Circulatory disease NEC	circulatory system	0.468964	[ 0.29, 0.76 ]	0.00232202	97	14175														0.316872	[ 0.19, 0.52 ]	7.45e-06	214	58367		0.794461	[ 0.54, 1.16 ]	0.238535	201	23626		0.567111	[ 0.42, 0.77 ]	0.0002608	415	81993		0.387864	[ 0.27, 0.55 ]	1.125e-07	311	72542		0.812207	[ 0.56, 1.19 ]	0.2817	206	24468
464	Acute sinusitis	respiratory	3.1461	[ 2.64, 3.75 ]	1.19366e-37	563	10715		3.70024	[ 2.27, 6.03 ]	1.4971e-07	212	443		3.20496	[ 2.72, 3.78 ]	1.361e-43	775	11158		2.55761	[ 2.34, 2.8 ]	6.68e-94	3190	48257		2.33885	[ 2.19, 2.5 ]	1.32509e-138	7930	12355		2.41428	[ 2.29, 2.55 ]	6.09e-230	11120	60612		2.66979	[ 2.47, 2.89 ]	9.24e-129	3753	58972		2.35844	[ 2.21, 2.52 ]	7.01e-144	8142	12798
465	Acute upper respiratory infections of multiple or unspecified sites	respiratory	1.63115	[ 1.46, 1.82 ]	2.61855e-18	2164	10715		3.48972	[ 2.09, 5.83 ]	1.87721e-06	207	443		1.68624	[ 1.51, 1.88 ]	1.565e-21	2371	11158		1.87926	[ 1.74, 2.03 ]	2.53e-60	6156	48257		2.31654	[ 2.16, 2.48 ]	1.48218e-122	6769	12355		2.10307	[ 2, 2.21 ]	1.8e-177	12925	60612		1.79589	[ 1.69, 1.91 ]	5.691e-76	8320	58972		2.33381	[ 2.18, 2.5 ]	5.63e-127	6976	12798
465.2	Acute pharyngitis	respiratory	1.575	[ 1.33, 1.87 ]	1.95427e-07	817	10715		3.11068	[ 1.48, 6.53 ]	0.00268364	91	443		1.6302	[ 1.38, 1.93 ]	9.159e-09	908	11158		1.75217	[ 1.55, 1.98 ]	1.61e-19	2346	48257		2.31126	[ 2.11, 2.53 ]	2.58262e-73	3161	12355		2.09363	[ 1.95, 2.25 ]	2.615e-88	5507	60612		1.69063	[ 1.53, 1.87 ]	3.048e-25	3163	58972		2.32147	[ 2.12, 2.54 ]	3.819e-75	3252	12798
465.4	Acute laryngitis and tracheitis	respiratory	2.93351	[ 0.88, 9.76 ]	0.079322	11	10715														1.71765	[ 0.89, 3.33 ]	0.108973	61	48257														1.94527	[ 1.09, 3.47 ]	0.02444	72	58972
470	Septal Deviations/Turbinate Hypertrophy	respiratory	4.18361	[ 3.1, 5.65 ]	1.0719e-20	182	12017		15.5154	[ 1.18, 203.52 ]	0.0368094	11	563		4.258	[ 3.16, 5.74 ]	1.945e-21	193	12580		2.60909	[ 2.3, 2.96 ]	9.07e-50	1485	50055		1.8166	[ 1.35, 2.44 ]	7.4023e-05	222	15571		2.46625	[ 2.2, 2.77 ]	3.947e-52	1707	65626		2.80163	[ 2.49, 3.15 ]	5.511e-67	1667	62072		1.86787	[ 1.39, 2.5 ]	2.979e-05	233	16134
471	Nasal polyps	respiratory	3.75208	[ 1.63, 8.63 ]	0.00187414	24	12017														3.07829	[ 1.79, 5.31 ]	5.16e-05	71	50055														3.26611	[ 2.07, 5.15 ]	3.587e-07	95	62072		1.13633	[ 0.7, 1.84 ]	0.6012	89	16134
472	Chronic pharyngitis and nasopharyngitis	respiratory	2.9491	[ 2.11, 4.12 ]	2.00553e-10	149	12017		1.02455	[ 0.35, 2.98 ]	0.964539	22	563		2.68559	[ 1.95, 3.69 ]	1.158e-09	171	12580		3.15354	[ 2.7, 3.68 ]	1.97e-48	863	50055		2.29567	[ 2.02, 2.61 ]	2.45354e-36	1343	15571		2.61823	[ 2.37, 2.89 ]	7.093e-81	2206	65626		3.11647	[ 2.71, 3.58 ]	3.156e-57	1012	62072		2.26914	[ 2, 2.58 ]	7.251e-36	1365	16134
473	Diseases of the larynx and vocal cords	respiratory	2.76724	[ 2.05, 3.74 ]	3.21713e-11	184	12017		2.45459	[ 0.85, 7.11 ]	0.098038	27	563		2.74286	[ 2.05, 3.66 ]	8.138e-12	211	12580		1.89427	[ 1.61, 2.23 ]	7.72e-15	971	50055		1.87627	[ 1.55, 2.28 ]	2.1047e-10	588	15571		1.88683	[ 1.67, 2.14 ]	1.034e-23	1559	65626		2.06143	[ 1.79, 2.38 ]	1.771e-23	1155	62072		1.8925	[ 1.56, 2.29 ]	5.859e-11	615	16134
473.1	Chronic laryngitis	respiratory	2.81599	[ 1.12, 7.07 ]	0.0274022	19	12017														2.1415	[ 1.42, 3.24 ]	0.000312284	135	50055														2.24252	[ 1.54, 3.27 ]	2.758e-05	154	62072		1.63362	[ 0.96, 2.79 ]	0.07187	74	16134
473.3	Paralysis/spasm of vocal cords or larynx	respiratory	1.41308	[ 0.57, 3.53 ]	0.459097	22	12017														0.713343	[ 0.41, 1.23 ]	0.224114	136	50055														0.852911	[ 0.53, 1.36 ]	0.5053	158	62072
473.4	Voice disturbance	respiratory	4.33062	[ 2.97, 6.32 ]	3.3482e-14	115	12017		2.31145	[ 0.59, 8.99 ]	0.226725	17	563		4.13878	[ 2.87, 5.96 ]	2.346e-14	132	12580		2.09552	[ 1.74, 2.52 ]	4.88e-15	686	50055		1.76411	[ 1.39, 2.24 ]	3.19875e-06	387	15571		1.96443	[ 1.7, 2.27 ]	1.54e-19	1073	65626		2.41042	[ 2.04, 2.85 ]	3.566e-25	801	62072		1.77837	[ 1.41, 2.25 ]	1.614e-06	404	16134
474	Acute and chronic tonsillitis	respiratory	1.94023	[ 1.37, 2.75 ]	0.000200986	165	12017														1.32982	[ 1.01, 1.75 ]	0.0403381	594	50055														1.53403	[ 1.24, 1.9 ]	9.501e-05	759	62072
474.1	Acute tonsillitis	respiratory	2.33842	[ 0.86, 6.33 ]	0.0944956	18	12017														0.891987	[ 0.41, 1.93 ]	0.771508	101	50055														1.28044	[ 0.7, 2.36 ]	0.4269	119	62072
474.2	Chronic tonsillitis and adenoiditis	respiratory	2.06163	[ 1.39, 3.06 ]	0.000347185	125	12017														1.54208	[ 1.15, 2.07 ]	0.00369421	458	50055														1.7083	[ 1.35, 2.16 ]	8.201e-06	583	62072		1.21945	[ 0.77, 1.94 ]	0.3999	97	16134
475	Chronic sinusitis	respiratory	2.93738	[ 2.32, 3.71 ]	2.06782e-19	309	12017		2.31612	[ 0.88, 6.09 ]	0.0886494	36	563		2.89881	[ 2.31, 3.64 ]	5.33e-20	345	12580		2.53143	[ 2.25, 2.85 ]	2.89e-54	1714	50055		1.85158	[ 1.65, 2.08 ]	1.75613e-25	1653	15571		2.1602	[ 1.99, 2.35 ]	5.72e-75	3367	65626		2.60804	[ 2.35, 2.9 ]	1.099e-71	2023	62072		1.85744	[ 1.66, 2.08 ]	4.508e-26	1689	16134
475.9	Postnasal drip	respiratory	3.56379	[ 1.75, 7.27 ]	0.000481203	32	12017														3.03961	[ 2.3, 4.02 ]	5.63e-15	260	50055		1.71724	[ 1.16, 2.54 ]	0.00697719	145	15571		2.51004	[ 2, 3.15 ]	2.166e-15	405	65626		3.10434	[ 2.39, 4.02 ]	1.266e-17	292	62072		1.67364	[ 1.14, 2.47 ]	0.009197	149	16134
476	Allergic rhinitis	respiratory	2.56214	[ 2.24, 2.92 ]	3.9289e-44	1097	12017		2.85846	[ 1.7, 4.81 ]	7.5396e-05	156	563		2.57925	[ 2.27, 2.93 ]	1.621e-47	1253	12580		2.36757	[ 2.19, 2.56 ]	2.51e-102	4362	50055		2.1075	[ 1.95, 2.27 ]	3.40672e-83	4694	15571		2.22866	[ 2.11, 2.35 ]	1.38e-182	9056	65626		2.41693	[ 2.26, 2.59 ]	2.41e-144	5459	62072		2.12081	[ 1.97, 2.29 ]	2.524e-86	4850	16134
477	Epistaxis or throat hemorrhage	respiratory	1.8938	[ 1.16, 3.1 ]	0.0112507	75	12017														1.52844	[ 1.09, 2.13 ]	0.0127651	232	50055														1.63477	[ 1.24, 2.16 ]	0.0004962	307	62072
478	Throat pain	respiratory	2.67163	[ 1.35, 5.3 ]	0.00493405	36	12017														2.80897	[ 1.88, 4.2 ]	5.2e-07	135	50055		1.51899	[ 0.96, 2.41 ]	0.0748451	94	15571		2.15028	[ 1.59, 2.91 ]	7.5e-07	229	65626		2.77292	[ 1.96, 3.93 ]	8.86e-09	171	62072		1.57649	[ 1, 2.49 ]	0.05058	100	16134
479	Other upper respiratory disease	respiratory	2.26613	[ 1.75, 2.94 ]	8.15907e-10	258	12017		1.35183	[ 0.47, 3.9 ]	0.577487	23	563		2.20031	[ 1.71, 2.83 ]	1.081e-09	281	12580		2.38798	[ 2.07, 2.75 ]	4.21e-33	1191	50055		1.95568	[ 1.6, 2.39 ]	5.98303e-11	521	15571		2.23379	[ 1.99, 2.51 ]	6.616e-42	1712	65626		2.35938	[ 2.08, 2.67 ]	2.565e-41	1449	62072		1.93093	[ 1.59, 2.35 ]	6.424e-11	544	16134
480	Pneumonia	respiratory	0.791292	[ 0.66, 0.94 ]	0.00974231	791	12887														0.591014	[ 0.52, 0.68 ]	5.89e-14	2522	54620		1.02559	[ 0.9, 1.17 ]	0.70415	1774	16728								0.659219	[ 0.59, 0.73 ]	5.371e-14	3313	67507		1.00481	[ 0.88, 1.14 ]	0.9421	1804	17400
480.1	Bacterial pneumonia	respiratory	0.53588	[ 0.34, 0.85 ]	0.00789055	118	12887														0.339551	[ 0.24, 0.49 ]	2.89e-09	560	54620		1.20729	[ 0.94, 1.54 ]	0.1326	437	16728								0.402927	[ 0.3, 0.53 ]	2.602e-10	678	67507
480.11	Pneumococcal pneumonia	respiratory	3.0542	[ 0.98, 9.53 ]	0.0544062	13	12887														0.368363	[ 0.11, 1.2 ]	0.0966017	48	54620														1.10054	[ 0.49, 2.49 ]	0.8185	61	67507
480.12	Pseudomonal pneumonia	respiratory	0.454081	[ 0.13, 1.64 ]	0.228199	16	12887														0.4065	[ 0.18, 0.93 ]	0.0341566	108	54620														0.420042	[ 0.21, 0.84 ]	0.01498	124	67507
480.13	MRSA pneumonia	respiratory	0.389428	[ 0.08, 1.85 ]	0.236337	13	12887														0.276766	[ 0.1, 0.76 ]	0.0124907	96	54620														0.306021	[ 0.13, 0.71 ]	0.006128	109	67507
480.2	Viral pneumonia	respiratory	1.5385	[ 0.38, 6.17 ]	0.543146	10	12887														1.40962	[ 0.52, 3.82 ]	0.499204	26	54620														1.45208	[ 0.65, 3.26 ]	0.3663	36	67507
480.3	Pneumonia due to fungus (mycoses)	respiratory	1.24535	[ 0.59, 2.62 ]	0.562738	35	12887														0.455958	[ 0.14, 1.49 ]	0.19244	45	54620														0.936599	[ 0.5, 1.76 ]	0.8382	80	67507
480.5	Bronchopneumonia and lung abscess	respiratory	0.487456	[ 0.13, 1.85 ]	0.290388	16	12887														0.5261	[ 0.24, 1.15 ]	0.108418	86	54620														0.51587	[ 0.26, 1.01 ]	0.05488	102	67507
481	Influenza	respiratory	1.10242	[ 0.75, 1.62 ]	0.619242	161	12887														1.48815	[ 1, 2.21 ]	0.0476425	193	54620														1.27647	[ 0.97, 1.68 ]	0.08189	354	67507
483	Acute bronchitis and bronchiolitis	respiratory	2.48436	[ 1.88, 3.28 ]	1.17858e-10	225	12887		1.37556	[ 0.78, 2.44 ]	0.275417	91	672		2.22132	[ 1.73, 2.85 ]	3.497e-10	316	13559		1.97023	[ 1.72, 2.26 ]	2.96e-22	1274	54620		1.72539	[ 1.6, 1.87 ]	2.25646e-42	4141	16728		1.78283	[ 1.67, 1.91 ]	2.617e-62	5415	71348		2.06225	[ 1.82, 2.33 ]	7.164e-31	1499	67507		1.71824	[ 1.59, 1.86 ]	1.669e-42	4232	17400
495	Asthma	respiratory	1.38285	[ 1.2, 1.59 ]	5.56318e-06	1159	12903		1.31389	[ 0.79, 2.18 ]	0.289534	147	568		1.37782	[ 1.2, 1.58 ]	3.158e-06	1306	13471		1.42839	[ 1.28, 1.59 ]	1.43e-10	2575	55602		1.36687	[ 1.25, 1.49 ]	2.75124e-12	3024	16985		1.39069	[ 1.3, 1.49 ]	2.921e-21	5599	72587		1.411	[ 1.29, 1.54 ]	4.159e-15	3734	68505		1.36534	[ 1.25, 1.49 ]	1.571e-12	3171	17553
495.1	Chronic obstructive asthma	respiratory	1.14417	[ 0.72, 1.82 ]	0.570872	95	12903														1.06507	[ 0.73, 1.55 ]	0.740192	181	55602														1.09527	[ 0.82, 1.47 ]	0.5399	276	68505
495.11	Chronic obstructive asthma with exacerbation	respiratory	1.64317	[ 0.77, 3.52 ]	0.200694	33	12903														1.03164	[ 0.45, 2.38 ]	0.941846	37	55602														1.33109	[ 0.76, 2.34 ]	0.3193	70	68505
495.2	Asthma with exacerbation	respiratory	1.55715	[ 1.24, 1.96 ]	0.000142822	397	12903														1.64287	[ 1.29, 2.09 ]	5.21e-05	486	55602														1.59728	[ 1.35, 1.88 ]	2.956e-08	883	68505		1.51301	[ 1.28, 1.78 ]	8.092e-07	744	17553
496	Chronic airway obstruction	respiratory	0.726325	[ 0.55, 0.97 ]	0.0288622	251	12903														0.445993	[ 0.37, 0.53 ]	6.77e-19	1466	55602		0.693318	[ 0.62, 0.78 ]	1.187e-09	2341	16985		0.606106	[ 0.55, 0.67 ]	2.003e-23	3807	72587		0.510942	[ 0.44, 0.59 ]	3.49e-18	1717	68505		0.697537	[ 0.62, 0.78 ]	1.333e-09	2392	17553
496.1	Emphysema	respiratory	0.966447	[ 0.53, 1.77 ]	0.912382	47	12903														0.280866	[ 0.18, 0.44 ]	6.06e-08	282	55602		0.634245	[ 0.46, 0.87 ]	0.00510824	321	16985		0.486801	[ 0.37, 0.63 ]	7.112e-08	603	72587		0.440167	[ 0.31, 0.64 ]	1.144e-05	329	68505		0.629393	[ 0.46, 0.86 ]	0.003968	326	17553
496.2	Chronic bronchitis	respiratory	0.869855	[ 0.55, 1.37 ]	0.548561	91	12903														0.564511	[ 0.42, 0.76 ]	0.000173833	424	55602														0.642814	[ 0.5, 0.83 ]	0.0005225	515	68505
496.21	Obstructive chronic bronchitis	respiratory	0.920458	[ 0.56, 1.5 ]	0.740314	75	12903														0.492729	[ 0.35, 0.69 ]	5.03e-05	352	55602														0.604714	[ 0.46, 0.8 ]	0.0004414	427	68505
496.3	Bronchiectasis	respiratory	0.26121	[ 0.05, 1.26 ]	0.093699	14	12903														1.00416	[ 0.66, 1.52 ]	0.984401	174	55602														0.919339	[ 0.62, 1.37 ]	0.6816	188	68505
497	Bronchitis	respiratory	1.19229	[ 0.81, 1.75 ]	0.367284	134	12903														1.36284	[ 0.98, 1.9 ]	0.069109	247	55602														1.28621	[ 1, 1.65 ]	0.04974	381	68505
498	Acute bronchospasm	respiratory	1.47269	[ 0.42, 5.11 ]	0.541771	12	12903														1.19549	[ 0.39, 3.69 ]	0.756046	20	55602														1.31337	[ 0.57, 3.03 ]	0.5223	32	68505
499	Cystic fibrosis	respiratory	1.66123	[ 0.14, 20.34 ]	0.691289	3	15377														1.0404	[ 0.47, 2.29 ]	0.921437	70	62946														1.08502	[ 0.51, 2.3 ]	0.8312	73	78323
500	Lung disease due to external agents	respiratory	7.04948	[ 0.62, 79.57 ]	0.114261	3	13061														0.577902	[ 0.17, 1.96 ]	0.378103	29	54213														0.957816	[ 0.32, 2.85 ]	0.9382	32	67274
500.1	Extrinsic allergic alveolitis	respiratory																			5.13057e-05	[ 0, 3.35319E+60 ]	0.896785	6	54213
500.2	Pneumoconiosis	respiratory																			0.000996195	[ 0, 4.78601E+58 ]	0.924012	1	54213
501	Pneumonitis due to inhalation of food or vomitus	respiratory	0.297905	[ 0.16, 0.55 ]	0.000116494	76	13061														0.246432	[ 0.15, 0.41 ]	1.05e-07	250	54213		0.464289	[ 0.22, 0.98 ]	0.0431122	73	22594		0.302825	[ 0.2, 0.46 ]	3.36e-08	323	76807		0.266495	[ 0.18, 0.4 ]	5.725e-11	326	67274		0.464265	[ 0.22, 0.98 ]	0.04311	74	23415
502	Postinflammatory pulmonary fibrosis	respiratory	0.618703	[ 0.28, 1.37 ]	0.238131	36	13061														0.477981	[ 0.28, 0.83 ]	0.00832144	129	54213														0.519234	[ 0.33, 0.82 ]	0.004472	165	67274
503	Pulmonary congestion and hypostasis	respiratory	0.420324	[ 0.29, 0.61 ]	5.16367e-06	188	13061														0.399902	[ 0.29, 0.55 ]	1.94e-08	435	54213		0.776091	[ 0.24, 2.46 ]	0.666811	24	22594		0.419287	[ 0.31, 0.57 ]	3.233e-08	459	76807		0.408444	[ 0.32, 0.52 ]	4.786e-13	623	67274
504	Other alveolar and parietoalveolar pneumonopathy	respiratory	0.900084	[ 0.38, 2.12 ]	0.809458	26	13061														0.571663	[ 0.31, 1.06 ]	0.075161	94	54213														0.667444	[ 0.4, 1.1 ]	0.1129	120	67274
504.1	Idiopathic fibrosing alveolitis	respiratory	0.922874	[ 0.25, 3.39 ]	0.90374	11	13061														0.171733	[ 0.04, 0.71 ]	0.0154406	43	54213														0.429944	[ 0.16, 1.12 ]	0.08514	54	67274
505	Other pulmonary inflamation or edema	respiratory	0.618836	[ 0.38, 1.01 ]	0.0537321	108	13061														0.278165	[ 0.16, 0.48 ]	4.74e-06	243	54213		0.983597	[ 0.29, 3.35 ]	0.978893	17	22594		0.343352	[ 0.21, 0.57 ]	2.813e-05	260	76807		0.434656	[ 0.3, 0.63 ]	7.36e-06	351	67274
506	Empyema and pneumothorax	respiratory	0.810859	[ 0.48, 1.36 ]	0.429984	80	13061														0.486834	[ 0.37, 0.63 ]	8.78e-08	668	54213		0.401223	[ 0.22, 0.74 ]	0.0031294	90	22594		0.472083	[ 0.37, 0.6 ]	1.165e-09	758	76807		0.540263	[ 0.43, 0.68 ]	2.902e-07	748	67274		0.439596	[ 0.24, 0.79 ]	0.006427	94	23415
507	Pleurisy; pleural effusion	respiratory	0.57182	[ 0.45, 0.72 ]	1.77838e-06	489	13061		0.145593	[ 0.01, 1.58 ]	0.113136	4	821		0.564678	[ 0.45, 0.71 ]	9.255e-07	493	13882		0.387509	[ 0.33, 0.45 ]	1e-33	2176	54213		0.640189	[ 0.49, 0.83 ]	0.00071957	475	22594		0.441711	[ 0.39, 0.5 ]	6.95e-34	2651	76807		0.437097	[ 0.38, 0.5 ]	4.809e-37	2665	67274		0.629267	[ 0.49, 0.81 ]	0.0004108	479	23415
508	Pulmonary collapse; interstitial and compensatory emphysema	respiratory	0.740823	[ 0.62, 0.89 ]	0.0011568	738	13061														0.505544	[ 0.44, 0.58 ]	3.25e-24	2598	54213		0.457848	[ 0.26, 0.81 ]	0.00782519	96	22594		0.503083	[ 0.44, 0.57 ]	9.662e-26	2694	76807		0.577065	[ 0.52, 0.64 ]	4.487e-24	3336	67274		0.457856	[ 0.26, 0.81 ]	0.007825	97	23415
509	Respiratory failure, insufficiency, arrest	respiratory	0.389742	[ 0.31, 0.49 ]	2.06958e-16	614	13061		0.273196	[ 0.08, 0.97 ]	0.0439534	16	821		0.385505	[ 0.31, 0.48 ]	3.07e-17	630	13882		0.297439	[ 0.25, 0.35 ]	1.33e-49	2625	54213		0.462303	[ 0.37, 0.58 ]	1.03878e-10	720	22594		0.342494	[ 0.3, 0.39 ]	1.104e-56	3345	76807		0.325888	[ 0.29, 0.37 ]	1.593e-63	3239	67274		0.454299	[ 0.36, 0.57 ]	1.815e-11	736	23415
509.1	Respiratory failure	respiratory	0.454771	[ 0.35, 0.59 ]	4.61041e-09	387	13061		0.0916316	[ 0.01, 0.8 ]	0.0309945	10	821		0.444325	[ 0.34, 0.58 ]	1.218e-09	397	13882		0.347856	[ 0.28, 0.43 ]	1.02e-24	1383	54213		0.459425	[ 0.35, 0.61 ]	3.83807e-08	497	22594		0.383008	[ 0.33, 0.45 ]	8.808e-31	1880	76807		0.384043	[ 0.33, 0.45 ]	1.094e-31	1770	67274		0.447714	[ 0.34, 0.59 ]	1.022e-08	507	23415
509.2	Respiratory insufficiency	respiratory	0.406578	[ 0.25, 0.67 ]	0.000448941	102	13061														0.466118	[ 0.33, 0.65 ]	8.05e-06	397	54213		1.17678	[ 0.55, 2.5 ]	0.671761	48	22594								0.446909	[ 0.34, 0.59 ]	1.506e-08	499	67274		1.1768	[ 0.55, 2.5 ]	0.6718	51	23415
509.3	Pulmonary insufficiency or respiratory failure following trauma and surgery	respiratory	0.294313	[ 0.19, 0.46 ]	7.95292e-08	180	13061														0.198397	[ 0.15, 0.26 ]	1.68e-29	1188	54213		0.314902	[ 0.07, 1.49 ]	0.145363	13	22594		0.201312	[ 0.15, 0.27 ]	6.807e-30	1201	76807		0.221884	[ 0.17, 0.28 ]	2.47e-35	1368	67274
509.5	Respiratory arrest	respiratory	0.110061	[ 0.01, 0.9 ]	0.039272	17	13061														0.342203	[ 0.1, 1.12 ]	0.0771445	43	54213														0.259733	[ 0.09, 0.73 ]	0.01065	60	67274
509.8	Dependence on respirator [Ventilator] or supplemental oxygen	respiratory	0.311714	[ 0.16, 0.59 ]	0.000378651	70	13061														0.240698	[ 0.15, 0.38 ]	1.21e-09	317	54213		0.489913	[ 0.28, 0.87 ]	0.0145959	121	22594		0.317906	[ 0.22, 0.45 ]	3.613e-10	438	76807		0.262685	[ 0.18, 0.38 ]	2.345e-12	387	67274		0.489926	[ 0.28, 0.87 ]	0.0146	123	23415
510	Other diseases of lung	respiratory	1.06669	[ 0.85, 1.34 ]	0.57415	401	14426														0.7235	[ 0.62, 0.85 ]	8.76e-05	1394	59396														0.82572	[ 0.72, 0.94 ]	0.00426	1795	73822
510.2	Lung transplant	respiratory	0.520761	[ 0.11, 2.52 ]	0.417321	10	14426														0.644783	[ 0.25, 1.64 ]	0.35608	49	59396														0.610059	[ 0.27, 1.36 ]	0.2274	59	73822
512	Other symptoms of respiratory system	respiratory	1.34798	[ 1.23, 1.48 ]	2.41448e-10	3549	9725		1.46868	[ 0.95, 2.28 ]	0.0859249	183	577		1.35297	[ 1.24, 1.48 ]	5.74e-11	3732	10302		1.24118	[ 1.16, 1.32 ]	2.6e-11	10772	44695		1.51128	[ 1.42, 1.61 ]	7.75116e-35	7611	14580		1.36493	[ 1.3, 1.43 ]	1.18e-40	18383	59275		1.27443	[ 1.21, 1.34 ]	1.072e-19	14321	54420		1.51029	[ 1.42, 1.61 ]	1.771e-35	7794	15157
512.1	Wheezing	respiratory	1.462	[ 1.06, 2.02 ]	0.0219637	196	9725														1.25155	[ 0.96, 1.62 ]	0.0913582	415	44695														1.33003	[ 1.09, 1.63 ]	0.005955	611	54420
512.2	Painful respiration	respiratory	1.36365	[ 1.03, 1.8 ]	0.0301351	289	9725														1.0911	[ 0.82, 1.46 ]	0.552933	431	44695														1.22348	[ 1, 1.5 ]	0.04912	720	54420
512.7	Shortness of breath	respiratory	1.15655	[ 1.02, 1.31 ]	0.0223984	1697	9725														0.935873	[ 0.85, 1.03 ]	0.165667	4593	44695														1.01005	[ 0.94, 1.09 ]	0.7931	6290	54420
512.8	Cough	respiratory	1.65423	[ 1.46, 1.87 ]	1.34334e-15	1531	9725		1.33691	[ 0.76, 2.35 ]	0.311859	92	577		1.6382	[ 1.45, 1.85 ]	1.043e-15	1623	10302		1.70425	[ 1.57, 1.85 ]	2.69e-37	4480	44695		1.69309	[ 1.57, 1.83 ]	7.88431e-40	4553	14580		1.69842	[ 1.61, 1.8 ]	2.475e-75	9033	59275		1.68877	[ 1.58, 1.81 ]	3.37e-51	6011	54420		1.68556	[ 1.56, 1.82 ]	6.583e-40	4645	15157
512.9	Other dyspnea	respiratory	0.843533	[ 0.71, 1 ]	0.0516288	894	9725														0.836041	[ 0.74, 0.94 ]	0.00251841	2878	44695														0.838366	[ 0.76, 0.92 ]	0.0003272	3772	54420
513	Respiratory abnormalities	respiratory	1.04624	[ 0.78, 1.41 ]	0.765738	233	14668														0.776156	[ 0.62, 0.97 ]	0.0233285	776	60689														0.862086	[ 0.72, 1.03 ]	0.09904	1009	75357
513.3	Hypoventilation	respiratory	0.568216	[ 0.29, 1.13 ]	0.105433	54	14668														0.792989	[ 0.47, 1.35 ]	0.390721	136	60689														0.699912	[ 0.46, 1.06 ]	0.09497	190	75357
513.31	Apnea	respiratory	0.358004	[ 0.04, 3.24 ]	0.360463	7	14668														0.749641	[ 0.29, 1.93 ]	0.550205	42	60689														0.668178	[ 0.28, 1.59 ]	0.3629	49	75357
513.32	Orthopnea	respiratory	0.106899	[ 0.01, 0.83 ]	0.0320752	19	14668														0.483577	[ 0.11, 2.11 ]	0.332997	21	60689														0.288979	[ 0.09, 0.95 ]	0.04158	40	75357
513.4	Hyperventilation	respiratory	0.927734	[ 0.59, 1.46 ]	0.745366	106	14668														0.469088	[ 0.33, 0.67 ]	3.93e-05	414	60689														0.611402	[ 0.46, 0.81 ]	0.0006312	520	75357
513.8	Disorders of diaphragm	respiratory	1.35926	[ 0.23, 7.97 ]	0.73375	6	14668														0.727175	[ 0.25, 2.1 ]	0.556662	30	60689														0.858301	[ 0.35, 2.13 ]	0.7423	36	75357
514.2	Solitary pulmonary nodule	respiratory	1.20159	[ 0.65, 2.22 ]	0.55687	49	15247														1.5673	[ 1.13, 2.17 ]	0.00667623	214	62412														1.47861	[ 1.11, 1.97 ]	0.007542	263	77659
516	Abnormal sputum	respiratory	0.90324	[ 0.53, 1.53 ]	0.703756	80	15153														0.796823	[ 0.51, 1.24 ]	0.31171	203	62567														0.839205	[ 0.6, 1.18 ]	0.308	283	77720
516.1	Hemoptysis	respiratory	0.90324	[ 0.53, 1.53 ]	0.703756	80	15153														0.796823	[ 0.51, 1.24 ]	0.31171	203	62567														0.839205	[ 0.6, 1.18 ]	0.308	283	77720
519	Other diseases of respiratory system, not elsewhere classified	respiratory	1.25018	[ 0.95, 1.64 ]	0.107513	262	14512														1.19444	[ 1, 1.43 ]	0.0527409	865	60053														1.21119	[ 1.04, 1.41 ]	0.0123	1127	74565
519.1	Tracheostomy complications	respiratory	0.625013	[ 0.13, 2.99 ]	0.556514	11	14512														0.531285	[ 0.16, 1.76 ]	0.300667	34	60053														0.564113	[ 0.22, 1.46 ]	0.2382	45	74565
519.2	Respiratory complications	respiratory	5.89025	[ 1.36, 25.58 ]	0.0179483	8	14512														1.11484	[ 0.46, 2.72 ]	0.810833	37	60053														1.74368	[ 0.81, 3.73 ]	0.1523	45	74565
519.8	Other diseases of respiratory system, NEC	respiratory	0.573426	[ 0.11, 3.01 ]	0.511072	10	14512														0.540547	[ 0.19, 1.53 ]	0.247324	43	60053														0.549635	[ 0.23, 1.33 ]	0.1838	53	74565
519.9	Symptoms involving respiratory system and other chest symptoms	respiratory	1.19134	[ 0.89, 1.6 ]	0.246788	221	14512														1.23562	[ 1.02, 1.5 ]	0.032303	723	60053														1.22214	[ 1.04, 1.44 ]	0.01529	944	74565
520	Disorders of tooth development	digestive	1.24537	[ 0.81, 1.91 ]	0.313287	139	13459														0.598812	[ 0.38, 0.94 ]	0.0261715	393	58597														0.882056	[ 0.65, 1.2 ]	0.4279	532	72056
520.1	Hereditary disturbances in tooth structure	digestive	80520.6	[ 0, 3.9733860663141E+106 ]	0.924669	1	13459														0.509292	[ 0.07, 3.94 ]	0.517859	15	58597														0.509768	[ 0.07, 3.94 ]	0.5184	16	72056
520.2	Disturbances in tooth eruption	digestive	1.20571	[ 0.78, 1.87 ]	0.404648	134	13459														0.606317	[ 0.38, 0.96 ]	0.0342861	377	58597														0.870315	[ 0.63, 1.2 ]	0.3935	511	72056
521	Diseases of hard tissues of teeth	digestive	1.65139	[ 1.31, 2.09 ]	2.87462e-05	346	13459		2.67028	[ 0.88, 8.07 ]	0.0817368	31	726		1.68607	[ 1.34, 2.12 ]	8.442e-06	377	14185		1.95086	[ 1.64, 2.33 ]	1.21e-13	809	58597		1.31178	[ 1.11, 1.55 ]	0.00131383	729	22326		1.57933	[ 1.4, 1.78 ]	1.209e-13	1538	80923		1.83694	[ 1.6, 2.12 ]	3.13e-17	1155	72056		1.33242	[ 1.13, 1.57 ]	0.000592	760	23052
521.1	Dental caries	digestive	1.66574	[ 1.31, 2.11 ]	2.78323e-05	334	13459		2.42404	[ 0.79, 7.43 ]	0.121318	28	726		1.69317	[ 1.34, 2.14 ]	9.808e-06	362	14185		2.0078	[ 1.68, 2.4 ]	2.17e-14	774	58597		1.29596	[ 1.09, 1.53 ]	0.00267142	696	22326		1.59361	[ 1.41, 1.8 ]	1.067e-13	1470	80923		1.87742	[ 1.63, 2.17 ]	6.31e-18	1108	72056		1.31416	[ 1.11, 1.55 ]	0.00137	724	23052
521.4	Tooth complications likely association with other diseases	digestive	3.76364	[ 0.22, 64.61 ]	0.36085	2	13459														8.24592e-05	[ 0, 1.52545E+58 ]	0.897717	7	58597														3.74792	[ 0.22, 64.3 ]	0.3623	9	72056
522	Diseases of pulp and periapical tissues	digestive	1.73512	[ 1.08, 2.78 ]	0.0224348	86	13459														1.33774	[ 0.77, 2.32 ]	0.300204	115	58597														1.55364	[ 1.09, 2.22 ]	0.0161	201	72056
522.1	Pulpitis and necrosis of tooth pulp	digestive	4.19633e-05	[ 0, 1.4332544107896E+114 ]	0.942301	2	13459														4.98682	[ 0.45, 55.61 ]	0.191571	3	58597														4.98234	[ 0.45, 55.55 ]	0.1918	5	72056
522.5	Periapical abscess	digestive	1.67456	[ 1.01, 2.77 ]	0.0441556	77	13459														1.45653	[ 0.84, 2.54 ]	0.183949	106	58597														1.57255	[ 1.08, 2.28 ]	0.01714	183	72056
523	Gingival and periodontal diseases	digestive	1.69051	[ 1.23, 2.32 ]	0.00123205	193	13459														2.27828	[ 1.89, 2.75 ]	7.32e-18	657	58597		0.867375	[ 0.57, 1.33 ]	0.514844	119	22326								2.10981	[ 1.8, 2.48 ]	1.318e-19	850	72056		0.846284	[ 0.56, 1.28 ]	0.4324	125	23052
523.1	Gingivitis	digestive	1.68507	[ 1.17, 2.44 ]	0.00549203	147	13459														2.41057	[ 1.97, 2.95 ]	1.32e-17	554	58597		3.36215	[ 1.13, 10.02 ]	0.0295078	18	22326		2.43732	[ 2, 2.97 ]	1.426e-18	572	80923		2.2191	[ 1.86, 2.65 ]	1.093e-18	701	72056
523.3	Periodontitis (acute or chronic)	digestive	1.11333	[ 0.5, 2.47 ]	0.791644	31	13459														2.07293	[ 1.31, 3.27 ]	0.00178036	104	58597														1.77695	[ 1.2, 2.64 ]	0.004493	135	72056
523.31	Acute periodontitis	digestive	1.04524	[ 0.42, 2.58 ]	0.923473	24	13459														2.34348	[ 1.41, 3.89 ]	0.000987929	80	58597														1.93131	[ 1.24, 3 ]	0.003507	104	72056
523.32	Chronic periodontitis	digestive	2.27634	[ 0.2, 25.45 ]	0.504277	3	13459														1.29267	[ 0.37, 4.56 ]	0.689994	17	58597														1.45951	[ 0.48, 4.46 ]	0.5075	20	72056
524	Dentofacial anomalies, including malocclusion	digestive	1.53566	[ 1.04, 2.27 ]	0.0323405	142	13459														1.35508	[ 1.01, 1.81 ]	0.0410893	427	58597														1.41666	[ 1.12, 1.79 ]	0.003549	569	72056
524.3	Anomalies of tooth position/malocclusion	digestive	1.34794	[ 0.89, 2.04 ]	0.159632	137	13459														1.35033	[ 1, 1.82 ]	0.0494216	410	58597														1.34945	[ 1.06, 1.72 ]	0.01568	547	72056
525	Other diseases of the teeth and supporting structures	digestive	1.31919	[ 0.96, 1.81 ]	0.0870134	210	13459														1.25203	[ 0.92, 1.69 ]	0.145835	366	58597														1.28364	[ 1.03, 1.6 ]	0.0255	576	72056
525.1	Loss of teeth or edentulism	digestive	2.12968	[ 1.07, 4.24 ]	0.0312253	35	13459														1.50618	[ 0.96, 2.36 ]	0.0739513	130	58597														1.67063	[ 1.15, 2.43 ]	0.007494	165	72056
525.2	Atrophy of edentulous alveolar ridge	digestive	8.24765e-05	[ 0, 4.06988633290632E+97 ]	0.937266	1	13459														2.44726	[ 0.85, 7.02 ]	0.0960386	18	58597														2.44685	[ 0.85, 7.02 ]	0.09611	19	72056
526	Diseases of the jaws	digestive	1.76288	[ 1.15, 2.7 ]	0.00892371	105	13459														1.20916	[ 0.94, 1.56 ]	0.142507	546	58597														1.33523	[ 1.07, 1.66 ]	0.009323	651	72056
526.1	Cysts of the jaws	digestive	5.30305e-05	[ 0, 1.7017805017294E+114 ]	0.943626	2	13459														2.05453	[ 0.67, 6.3 ]	0.208132	18	58597														2.05423	[ 0.67, 6.3 ]	0.2082	20	72056
526.3	Anomalies of jaw size/symmetry	digestive	0.980393	[ 0.34, 2.84 ]	0.970924	27	13459														0.490341	[ 0.22, 1.12 ]	0.0891761	132	58597														0.635083	[ 0.33, 1.22 ]	0.1713	159	72056
526.4	Temporomandibular joint disorders	digestive	5.68735	[ 2.54, 12.72 ]	2.30677e-05	27	13459		1.27819	[ 0.37, 4.47 ]	0.700619	17	726		3.67407	[ 1.87, 7.23 ]	0.0001646	44	14185		1.40728	[ 1, 1.98 ]	0.0494611	271	58597														1.7402	[ 1.27, 2.38 ]	0.0005407	298	72056
526.41	Temporomandibular joint disorder, unspecified	digestive	4.99876	[ 1.35, 18.48 ]	0.0158355	10	13459														1.81842	[ 1.05, 3.15 ]	0.0330422	86	58597														2.117	[ 1.28, 3.51 ]	0.003729	96	72056
526.42	Arthralgia/ankylosis of temporomandibular joint	digestive	8.03662	[ 0.65, 99.52 ]	0.10453	3	13459														1.30926	[ 0.58, 2.96 ]	0.516835	47	58597														1.55519	[ 0.72, 3.38 ]	0.2641	50	72056
526.5	Inflammatory conditions of jaw	digestive	0.384289	[ 0.04, 3.39 ]	0.389051	7	13459														0.896027	[ 0.31, 2.57 ]	0.838156	35	58597														0.762998	[ 0.3, 1.97 ]	0.5761	42	72056
526.8	Exostosis of jaw	digestive	1.47459	[ 0.08, 25.63 ]	0.789775	2	13459														2.18512	[ 0.41, 11.52 ]	0.356796	7	58597														1.97803	[ 0.47, 8.32 ]	0.3521	9	72056
526.9	Jaw disease NOS	digestive	0.867412	[ 0.22, 3.35 ]	0.836388	13	13459														0.405941	[ 0.1, 1.72 ]	0.221524	30	58597														0.608962	[ 0.23, 1.63 ]	0.3245	43	72056
527	Diseases of the salivary glands	digestive	0.948384	[ 0.46, 1.95 ]	0.885372	38	14840														1.59583	[ 1.08, 2.36 ]	0.0187727	155	60871														1.4185	[ 1.01, 2 ]	0.04569	193	75711
527.1	Hypertrophy of salivary gland	digestive	129280	[ 0, 6.3794577195738E+106 ]	0.921521	1	14840														1.83391	[ 0.17, 19.48 ]	0.614927	4	60871														1.83602	[ 0.17, 19.5 ]	0.6142	5	75711
527.2	Sialoadenitis	digestive	1.42178	[ 0.58, 3.51 ]	0.444868	22	14840														1.72305	[ 0.98, 3.03 ]	0.058706	76	60871														1.63248	[ 1.01, 2.63 ]	0.04464	98	75711
527.7	Disturbance of salivary secretion	digestive	0.325366	[ 0.07, 1.51 ]	0.151479	14	14840														0.908034	[ 0.44, 1.88 ]	0.794438	55	60871														0.752691	[ 0.39, 1.45 ]	0.396	69	75711
527.8	Other specified diseases of the salivary glands	digestive																			5.85841	[ 0.82, 41.78 ]	0.0777795	4	60871
528	Diseases of the oral soft tissues, excluding lesions specific for gingiva and tongue	digestive	1.2964	[ 0.91, 1.86 ]	0.155805	154	14840														1.14604	[ 0.91, 1.44 ]	0.244712	603	60871														1.18792	[ 0.98, 1.44 ]	0.08095	757	75711
528.1	Stomatitis and mucositis	digestive	0.925006	[ 0.44, 1.93 ]	0.835943	40	14840														0.871769	[ 0.6, 1.27 ]	0.479225	260	60871														0.882673	[ 0.63, 1.24 ]	0.4692	300	75711
528.11	Stomatitis and mucositis (ulcerative)	digestive	0.38494	[ 0.09, 1.74 ]	0.214382	16	14840														0.725796	[ 0.38, 1.4 ]	0.339417	104	60871														0.6558	[ 0.36, 1.2 ]	0.17	120	75711
528.12	Oral aphthae	digestive	4.44315	[ 1.04, 19.04 ]	0.0445623	8	14840														0.422787	[ 0.1, 1.78 ]	0.240447	35	60871														1.35094	[ 0.49, 3.76 ]	0.5643	43	75711
528.3	Cellulitis and abscess of oral soft tissues	digestive	1.23935	[ 0.51, 3.01 ]	0.636039	26	14840														1.48951	[ 0.58, 3.85 ]	0.411449	36	60871														1.35026	[ 0.71, 2.58 ]	0.3646	62	75711
528.4	Cysts of oral soft tissues	digestive	1.40175	[ 0.14, 14.01 ]	0.773686	4	14840														3.14151	[ 0.82, 11.97 ]	0.0934887	11	60871														2.56254	[ 0.81, 8.15 ]	0.1108	15	75711
528.41	Cyst of the salivary gland	digestive	1.86913	[ 0.16, 21.46 ]	0.615437	3	14840														2.91541	[ 0.58, 14.67 ]	0.194235	8	60871														2.54619	[ 0.66, 9.79 ]	0.1739	11	75711
528.5	Diseases of lips	digestive	3.08389	[ 0.5, 18.97 ]	0.224307	5	14840														1.23479	[ 0.47, 3.24 ]	0.668485	34	60871														1.51059	[ 0.64, 3.54 ]	0.3429	39	75711
528.6	Leukoplakia of oral mucosa	digestive	3.0348	[ 0.19, 49.54 ]	0.435898	2	14840														4.5346	[ 1.63, 12.58 ]	0.00367919	15	60871														4.32538	[ 1.66, 11.28 ]	0.00274	17	75711
528.7	Sialolithiasis	digestive	24896.4	[ 0, 1.2285729011466E+106 ]	0.932476	1	14840														3.73955	[ 0.66, 21.15 ]	0.135729	6	60871														3.74118	[ 0.66, 21.16 ]	0.1356	7	75711
529	Diseases and other conditions of the tongue	digestive	0.264316	[ 0.03, 2.08 ]	0.206647	13	14840														2.09294	[ 1.12, 3.91 ]	0.0203044	52	60871														1.7605	[ 0.97, 3.2 ]	0.0634	65	75711
529.1	Glossitis	digestive	3.62115e-05	[ 0, 1.36377074118756E+78 ]	0.916047	4	14840														4.1918	[ 1.45, 12.1 ]	0.00806795	15	60871														4.19042	[ 1.45, 12.1 ]	0.008083	19	75711
529.6	Glossodynia	digestive	6.36685e-05	[ 0, 3.1417900918001E+97 ]	0.935542	1	14840														1.62581	[ 0.43, 6.22 ]	0.477511	11	60871														1.62531	[ 0.43, 6.21 ]	0.4778	12	75711
530	Diseases of esophagus	digestive	1.45471	[ 1.28, 1.66 ]	1.28772e-08	1305	12603		1.4118	[ 0.93, 2.14 ]	0.102285	215	569		1.45078	[ 1.28, 1.64 ]	3.295e-09	1520	13172		1.40595	[ 1.3, 1.52 ]	3.74e-17	5040	52372		1.34489	[ 1.26, 1.43 ]	2.08743e-19	8007	14793		1.36889	[ 1.3, 1.44 ]	8.826e-35	13047	67165		1.41907	[ 1.33, 1.52 ]	3.239e-24	6345	64975		1.34649	[ 1.26, 1.44 ]	5.551e-20	8222	15362
530.1	Esophagitis, GERD and related diseases	digestive	1.50425	[ 1.32, 1.72 ]	1.47658e-09	1221	12603		1.44234	[ 0.95, 2.19 ]	0.0855765	211	569		1.49855	[ 1.32, 1.7 ]	3.305e-10	1432	13172		1.50461	[ 1.39, 1.63 ]	1.15e-22	4507	52372		1.36427	[ 1.28, 1.46 ]	6.0783e-21	7828	14793		1.4168	[ 1.35, 1.49 ]	3.313e-41	12335	67165		1.50456	[ 1.4, 1.61 ]	1.129e-30	5728	64975		1.36602	[ 1.28, 1.46 ]	1.411e-21	8039	15362
530.11	GERD	digestive	1.55413	[ 1.36, 1.78 ]	1.96051e-10	1139	12603		1.54031	[ 1, 2.37 ]	0.0499033	199	569		1.55286	[ 1.36, 1.77 ]	2.748e-11	1338	13172		1.57142	[ 1.44, 1.71 ]	5.77e-26	4096	52372		1.38579	[ 1.3, 1.48 ]	7.01401e-22	7265	14793		1.45455	[ 1.38, 1.53 ]	5.195e-45	11361	67165		1.56659	[ 1.46, 1.68 ]	7.996e-35	5235	64975		1.38916	[ 1.3, 1.48 ]	1.127e-22	7464	15362
530.12	Ulcer of esophagus	digestive	0.401963	[ 0.08, 1.95 ]	0.258493	12	12603														0.503445	[ 0.15, 1.66 ]	0.259326	38	52372														0.463986	[ 0.18, 1.2 ]	0.1139	50	64975					67	14793
530.13	Barrett's esophagus	digestive																			1.82461	[ 1.04, 3.19 ]	0.0346046	70	52372
530.14	Reflux esophagitis	digestive	1.31693	[ 0.56, 3.09 ]	0.527089	29	12603														1.54465	[ 0.95, 2.52 ]	0.0819435	110	52372														1.48468	[ 0.97, 2.27 ]	0.06824	139	64975
530.15	Eosinophilic esophagitis	digestive	6.57478	[ 0.41, 105.87 ]	0.1841	2	12603														2.61064	[ 0.97, 7.05 ]	0.058477	24	52372														2.8991	[ 1.14, 7.39 ]	0.02582	26	64975
530.2	Esophageal bleeding (varices/hemorrhage)	digestive	0.418225	[ 0.17, 1.05 ]	0.0628769	30	12603														0.538278	[ 0.36, 0.8 ]	0.00198874	304	52372														0.517679	[ 0.36, 0.74 ]	0.0003514	334	64975
530.3	Stricture and stenosis of esophagus	digestive	1.57302	[ 0.7, 3.52 ]	0.27114	26	12603														0.764889	[ 0.49, 1.2 ]	0.245981	159	52372														0.9091	[ 0.61, 1.35 ]	0.6361	185	64975
530.5	Disorders of esophageal motility	digestive	0.329966	[ 0.07, 1.51 ]	0.152742	18	12603														0.495329	[ 0.22, 1.1 ]	0.0843847	66	52372														0.453709	[ 0.22, 0.92 ]	0.02833	84	64975
530.6	Diverticulum of esophagus, acquired	digestive	3.39062e-06	[ 0, 1.088777223763E+120 ]	0.931928	4	12603														0.552677	[ 0.12, 2.54 ]	0.445832	13	52372														0.552501	[ 0.12, 2.54 ]	0.4456	17	64975
530.7	Gastroesophageal laceration-hemorrhage syndrome	digestive	1.13025	[ 0.13, 9.85 ]	0.911756	6	12603														1.31124	[ 0.29, 5.9 ]	0.72402	15	52372														1.24932	[ 0.36, 4.3 ]	0.7239	21	64975
530.9	Heartburn	digestive	1.73545	[ 0.96, 3.12 ]	0.0661157	55	12603														1.21239	[ 0.76, 1.93 ]	0.417282	144	52372														1.39194	[ 0.97, 2.01 ]	0.07565	199	64975
531	Peptic ulcer (excl. esophageal)	digestive	0.7496	[ 0.51, 1.1 ]	0.138159	144	15032														0.874181	[ 0.68, 1.13 ]	0.303387	489	61673														0.833351	[ 0.67, 1.03 ]	0.09271	633	76705
531.1	Hemorrhage from gastrointestinal ulcer	digestive	0.491535	[ 0.17, 1.4 ]	0.184879	20	15032														0.251199	[ 0.08, 0.81 ]	0.0209183	55	61673														0.364583	[ 0.17, 0.8 ]	0.01146	75	76705
531.2	Gastric ulcer	digestive	0.304018	[ 0.12, 0.74 ]	0.00888186	38	15032														0.793928	[ 0.51, 1.24 ]	0.312167	167	61673														0.654555	[ 0.44, 0.98 ]	0.03782	205	76705
531.3	Duodenal ulcer	digestive	0.275641	[ 0.06, 1.28 ]	0.10008	15	15032														0.58332	[ 0.28, 1.23 ]	0.155282	75	61673														0.505959	[ 0.26, 0.99 ]	0.04598	90	76705
531.4	Peptic ulcer, site unspecified	digestive	0.302217	[ 0.13, 0.7 ]	0.0054311	42	15032														0.423382	[ 0.22, 0.82 ]	0.01025	113	61673														0.372842	[ 0.22, 0.63 ]	0.0001889	155	76705
531.5	Gastrojejunal ulcer	digestive	1.05807	[ 0.25, 4.5 ]	0.939088	9	15032														0.25845	[ 0.03, 1.91 ]	0.184823	28	61673														0.651681	[ 0.2, 2.11 ]	0.4742	37	76705
532	Dysphagia	digestive	1.05756	[ 0.85, 1.31 ]	0.612953	449	12603														0.958361	[ 0.83, 1.1 ]	0.555034	1655	52372														0.986887	[ 0.88, 1.11 ]	0.827	2104	64975
535	Gastritis and duodenitis	digestive	1.71356	[ 1.3, 2.26 ]	0.000134059	235	14183														1.22062	[ 1, 1.49 ]	0.0534358	757	58733														1.37396	[ 1.17, 1.62 ]	0.0001367	992	72916
535.1	Acute gastritis	digestive	1.15027	[ 0.43, 3.05 ]	0.778454	21	14183														1.04938	[ 0.4, 2.76 ]	0.922104	34	58733														1.09823	[ 0.55, 2.18 ]	0.7891	55	72916
535.2	Atrophic gastritis	digestive	1.66306	[ 0.72, 3.84 ]	0.233184	26	14183														0.898343	[ 0.47, 1.71 ]	0.744753	83	58733														1.13055	[ 0.68, 1.88 ]	0.6379	109	72916
535.6	Duodenitis	digestive	0.862971	[ 0.22, 3.34 ]	0.831141	12	14183														0.847217	[ 0.33, 2.2 ]	0.733076	42	58733														0.852399	[ 0.39, 1.86 ]	0.688	54	72916
535.8	Other specified gastritis	digestive	1.44205	[ 0.72, 2.89 ]	0.302642	38	14183														1.0523	[ 0.6, 1.84 ]	0.857492	106	58733														1.18982	[ 0.77, 1.84 ]	0.4331	144	72916
535.9	Gastritis and duodenitis, NOS	digestive	1.27906	[ 0.54, 3.03 ]	0.575907	30	14183														0.709932	[ 0.34, 1.49 ]	0.365865	82	58733														0.912196	[ 0.52, 1.6 ]	0.7488	112	72916
536	Disorders of function of stomach	digestive	1.19393	[ 0.87, 1.64 ]	0.270082	203	14183														1.21726	[ 0.99, 1.49 ]	0.0595417	741	58733														1.21034	[ 1.02, 1.44 ]	0.02919	944	72916
536.3	Gastroparesis	digestive	1.09577	[ 0.63, 1.92 ]	0.74947	66	14183														0.733361	[ 0.46, 1.16 ]	0.182692	214	58733														0.860364	[ 0.6, 1.23 ]	0.405	280	72916
536.7	Complications of gastrostomy, colostomy and enterostomy	digestive	0.607381	[ 0.25, 1.47 ]	0.268921	32	14183														0.40782	[ 0.21, 0.81 ]	0.00988383	141	58733														0.473076	[ 0.28, 0.81 ]	0.006564	173	72916
536.8	Dyspepsia and other specified disorders of function of stomach	digestive	1.6431	[ 1.07, 2.52 ]	0.023077	99	14183														1.77666	[ 1.38, 2.28 ]	7.11e-06	400	58733		1.62951	[ 1.15, 2.3 ]	0.00565539	172	22295		1.72444	[ 1.41, 2.11 ]	1.445e-07	572	81028		1.74159	[ 1.4, 2.16 ]	5.089e-07	499	72916		1.55007	[ 1.1, 2.17 ]	0.0112	181	23065
537	Other disorders of stomach and duodenum	digestive	1.39966	[ 0.85, 2.32 ]	0.19055	71	14183														0.679049	[ 0.5, 0.92 ]	0.0129249	425	58733														0.824729	[ 0.64, 1.07 ]	0.1478	496	72916
537.1	Lesions of stomach and duodenum	digestive	1.3402	[ 0.32, 5.63 ]	0.689191	9	14183														0.943495	[ 0.31, 2.83 ]	0.917346	21	58733														1.07412	[ 0.45, 2.57 ]	0.8723	30	72916
539	Bariatric surgery	digestive	2.66543	[ 1.92, 3.7 ]	4.55268e-09	151	15191		1.0498	[ 0.35, 3.15 ]	0.931001	24	858		2.47045	[ 1.8, 3.38 ]	1.667e-08	175	16049		1.56894	[ 1.26, 1.95 ]	4.94e-05	583	62221														1.84485	[ 1.54, 2.21 ]	3.508e-11	734	77412		0.9997	[ 0.83, 1.2 ]	0.9974	568	26198
540	Appendiceal conditions	digestive	0.961376	[ 0.57, 1.62 ]	0.882594	90	15230														1.3011	[ 0.98, 1.72 ]	0.0648251	432	62266														1.21653	[ 0.95, 1.56 ]	0.119	522	77496
540.1	Appendicitis	digestive	0.826867	[ 0.47, 1.45 ]	0.507418	84	15230														1.22116	[ 0.91, 1.64 ]	0.181887	410	62266														1.12333	[ 0.87, 1.46 ]	0.3806	494	77496
540.11	Acute appendicitis	digestive	0.655522	[ 0.33, 1.32 ]	0.234735	63	15230														1.00846	[ 0.71, 1.44 ]	0.963067	312	62266														0.922194	[ 0.67, 1.27 ]	0.6169	375	77496
550	Abdominal hernia	digestive	1.61678	[ 1.32, 1.98 ]	4.3283e-06	443	14491		1.2154	[ 0.54, 2.72 ]	0.63496	41	811		1.58899	[ 1.3, 1.94 ]	4.874e-06	484	15302		1.25667	[ 1.11, 1.42 ]	0.000365372	1749	59416														1.34622	[ 1.21, 1.5 ]	5.326e-08	2192	73907		1.37218	[ 1.23, 1.53 ]	1.568e-08	2039	23242
550.1	Inguinal hernia	digestive	0.747031	[ 0.24, 2.36 ]	0.619648	17	14491														1.17003	[ 0.71, 1.94 ]	0.54094	107	59416														1.08883	[ 0.69, 1.73 ]	0.7178	124	73907
550.2	Diaphragmatic hernia	digestive	1.49833	[ 1.06, 2.11 ]	0.0213778	150	14491														1.09729	[ 0.9, 1.34 ]	0.357642	671	59416														1.18542	[ 1, 1.41 ]	0.05191	821	73907
550.3	Femoral hernia	digestive	6.36683e-05	[ 0, 3.14178218225436E+97 ]	0.935542	1	14491														1.49498	[ 0.59, 3.81 ]	0.399453	26	59416														1.49466	[ 0.59, 3.81 ]	0.3996	27	73907
550.4	Umbilical hernia	digestive	2.17101	[ 1.42, 3.32 ]	0.00035606	97	14491														1.60682	[ 1.12, 2.3 ]	0.00956705	197	59416														1.82084	[ 1.38, 2.4 ]	1.847e-05	294	73907		1.50667	[ 1.14, 1.99 ]	0.003849	275	23242
550.5	Ventral hernia	digestive	1.22041	[ 0.76, 1.97 ]	0.413528	84	14491														0.934039	[ 0.69, 1.26 ]	0.651519	376	59416														1.00612	[ 0.78, 1.29 ]	0.9624	460	73907
550.6	Incisional hernia	digestive	2.29774	[ 1.39, 3.8 ]	0.0012061	65	14491														1.66461	[ 1.32, 2.1 ]	1.69e-05	431	59416		1.17349	[ 0.94, 1.46 ]	0.152243	441	22431		1.38348	[ 1.18, 1.62 ]	6.494e-05	872	81847		1.76138	[ 1.43, 2.17 ]	1.419e-07	496	73907		1.17798	[ 0.95, 1.46 ]	0.1402	448	23242
555	Inflammatory bowel disease and other gastroenteritis and colitis	digestive	1.23301	[ 0.81, 1.87 ]	0.32469	120	13121														0.876556	[ 0.71, 1.08 ]	0.220137	1040	52702														0.939507	[ 0.78, 1.13 ]	0.5155	1160	65823
555.1	Regional enteritis	digestive	1.28946	[ 0.8, 2.08 ]	0.295465	90	13121														0.83049	[ 0.65, 1.06 ]	0.138955	812	52702														0.911102	[ 0.73, 1.13 ]	0.404	902	65823
555.2	Ulcerative colitis	digestive	1.52366	[ 0.86, 2.71 ]	0.151138	59	13121														0.996315	[ 0.75, 1.32 ]	0.979398	532	52702														1.08091	[ 0.84, 1.39 ]	0.5448	591	65823
555.21	Ulcerative colitis (chronic)	digestive	1.37299	[ 0.61, 3.07 ]	0.440799	31	13121														1.06028	[ 0.7, 1.62 ]	0.785647	226	52702														1.12086	[ 0.77, 1.63 ]	0.5496	257	65823
556	Ulceration of the lower GI tract	digestive	1.04414	[ 0.37, 2.91 ]	0.934168	19	13121														0.971241	[ 0.55, 1.73 ]	0.920763	106	52702														0.988171	[ 0.6, 1.63 ]	0.963	125	65823
556.1	Ulceration of intestine	digestive	1.1236	[ 0.31, 4.08 ]	0.859364	11	13121														0.733879	[ 0.35, 1.55 ]	0.417032	76	52702														0.81685	[ 0.43, 1.56 ]	0.5397	87	65823
556.11	Angiodysplasia of intestine (without mention of hemorrhage)	digestive	0.300357	[ 0.03, 2.83 ]	0.293008	5	13121														0.81577	[ 0.17, 3.85 ]	0.796866	11	52702														0.590432	[ 0.16, 2.11 ]	0.418	16	65823
557	Intestinal malabsorption (non-celiac)	digestive	1.62107	[ 0.85, 3.08 ]	0.139206	43	13121														1.40725	[ 0.95, 2.09 ]	0.0912816	189	52702														1.4636	[ 1.04, 2.05 ]	0.02681	232	65823
557.1	Celiac disease	digestive	0.000119806	[ 0, 5.91193471974426E+97 ]	0.939752	1	13121														1.3138	[ 0.74, 2.33 ]	0.351508	102	52702														1.31377	[ 0.74, 2.33 ]	0.3516	103	65823
558	Noninfectious gastroenteritis	digestive	1.41763	[ 1.06, 1.9 ]	0.019048	240	13121														1.07809	[ 0.89, 1.31 ]	0.447368	970	52702														1.17246	[ 1, 1.38 ]	0.0535	1210	65823
559	Ileostomy status	digestive	1.8304	[ 0.68, 4.92 ]	0.230813	18	13121														1.01144	[ 0.62, 1.66 ]	0.963965	142	52702														1.13837	[ 0.73, 1.77 ]	0.565	160	65823
560	Intestinal obstruction without mention of hernia	digestive	0.930684	[ 0.69, 1.25 ]	0.635729	240	13121														0.818364	[ 0.68, 0.99 ]	0.0369479	1048	52702														0.849082	[ 0.72, 1 ]	0.04381	1288	65823
560.1	Paralytic ileus	digestive	1.59716	[ 0.97, 2.63 ]	0.066614	73	13121														0.931089	[ 0.68, 1.27 ]	0.649776	345	52702														1.08004	[ 0.83, 1.4 ]	0.565	418	65823
560.2	Impaction of intestine	digestive	0.252971	[ 0.05, 1.18 ]	0.0806139	16	13121														0.563032	[ 0.2, 1.62 ]	0.286256	39	52702														0.436137	[ 0.18, 1.04 ]	0.06191	55	65823
560.3	Peritoneal or intestinal adhesions	digestive	1.92254	[ 0.86, 4.31 ]	0.112072	26	13121														1.29994	[ 0.7, 2.42 ]	0.408855	67	52702														1.50456	[ 0.92, 2.46 ]	0.1042	93	65823
560.4	Other intestinal obstruction	digestive	1.02467	[ 0.7, 1.49 ]	0.898904	142	13121														0.83755	[ 0.66, 1.06 ]	0.141388	653	52702														0.886743	[ 0.73, 1.08 ]	0.2389	795	65823
561	Symptoms involving digestive system	digestive	3.32208	[ 1.8, 6.12 ]	0.000115887	45	13121														2.31087	[ 1.74, 3.07 ]	6.73e-09	266	52702		1.82136	[ 1.45, 2.28 ]	1.85707e-07	440	17575		1.99751	[ 1.67, 2.38 ]	1.479e-14	706	70277		2.46428	[ 1.91, 3.19 ]	5.934e-12	311	65823		1.84172	[ 1.47, 2.3 ]	7.796e-08	452	18283
561.1	Diarrhea	digestive	1.16593	[ 0.99, 1.38 ]	0.0733562	758	13507														1.18563	[ 1.07, 1.31 ]	0.000736791	3408	56027														1.18057	[ 1.08, 1.29 ]	0.0001349	4166	69534
561.2	Flatulence	digestive	1.1597	[ 0.76, 1.76 ]	0.488581	110	14965														1.01574	[ 0.79, 1.31 ]	0.90307	504	61170														1.05201	[ 0.85, 1.31 ]	0.6451	614	76135
562	Diverticulosis and diverticulitis	digestive	1.19	[ 0.92, 1.54 ]	0.18272	287	13121														1.49046	[ 1.3, 1.71 ]	8.62e-09	1283	52702		1.59661	[ 1.42, 1.79 ]	1.02399e-15	2170	17575		1.55178	[ 1.42, 1.69 ]	7.157e-23	3453	70277		1.4185	[ 1.26, 1.6 ]	1.14e-08	1570	65823		1.58566	[ 1.42, 1.78 ]	1.607e-15	2196	18283
562.1	Diverticulosis	digestive	1.1053	[ 0.82, 1.49 ]	0.509562	208	13121														1.55603	[ 1.34, 1.81 ]	1.22e-08	968	52702		1.89514	[ 1.65, 2.18 ]	2.09557e-19	1413	17575		1.73239	[ 1.56, 1.92 ]	9.406e-26	2381	70277		1.44962	[ 1.27, 1.66 ]	7.783e-08	1176	65823		1.88156	[ 1.64, 2.16 ]	2.906e-19	1430	18283
562.2	Diverticulitis	digestive	1.13695	[ 0.7, 1.86 ]	0.607535	76	13121														1.47936	[ 1.14, 1.92 ]	0.00343629	322	52702														1.39501	[ 1.11, 1.76 ]	0.004778	398	65823
563	Constipation	digestive	1.15513	[ 0.98, 1.36 ]	0.0797731	852	13514														1.11204	[ 0.99, 1.25 ]	0.0825183	2230	57979														1.12716	[ 1.02, 1.24 ]	0.01474	3082	71493
564	Functional digestive disorders	digestive	2.21064	[ 1.65, 2.97 ]	1.32821e-07	198	13121		3.14369	[ 0.92, 10.73 ]	0.0674049	23	708		2.25353	[ 1.69, 3 ]	2.758e-08	221	13829		1.80956	[ 1.57, 2.08 ]	1.61e-16	1337	52702		1.8551	[ 1.63, 2.11 ]	1.3781e-21	1359	17575		1.83455	[ 1.67, 2.02 ]	1.828e-36	2696	70277		1.87817	[ 1.65, 2.13 ]	2.562e-22	1535	65823		1.86545	[ 1.64, 2.12 ]	3.624e-22	1382	18283
564.1	Irritable Bowel Syndrome	digestive	2.65692	[ 1.86, 3.81 ]	9.7569e-08	129	13121		3.14369	[ 0.92, 10.73 ]	0.0674049	23	708		2.69231	[ 1.91, 3.8 ]	1.799e-08	152	13829		1.89271	[ 1.62, 2.21 ]	1.66e-15	1039	52702		1.8873	[ 1.66, 2.15 ]	8.1567e-22	1296	17575		1.88948	[ 1.71, 2.09 ]	1.06e-35	2335	70277		1.99851	[ 1.73, 2.31 ]	3.986e-21	1168	65823		1.898	[ 1.67, 2.16 ]	2.097e-22	1319	18283
564.9	Personal history of diseases of digestive system	digestive	1.93396	[ 0.12, 31.13 ]	0.641741	2	13121											2	13121		1.30233	[ 0.49, 3.44 ]	0.593742	32	52702														1.35961	[ 0.54, 3.4 ]	0.5112	34	65823
565	Anal and rectal conditions	digestive	2.38823	[ 1.77, 3.22 ]	1.10478e-08	194	13982		1.84436	[ 0.37, 9.21 ]	0.455629	11	799		2.36765	[ 1.77, 3.18 ]	8.717e-09	205	14781		1.84289	[ 1.53, 2.22 ]	1.87e-10	719	57307		1.39622	[ 1.14, 1.7 ]	0.00105199	514	22767		1.61753	[ 1.41, 1.85 ]	5.787e-12	1233	80074		1.98357	[ 1.69, 2.33 ]	3.268e-17	913	71289		1.40214	[ 1.15, 1.71 ]	0.0008282	525	23566
565.1	Anal and rectal polyp	digestive	2.29486	[ 0.43, 12.27 ]	0.331486	6	13982														2.95383	[ 1.47, 5.93 ]	0.00232227	38	57307														2.84596	[ 1.5, 5.42 ]	0.001447	44	71289
567	Peritonitis and retroperitoneal infections	digestive	0.93568	[ 0.6, 1.46 ]	0.769668	108	13982														0.726251	[ 0.53, 0.99 ]	0.0414647	445	57307														0.788203	[ 0.61, 1.02 ]	0.06521	553	71289
568	Other disorders of peritoneum	digestive	1.65652	[ 1.01, 2.7 ]	0.0435377	80	13982														0.850728	[ 0.6, 1.2 ]	0.359617	320	57307														1.06173	[ 0.8, 1.41 ]	0.6778	400	71289
568.1	Peritoneal adhesions (postoperative) (postinfection)	digestive	2.38719	[ 1.34, 4.25 ]	0.00313279	52	13982														0.650452	[ 0.38, 1.11 ]	0.116761	169	57307														1.18958	[ 0.8, 1.76 ]	0.3869	221	71289
569	Other disorders of intestine	digestive	2.13711	[ 1.65, 2.76 ]	6.56959e-09	262	13982		1.03744	[ 0.35, 3.04 ]	0.946566	23	799		2.05546	[ 1.6, 2.64 ]	1.526e-08	285	14781		1.17625	[ 1, 1.38 ]	0.0459741	1284	57307														1.38916	[ 1.21, 1.59 ]	1.964e-06	1546	71289		1.02041	[ 0.86, 1.21 ]	0.8128	720	23566
569.1	Toxic gastroenteritis and colitis	digestive	5.25563	[ 0.33, 84.34 ]	0.241299	2	13982														0.534948	[ 0.07, 4.3 ]	0.55645	11	57307														1.21969	[ 0.23, 6.46 ]	0.8154	13	71289
569.2	Gastrointestinal complications	digestive	2.93227	[ 2.14, 4.02 ]	2.20906e-11	164	13982		0.70575	[ 0.23, 2.18 ]	0.544579	20	799								1.38449	[ 1.13, 1.69 ]	0.00149949	743	57307														1.71961	[ 1.45, 2.04 ]	3.522e-10	907	71289		1.03915	[ 0.86, 1.26 ]	0.6924	518	23566
571	Chronic liver disease and cirrhosis	digestive	0.8088	[ 0.6, 1.09 ]	0.160792	247	13748														0.930216	[ 0.8, 1.08 ]	0.347113	1508	56230														0.903843	[ 0.79, 1.03 ]	0.1406	1755	69978
571.5	Other chronic nonalcoholic liver disease	digestive	0.795922	[ 0.56, 1.12 ]	0.195446	176	13748														0.922934	[ 0.78, 1.09 ]	0.354077	1189	56230														0.89682	[ 0.77, 1.04 ]	0.1608	1365	69978
571.51	Cirrhosis of liver without mention of alcohol	digestive	0.483468	[ 0.29, 0.8 ]	0.00480868	97	13748														0.399615	[ 0.3, 0.54 ]	9.75e-10	681	56230		0.331628	[ 0.22, 0.49 ]	3.13698e-08	244	20903		0.373589	[ 0.3, 0.47 ]	2.175e-16	925	77133		0.419371	[ 0.33, 0.54 ]	2.056e-11	778	69978		0.344349	[ 0.24, 0.5 ]	3.365e-08	252	21643
571.6	Primary biliary cirrhosis	digestive	0.446399	[ 0.09, 2.1 ]	0.30707	11	13748														0.571583	[ 0.31, 1.07 ]	0.0800452	116	56230														0.552059	[ 0.31, 0.99 ]	0.04488	127	69978
571.8	Liver abscess and sequelae of chronic liver disease	digestive	0.595462	[ 0.36, 0.98 ]	0.0411206	97	13748														0.549312	[ 0.41, 0.73 ]	3.5e-05	587	56230														0.56029	[ 0.44, 0.72 ]	4.092e-06	684	69978		0.225192	[ 0.14, 0.37 ]	5.909e-09	180	21643
571.81	Portal hypertension	digestive	0.59893	[ 0.28, 1.29 ]	0.18839	39	13748														0.511879	[ 0.35, 0.76 ]	0.000805264	315	56230														0.528877	[ 0.37, 0.75 ]	0.000341	354	69978
572	Ascites (non malignant)	digestive	1.04948	[ 0.78, 1.42 ]	0.751742	224	13748														0.727515	[ 0.6, 0.89 ]	0.00165326	1018	56230														0.813508	[ 0.69, 0.96 ]	0.01434	1242	69978
573	Other disorders of liver	digestive	1.14783	[ 0.8, 1.64 ]	0.450122	153	13748														0.960905	[ 0.76, 1.21 ]	0.736137	592	56230														1.01278	[ 0.83, 1.23 ]	0.8981	745	69978
573.1	Chronic passive congestion of liver	digestive	1.37804	[ 0.25, 7.68 ]	0.714438	6	13748														0.786643	[ 0.17, 3.57 ]	0.755617	16	56230														1.00461	[ 0.32, 3.12 ]	0.9936	22	69978
573.2	Liver replaced by transplant	digestive	0.51167	[ 0.17, 1.56 ]	0.239057	22	13748														0.473647	[ 0.26, 0.86 ]	0.0131722	166	56230														0.481716	[ 0.29, 0.81 ]	0.00611	188	69978
573.3	Hepatomegaly	digestive	0.564622	[ 0.19, 1.7 ]	0.309161	26	13748														1.29943	[ 0.71, 2.38 ]	0.396617	80	56230														1.0709	[ 0.63, 1.82 ]	0.8003	106	69978
573.4	Acute and subacute necrosis of liver	digestive	0.623853	[ 0.28, 1.37 ]	0.241831	42	13748														0.501921	[ 0.28, 0.91 ]	0.0228306	167	56230														0.542862	[ 0.34, 0.87 ]	0.01164	209	69978
573.5	Jaundice (not of newborn)	digestive	0.52286	[ 0.27, 1 ]	0.0510752	70	13748														0.43355	[ 0.28, 0.68 ]	0.000270011	288	56230														0.460566	[ 0.32, 0.67 ]	4.027e-05	358	69978
574	Cholelithiasis and cholecystitis	digestive	0.970101	[ 0.79, 1.19 ]	0.775188	532	14353														1.08489	[ 0.94, 1.25 ]	0.266261	1618	59262														1.04645	[ 0.93, 1.18 ]	0.4514	2150	73615
574.1	Cholelithiasis	digestive	0.978348	[ 0.78, 1.23 ]	0.848808	455	14353														1.20037	[ 1.02, 1.41 ]	0.0249979	1238	59262														1.12086	[ 0.98, 1.28 ]	0.08586	1693	73615
574.11	Cholelithiasis with acute cholecystitis	digestive	0.969703	[ 0.42, 2.26 ]	0.943298	30	14353														1.43433	[ 0.8, 2.56 ]	0.222679	76	59262														1.26617	[ 0.78, 2.04 ]	0.3338	106	73615
574.12	Cholelithiasis with other cholecystitis	digestive	0.98412	[ 0.58, 1.68 ]	0.953302	81	14353														1.12007	[ 0.75, 1.68 ]	0.583571	209	59262														1.06855	[ 0.77, 1.48 ]	0.6878	290	73615
574.2	Calculus of bile duct	digestive	0.511339	[ 0.27, 0.98 ]	0.0421312	77	14353														0.930152	[ 0.62, 1.4 ]	0.726577	214	59262														0.785527	[ 0.56, 1.11 ]	0.1687	291	73615
574.3	Cholecystitis without cholelithiasis	digestive	0.922573	[ 0.58, 1.47 ]	0.734444	102	14353														1.05874	[ 0.77, 1.45 ]	0.722078	315	59262														1.014	[ 0.78, 1.32 ]	0.9165	417	73615
575	Other biliary tract disease	digestive	0.664687	[ 0.44, 0.99 ]	0.0460264	153	14353														0.599256	[ 0.47, 0.76 ]	2.83e-05	798	59262		0.952361	[ 0.8, 1.13 ]	0.570833	787	22425		0.816768	[ 0.71, 0.94 ]	0.004052	1585	81687		0.61582	[ 0.5, 0.76 ]	3.88e-06	951	73615		0.925242	[ 0.78, 1.09 ]	0.3621	804	23232
575.1	Cholangitis	digestive	0.102739	[ 0.01, 0.79 ]	0.0284266	20	14353														0.654273	[ 0.35, 1.24 ]	0.190741	97	59262														0.555048	[ 0.3, 1.02 ]	0.05716	117	73615
575.2	Obstruction of bile duct	digestive	0.314656	[ 0.09, 1.11 ]	0.0720162	20	14353														0.502313	[ 0.31, 0.81 ]	0.00468017	209	59262														0.473691	[ 0.3, 0.74 ]	0.00103	229	73615
575.6	Cholesterolosis of gallbladder	digestive	324432	[ 0, 1.0151297385569E+124 ]	0.927367	2	14353														0.773943	[ 0.1, 6.23 ]	0.80967	9	59262														0.774529	[ 0.1, 6.23 ]	0.8102	11	73615
575.7	Other disorders of gallbladder	digestive	0.480044	[ 0.2, 1.13 ]	0.0924438	39	14353														0.968986	[ 0.62, 1.5 ]	0.888405	165	59262														0.83644	[ 0.57, 1.24 ]	0.3708	204	73615
575.8	Other disorders of biliary tract	digestive	0.601708	[ 0.3, 1.19 ]	0.144954	57	14353														0.61913	[ 0.43, 0.88 ]	0.00788963	372	59262														0.615389	[ 0.45, 0.84 ]	0.00245	429	73615
577	Diseases of pancreas	digestive	0.694416	[ 0.5, 0.96 ]	0.0298056	211	15023														0.626917	[ 0.5, 0.79 ]	8.42e-05	827	61707														0.64869	[ 0.54, 0.78 ]	8.015e-06	1038	76730		0.69503	[ 0.57, 0.85 ]	0.0005408	659	25733
577.1	Acute pancreatitis	digestive	0.76079	[ 0.52, 1.12 ]	0.162388	150	15023														0.573133	[ 0.4, 0.81 ]	0.00188624	418	61707														0.652137	[ 0.5, 0.84 ]	0.001214	568	76730
577.2	Chronic pancreatitis	digestive	0.853932	[ 0.44, 1.66 ]	0.640755	47	15023														0.385736	[ 0.2, 0.73 ]	0.0037109	173	61707														0.567054	[ 0.36, 0.9 ]	0.01606	220	76730
577.3	Cyst and pseudocyst of pancreas	digestive	1.00863	[ 0.5, 2.02 ]	0.980623	39	15023														0.733289	[ 0.48, 1.12 ]	0.153063	197	61707														0.800115	[ 0.56, 1.15 ]	0.2281	236	76730
578	Gastrointestinal hemorrhage	digestive	1.40984	[ 1.16, 1.72 ]	0.000651304	518	12815														1.38428	[ 1.23, 1.56 ]	8.42e-08	2166	53824		1.35119	[ 1.19, 1.53 ]	2.25822e-06	1703	20033		1.36848	[ 1.26, 1.49 ]	9.273e-13	3869	73857		1.39111	[ 1.26, 1.54 ]	2.172e-10	2684	66639		1.32194	[ 1.17, 1.49 ]	8.583e-06	1747	20776
578.1	Hematemesis	digestive	0.991716	[ 0.54, 1.84 ]	0.978899	60	12815														0.635937	[ 0.38, 1.07 ]	0.0875868	194	53824														0.764755	[ 0.51, 1.14 ]	0.1857	254	66639
578.2	Blood in stool	digestive	1.54668	[ 1.16, 2.07 ]	0.00339234	222	12815														1.53966	[ 1.29, 1.84 ]	2.49e-06	861	53824		1.37491	[ 1.06, 1.78 ]	0.0156868	369	20033		1.48394	[ 1.28, 1.72 ]	1.557e-07	1230	73857		1.54157	[ 1.32, 1.8 ]	2.921e-08	1083	66639		1.35026	[ 1.05, 1.74 ]	0.02017	383	20776
578.8	Hemorrhage of rectum and anus	digestive	1.52614	[ 1.02, 2.28 ]	0.0400095	116	12815														1.94455	[ 1.57, 2.41 ]	1.76e-09	524	53824		1.50562	[ 1.26, 1.8 ]	8.07797e-06	703	20033		1.67113	[ 1.46, 1.92 ]	3.39e-13	1227	73857		1.8419	[ 1.52, 2.23 ]	3.515e-10	640	66639		1.47905	[ 1.24, 1.77 ]	1.439e-05	728	20776
578.9	Hemorrhage of gastrointestinal tract	digestive	0.686026	[ 0.47, 1 ]	0.052596	152	12815														0.490506	[ 0.36, 0.66 ]	2.56e-06	560	53824		0.909099	[ 0.7, 1.18 ]	0.474092	542	20033		0.694683	[ 0.57, 0.85 ]	0.0002696	1102	73857		0.556772	[ 0.44, 0.7 ]	9.51e-07	712	66639		0.888163	[ 0.69, 1.15 ]	0.3701	548	20776
579	Other symptoms involving abdomen and pelvis	digestive	2.37913	[ 2.01, 2.82 ]	8.40753e-24	646	12815		25.8536	[ 3.05, 219.1 ]	0.00285512	24	743		2.41452	[ 2.04, 2.86 ]	1.04e-24	670	13558		2.44933	[ 2.2, 2.73 ]	1.02e-59	1966	53824		3.19061	[ 2.74, 3.71 ]	9.85453e-51	969	20033		2.67621	[ 2.45, 2.92 ]	6.77e-107	2935	73857		2.42881	[ 2.22, 2.66 ]	9.654e-82	2612	66639		3.22425	[ 2.77, 3.75 ]	7.113e-52	993	20776
579.2	Splenomegaly	digestive	1.11786	[ 0.47, 2.67 ]	0.80223	29	12815														0.619736	[ 0.39, 0.98 ]	0.0429467	239	53824														0.705675	[ 0.47, 1.06 ]	0.09492	268	66639
580	Nephritis; nephrosis; renal sclerosis	genitourinary	0.622975	[ 0.45, 0.86 ]	0.00432805	241	12991														0.693158	[ 0.51, 0.94 ]	0.0193528	430	55734														0.659153	[ 0.53, 0.82 ]	0.0002528	671	68725
580.1	Glomerulonephritis	genitourinary	0.601065	[ 0.35, 1.03 ]	0.0653767	98	12991														0.416487	[ 0.2, 0.86 ]	0.0181271	119	55734														0.52724	[ 0.34, 0.81 ]	0.003858	217	68725
580.11	Proliferative glomerulonephritis	genitourinary	1.74314	[ 0.61, 4.95 ]	0.296783	17	12991														0.571384	[ 0.17, 1.92 ]	0.36443	31	55734														1.08275	[ 0.49, 2.39 ]	0.8436	48	68725
580.12	Non-proliferative glomerulonephritis	genitourinary	0.337785	[ 0.12, 0.98 ]	0.0461608	38	12991														0.596506	[ 0.18, 1.97 ]	0.397346	36	55734														0.434526	[ 0.2, 0.96 ]	0.04022	74	68725
580.13	Acute glomerulonephritis, NOS	genitourinary	1.26377	[ 0.32, 4.99 ]	0.738275	10	12991														1.67998e-05	[ 0, 2.45632E+67 ]	0.896819	14	55734														1.26276	[ 0.32, 4.99 ]	0.7391	24	68725
580.14	Chronic glomerulonephritis, NOS	genitourinary	0.570286	[ 0.26, 1.25 ]	0.161366	47	12991														0.746601	[ 0.29, 1.92 ]	0.544537	47	55734														0.636672	[ 0.35, 1.17 ]	0.1431	94	68725
580.2	Nephrotic syndrome without mention of glomerulonephritis	genitourinary	0.493325	[ 0.23, 1.07 ]	0.0746451	55	12991														0.721455	[ 0.34, 1.52 ]	0.392566	72	55734														0.600796	[ 0.35, 1.03 ]	0.06395	127	68725
580.3	Nephritis and nephropathy without mention of glomerulonephritis	genitourinary	0.70031	[ 0.47, 1.05 ]	0.0836589	149	12991														0.844325	[ 0.56, 1.27 ]	0.412032	228	55734														0.768819	[ 0.58, 1.02 ]	0.07127	377	68725
580.31	Nephritis and nephropathy in diseases classified elsewhere	genitourinary	0.726963	[ 0.47, 1.13 ]	0.157303	121	12991														0.673693	[ 0.4, 1.15 ]	0.144409	145	55734														0.704618	[ 0.5, 0.99 ]	0.0433	266	68725
580.32	Nephritis and nephropathy with pathological lesion	genitourinary	0.75913	[ 0.36, 1.61 ]	0.473995	48	12991														1.25667	[ 0.69, 2.28 ]	0.453583	89	55734														1.03479	[ 0.65, 1.65 ]	0.8863	137	68725
580.4	Renal sclerosis, NOS	genitourinary	0.564614	[ 0.24, 1.33 ]	0.189444	34	12991														1.13919	[ 0.63, 2.07 ]	0.66787	77	55734														0.905471	[ 0.56, 1.48 ]	0.6902	111	68725
585	Renal failure	genitourinary	0.502577	[ 0.43, 0.59 ]	1.86286e-16	1096	12991		0.691105	[ 0.37, 1.29 ]	0.248765	67	759		0.512887	[ 0.44, 0.6 ]	1.517e-16	1163	13750		0.560876	[ 0.49, 0.64 ]	5.65e-19	2665	55734		0.746826	[ 0.66, 0.84 ]	1.24631e-06	3069	20310		0.654293	[ 0.6, 0.71 ]	7.656e-22	5734	76044		0.53816	[ 0.49, 0.6 ]	1.396e-33	3761	68725		0.744829	[ 0.66, 0.84 ]	6.433e-07	3136	21069
585.1	Acute renal failure	genitourinary	0.543844	[ 0.45, 0.66 ]	2.44604e-10	755	12991		0.223804	[ 0.06, 0.78 ]	0.0188192	19	759		0.533178	[ 0.44, 0.64 ]	3.84e-11	774	13750		0.520729	[ 0.45, 0.61 ]	1.51e-16	1821	55734		0.51094	[ 0.42, 0.62 ]	1.33375e-11	1141	20310		0.516903	[ 0.46, 0.58 ]	1.367e-26	2962	76044		0.529935	[ 0.47, 0.6 ]	2.537e-25	2576	68725		0.501025	[ 0.41, 0.61 ]	1.843e-12	1160	21069
585.2	Renal failure NOS	genitourinary	0.451767	[ 0.31, 0.66 ]	4.57276e-05	180	12991														0.512565	[ 0.35, 0.76 ]	0.000808853	281	55734														0.480513	[ 0.37, 0.63 ]	1.466e-07	461	68725		0.471046	[ 0.32, 0.7 ]	0.0002202	265	21069
585.3	Chronic renal failure [CKD]	genitourinary	0.423864	[ 0.34, 0.52 ]	4.67305e-16	656	12991		0.745665	[ 0.38, 1.47 ]	0.395944	57	759		0.444858	[ 0.36, 0.54 ]	1.119e-15	713	13750		0.580651	[ 0.49, 0.69 ]	7.63e-10	1298	55734		0.837582	[ 0.73, 0.95 ]	0.00786267	2458	20310		0.7333	[ 0.66, 0.81 ]	5.615e-09	3756	76044		0.510176	[ 0.45, 0.58 ]	3.146e-23	1954	68725		0.834102	[ 0.73, 0.95 ]	0.005596	2515	21069
585.31	Renal dialysis	genitourinary	0.397285	[ 0.28, 0.56 ]	7.23773e-08	248	12991		0.248698	[ 0.05, 1.15 ]	0.0747777	9	759		0.388835	[ 0.28, 0.54 ]	1.681e-08	257	13750		0.586738	[ 0.4, 0.86 ]	0.00576605	294	55734														0.471753	[ 0.37, 0.61 ]	4.623e-09	542	68725		0.259422	[ 0.15, 0.45 ]	1.84e-06	154	21069
585.32	End stage renal disease	genitourinary	0.425645	[ 0.31, 0.58 ]	3.84698e-08	293	12991		0.22306	[ 0.05, 0.95 ]	0.0428148	11	759		0.414203	[ 0.31, 0.56 ]	6.773e-09	304	13750		0.576646	[ 0.42, 0.78 ]	0.00046737	440	55734														0.494455	[ 0.4, 0.61 ]	1.886e-10	733	68725		0.324166	[ 0.21, 0.49 ]	1.449e-07	232	21069
585.33	Chronic Kidney Disease, Stage III	genitourinary	0.816694	[ 0.61, 1.1 ]	0.182965	225	12991														0.825004	[ 0.65, 1.05 ]	0.11685	498	55734														0.821683	[ 0.68, 0.99 ]	0.03972	723	68725
585.34	Chronic Kidney Disease, Stage IV	genitourinary	0.635439	[ 0.43, 0.94 ]	0.0240976	139	12991														0.732105	[ 0.53, 1.02 ]	0.0653211	293	55734														0.690389	[ 0.54, 0.89 ]	0.004203	432	68725
585.4	Chronic kidney disease, Stage I or II	genitourinary	1.19296	[ 0.81, 1.75 ]	0.368222	134	12991														1.29829	[ 0.96, 1.76 ]	0.0918884	298	55734														1.25671	[ 0.99, 1.59 ]	0.06005	432	68725
586	Other disorders of the kidney and ureters	genitourinary	0.549887	[ 0.45, 0.68 ]	1.70485e-08	589	12991		1.39474	[ 0.33, 5.82 ]	0.647927	13	759								0.594374	[ 0.51, 0.69 ]	3.39e-12	1928	55734		1.18367	[ 1.01, 1.39 ]	0.0411456	975	20310								0.579204	[ 0.51, 0.65 ]	3.946e-19	2517	68725		1.18613	[ 1.01, 1.39 ]	0.03748	988	21069
586.1	Anatomical abnormatilies of kidney and ureters	genitourinary	0.520652	[ 0.06, 4.7 ]	0.560959	7	12991														0.877943	[ 0.35, 2.22 ]	0.783093	60	55734														0.811476	[ 0.35, 1.91 ]	0.6316	67	68725
586.11	Small kidney	genitourinary	2.70288e-05	[ 0, 2.3115599226026E+107 ]	0.936244	2	12991														0.000141833	[ 0, 4.99891E+54 ]	0.897494	3	55734														9.93362e-05	[ 0, 7.51598908473628E+47 ]	0.8798	5	68725
586.12	Vesicoureteral reflux	genitourinary	0.873539	[ 0.09, 8.87 ]	0.908981	5	12991														0.99668	[ 0.39, 2.53 ]	0.994418	55	55734														0.978534	[ 0.41, 2.32 ]	0.9608	60	68725
586.2	Cyst of kidney, acquired	genitourinary	0.810862	[ 0.51, 1.28 ]	0.370301	97	12991														0.639273	[ 0.46, 0.89 ]	0.0085742	332	55734														0.694058	[ 0.53, 0.91 ]	0.007984	429	68725
586.3	Vascular disorders of kidney/hypertrophy	genitourinary	0.903941	[ 0.24, 3.47 ]	0.883018	13	12991														0.119098	[ 0.02, 0.87 ]	0.0364598	35	55734														0.479505	[ 0.16, 1.46 ]	0.1964	48	68725
586.4	Stricture/obstruction of ureter	genitourinary	0.608433	[ 0.3, 1.24 ]	0.172821	44	12991														0.773386	[ 0.51, 1.18 ]	0.228642	215	55734														0.727457	[ 0.51, 1.04 ]	0.08404	259	68725
587	Kidney replaced by transpant	genitourinary	0.720296	[ 0.48, 1.08 ]	0.116257	131	12991														0.739222	[ 0.52, 1.05 ]	0.0878822	328	55734														0.73125	[ 0.56, 0.95 ]	0.02048	459	68725
588	Disorders resulting from impaired renal function	genitourinary	0.490439	[ 0.34, 0.72 ]	0.000227324	178	12991														0.847895	[ 0.62, 1.17 ]	0.309303	312	55734														0.67611	[ 0.53, 0.86 ]	0.001636	490	68725
588.1	Renal osteodystrophy	genitourinary	0.478953	[ 0.31, 0.74 ]	0.000929557	132	12991														0.912269	[ 0.64, 1.3 ]	0.612645	236	55734														0.705252	[ 0.54, 0.93 ]	0.01295	368	68725
588.2	Secondary hyperparathyroidism (of renal origin)	genitourinary	0.311693	[ 0.15, 0.64 ]	0.00163075	55	12991														0.816366	[ 0.41, 1.62 ]	0.560055	72	55734														0.519442	[ 0.32, 0.85 ]	0.009789	127	68725
590	Pyelonephritis	genitourinary	1.00699	[ 0.75, 1.35 ]	0.962937	296	10481														0.986907	[ 0.78, 1.25 ]	0.91256	766	47983														0.994714	[ 0.83, 1.2 ]	0.9548	1062	58464
591	Urinary tract infection	genitourinary	1.0627	[ 0.95, 1.19 ]	0.301118	2035	10481														1.19057	[ 1.1, 1.29 ]	1.29e-05	6130	47983		1.43993	[ 1.34, 1.55 ]	3.95417e-22	5990	13816		1.31666	[ 1.25, 1.39 ]	1.125e-23	12120	61799		1.14855	[ 1.08, 1.23 ]	2.817e-05	8165	58464		1.43979	[ 1.34, 1.55 ]	1.6e-22	6120	14387
592	Cystitis and urethritis	genitourinary	1.30905	[ 0.91, 1.89 ]	0.151728	161	10481														1.70436	[ 1.37, 2.12 ]	1.52e-06	548	47983		2.1423	[ 1.92, 2.38 ]	4.95862e-44	2160	13816		2.04848	[ 1.86, 2.26 ]	2.497e-48	2708	61799		1.59201	[ 1.32, 1.92 ]	1.121e-06	709	58464		2.1323	[ 1.92, 2.37 ]	2.763e-44	2213	14387
592.1	Cystitis	genitourinary	1.28071	[ 0.87, 1.9 ]	0.216421	144	10481														1.61789	[ 1.29, 2.03 ]	3.58e-05	508	47983														1.52516	[ 1.25, 1.86 ]	2.736e-05	652	58464		2.12846	[ 1.91, 2.37 ]	5.405e-44	2206	14387
592.11	Acute cystitis	genitourinary	0.780943	[ 0.35, 1.77 ]	0.553039	48	10481														0.49871	[ 0.21, 1.17 ]	0.10899	71	47983														0.62977	[ 0.35, 1.14 ]	0.1241	119	58464
592.12	Chronic cystitis	genitourinary	2.13713	[ 0.38, 12.12 ]	0.390964	6	10481														1.50404	[ 0.64, 3.54 ]	0.349975	33	47983														1.61107	[ 0.75, 3.47 ]	0.2233	39	58464
592.13	Chronic interstitial cystitis	genitourinary	3.8536	[ 1.37, 10.87 ]	0.0107601	15	10481														3.14582	[ 2.34, 4.23 ]	2.94e-14	233	47983		1.96362	[ 1.25, 3.07 ]	0.00318469	100	13816		2.72754	[ 2.13, 3.49 ]	1.59e-15	333	61799		3.19408	[ 2.4, 4.24 ]	1.156e-15	248	58464		1.86862	[ 1.2, 2.92 ]	0.005887	102	14387
592.2	Urethritis and urethral syndrome	genitourinary	1.34908	[ 0.25, 7.31 ]	0.728287	7	10481														3.03826	[ 1.27, 7.28 ]	0.0126855	27	47983														2.55973	[ 1.18, 5.56 ]	0.01762	34	58464
592.21	Urethral syndrome	genitourinary																			0.000390977	[ 0, 1.87837E+58 ]	0.913767	1	47983
592.3		genitourinary	9.6e-05	[ 0.25, 7.31 ]	0.938274	1	10481
593	Hematuria	genitourinary	1.80232	[ 1.43, 2.27 ]	4.8424e-07	355	10481		1.43665	[ 0.69, 2.97 ]	0.329065	54	571		1.76579	[ 1.42, 2.2 ]	3.524e-07	409	11052		1.81757	[ 1.6, 2.07 ]	5.37e-20	1536	47983		1.83341	[ 1.65, 2.04 ]	7.14022e-29	2202	13816		1.82686	[ 1.68, 1.98 ]	3.469e-47	3738	61799		1.81394	[ 1.62, 2.03 ]	1.497e-25	1891	58464		1.82412	[ 1.64, 2.03 ]	5.466e-29	2256	14387
593.1	Gross hematuria	genitourinary	0.955144	[ 0.45, 2.02 ]	0.904348	34	10481														1.56812	[ 1.03, 2.38 ]	0.0346155	131	47983														1.39417	[ 0.97, 2.01 ]	0.07396	165	58464
593.2	Microscopic hematuria	genitourinary	4.36886	[ 2.6, 7.33 ]	2.34561e-08	65	10481		0.737181	[ 0.21, 2.54 ]	0.629547	15	571					80	11052		2.14867	[ 1.6, 2.88 ]	3.13e-07	245	47983		1.47608	[ 1.2, 1.82 ]	0.000227281	516	13816		1.67263	[ 1.41, 1.98 ]	2.484e-09	761	61799		2.55282	[ 1.98, 3.29 ]	5.893e-13	310	58464		1.44846	[ 1.18, 1.78 ]	0.0003756	531	14387
594	Urinary calculus	genitourinary	1.24289	[ 0.95, 1.63 ]	0.114313	270	14656														0.980326	[ 0.85, 1.13 ]	0.780662	1992	59048														1.03087	[ 0.91, 1.17 ]	0.6317	2262	73704
594.1	Calculus of kidney	genitourinary	1.16567	[ 0.85, 1.59 ]	0.337244	202	14656														1.0935	[ 0.94, 1.27 ]	0.247867	1547	59048														1.10683	[ 0.97, 1.27 ]	0.1448	1749	73704
594.2	Calculus of lower urinary tract	genitourinary	1.82806	[ 0.53, 6.3 ]	0.339058	11	14656														0.693005	[ 0.21, 2.29 ]	0.547295	36	59048														1.10661	[ 0.47, 2.61 ]	0.8172	47	73704
594.3	Calculus of ureter	genitourinary	1.16623	[ 0.69, 1.98 ]	0.569674	71	14656														0.965419	[ 0.75, 1.25 ]	0.789903	571	59048														1.0012	[ 0.79, 1.26 ]	0.992	642	73704
594.8	Renal colic	genitourinary	1.34182	[ 0.39, 4.63 ]	0.641853	12	14656														0.918148	[ 0.42, 2.01 ]	0.831089	73	59048														1.02347	[ 0.53, 1.99 ]	0.9453	85	73704
595	Hydronephrosis	genitourinary	0.950226	[ 0.64, 1.41 ]	0.799236	135	14656														0.88557	[ 0.7, 1.13 ]	0.321627	645	59048														0.902668	[ 0.74, 1.11 ]	0.3279	780	73704
596	Other disorders of bladder	genitourinary	1.24461	[ 0.83, 1.87 ]	0.294101	114	14544														1.2539	[ 1.01, 1.55 ]	0.0366916	656	59196														1.25195	[ 1.04, 1.51 ]	0.01941	770	73740
596.1	Bladder neck obstruction	genitourinary	1.0864	[ 0.1, 12.38 ]	0.946771	3	14544														2.27716	[ 0.55, 9.44 ]	0.256562	9	59196														1.88627	[ 0.55, 6.44 ]	0.3109	12	73740
596.5	Functional disorders of bladder	genitourinary	1.74694	[ 1.11, 2.76 ]	0.0166527	85	14544														1.21167	[ 0.95, 1.55 ]	0.125551	516	59196														1.31535	[ 1.06, 1.63 ]	0.01302	601	73740
597	Other disorders of urethra and urinary tract	genitourinary	1.33066	[ 0.82, 2.16 ]	0.248592	82	14544														2.09738	[ 1.63, 2.7 ]	8.23e-09	343	59196		1.73553	[ 1.11, 2.73 ]	0.0166846	103	23682		2.00511	[ 1.61, 2.5 ]	5.668e-10	446	82878		1.90427	[ 1.52, 2.38 ]	1.632e-08	425	73740
597.1	Urethral stricture (not specified as infectious)	genitourinary	2.13488e-05	[ 0, 9.88681733050429E+74 ]	0.908516	4	14544														1.27044	[ 0.27, 5.94 ]	0.760982	13	59196														1.26947	[ 0.27, 5.94 ]	0.7617	17	73740
597.2	Urinary complications NEC	genitourinary	0.890881	[ 0.21, 3.7 ]	0.873523	10	14544														1.50179	[ 0.69, 3.28 ]	0.307378	43	59196														1.33083	[ 0.67, 2.64 ]	0.4132	53	73740
597.8	Urethral hypermobility/ISD	genitourinary	12.6641	[ 1.47, 108.93 ]	0.0207608	7	14544														4.13468	[ 2.67, 6.4 ]	1.83e-10	88	59196		2.58058	[ 0.97, 6.9 ]	0.0587645	19	23682		3.82592	[ 2.57, 5.7 ]	4.296e-11	107	82878		4.32149	[ 2.82, 6.63 ]	1.982e-11	95	73740
598	Abnormal findings on examination of urine	genitourinary	114212	[ 0, 5.6358859215312E+106 ]	0.922345	1	15389														0.000548457	[ 0, 2.63494E+58 ]	0.917473	1	63037														0.0947134	[ 0, 5.18822822954703E+51 ]	0.9697	2	78426
599	Other symptoms/disorders or the urinary system	genitourinary	2.07085	[ 1.84, 2.33 ]	1.34538e-33	1512	11981		2.35667	[ 1.41, 3.93 ]	0.00103557	155	622		2.08444	[ 1.86, 2.34 ]	6.718e-36	1667	12603		2.24263	[ 2.09, 2.41 ]	7.33e-108	5409	51425		2.04747	[ 1.91, 2.19 ]	2.63943e-92	6414	15881		2.13892	[ 2.04, 2.25 ]	1.82e-197	11823	67306		2.19504	[ 2.06, 2.33 ]	2.5e-139	6921	63406		2.05259	[ 1.92, 2.2 ]	1.38e-94	6569	16503
599.1	Urinary obstruction	genitourinary	1.65458	[ 0.58, 4.68 ]	0.342763	17	11981														0.970526	[ 0.48, 1.97 ]	0.933974	72	51425														1.14901	[ 0.64, 2.06 ]	0.6418	89	63406
599.2	Retention of urine	genitourinary	1.22242	[ 0.8, 1.87 ]	0.354243	113	11981														1.71956	[ 1.41, 2.09 ]	5.35e-08	661	51425		2.51873	[ 1.98, 3.21 ]	6.36131e-14	407	15881		1.99991	[ 1.72, 2.33 ]	3.676e-19	1068	67306		1.62012	[ 1.36, 1.93 ]	9.882e-08	774	63406		2.47317	[ 1.95, 3.14 ]	1.195e-13	414	16503
599.3	Dysuria	genitourinary	2.23176	[ 1.89, 2.63 ]	9.76042e-22	738	11981		3.07268	[ 1.57, 6 ]	0.000999886	95	622		2.27277	[ 1.94, 2.67 ]	6.254e-24	833	12603		2.39083	[ 2.14, 2.67 ]	6.73e-54	2029	51425		2.1077	[ 1.93, 2.3 ]	7.10946e-63	3458	15881		2.21223	[ 2.07, 2.37 ]	3.2e-114	5487	67306		2.34011	[ 2.14, 2.56 ]	8.566e-74	2767	63406		2.12103	[ 1.95, 2.31 ]	5.676e-65	3553	16503
599.4	Urinary incontinence	genitourinary	2.07948	[ 1.59, 2.72 ]	1.03586e-07	245	11981		1.11829	[ 0.38, 3.26 ]	0.837519	22	622		2.00371	[ 1.54, 2.6 ]	1.901e-07	267	12603		2.21592	[ 1.94, 2.53 ]	3.29e-32	1287	51425		2.44594	[ 2.17, 2.76 ]	1.01624e-48	1761	15881		2.33941	[ 2.14, 2.56 ]	7.033e-79	3048	67306		2.1889	[ 1.94, 2.46 ]	2.336e-38	1532	63406		2.4225	[ 2.15, 2.73 ]	2.766e-48	1783	16503
599.5	Frequency of urination and polyuria	genitourinary	2.62135	[ 2.11, 3.26 ]	2.73003e-18	374	11981		4.32579	[ 1.51, 12.36 ]	0.00625531	46	622		2.6754	[ 2.16, 3.31 ]	9.491e-20	420	12603		2.25382	[ 2, 2.54 ]	1.27e-39	1589	51425		2.06162	[ 1.84, 2.31 ]	5.13243e-36	1985	15881		2.14921	[ 1.98, 2.33 ]	1.308e-73	3574	67306		2.33614	[ 2.1, 2.6 ]	6.561e-56	1963	63406		2.07923	[ 1.86, 2.33 ]	3.093e-37	2031	16503
599.6	Oliguria and anuria	genitourinary	0.274841	[ 0.06, 1.24 ]	0.0931605	18	11981														0.773711	[ 0.36, 1.64 ]	0.503769	66	51425														0.629519	[ 0.32, 1.23 ]	0.1777	84	63406
599.8	Other symptoms involving urinary system	genitourinary	0.802303	[ 0.25, 2.55 ]	0.709003	14	11981														1.39511	[ 0.7, 2.79 ]	0.347039	60	51425														1.20515	[ 0.66, 2.19 ]	0.539	74	63406
599.9	Other abnormality of urination	genitourinary	4.2431	[ 2.88, 6.26 ]	3.32989e-13	113	11981		0.439213	[ 0.04, 4.99 ]	0.506827	3	622								3.01073	[ 2.58, 3.52 ]	1.13e-43	815	51425		2.4882	[ 1.92, 3.23 ]	5.80276e-12	320	15881		2.86223	[ 2.5, 3.27 ]	1.117e-53	1135	67306		3.15693	[ 2.73, 3.65 ]	1.133e-54	928	63406		2.44	[ 1.88, 3.16 ]	1.244e-11	323	16503
610	Benign mammary dysplasias	genitourinary	3.57862	[ 2.79, 4.59 ]	1.34873e-23	269	13223		1.87704	[ 0.64, 5.49 ]	0.249889	25	612		3.46184	[ 2.71, 4.41 ]	1.345e-23	294	13835		3.93155	[ 3.5, 4.41 ]	1.27e-119	1428	55352		2.79943	[ 2.44, 3.21 ]	6.39353e-49	1113	16472		3.41576	[ 3.13, 3.73 ]	1.26e-163	2541	71824		3.86708	[ 3.48, 4.29 ]	2.51e-141	1697	68575		2.78153	[ 2.43, 3.19 ]	4.28e-49	1138	17084
610.1	Cystic mastopathy	genitourinary	4.1797	[ 3.07, 5.69 ]	1.17593e-19	176	13223		2.10656	[ 0.64, 6.92 ]	0.219657	19	612		4.00242	[ 2.97, 5.4 ]	1.004e-19	195	13835		4.11943	[ 3.61, 4.7 ]	5.51e-97	1039	55352		2.81457	[ 2.43, 3.26 ]	7.97652e-43	946	16472		3.47537	[ 3.15, 3.84 ]	7.46e-135	1985	71824		4.12885	[ 3.65, 4.66 ]	6.87e-115	1215	68575		2.80219	[ 2.42, 3.25 ]	4.187e-43	965	17084
610.2	Fibroadenosis of breast	genitourinary	2.7144	[ 0.98, 7.48 ]	0.0535399	16	13223														3.09459	[ 1.69, 5.67 ]	0.000257337	58	55352														2.98978	[ 1.78, 5.03 ]	3.665e-05	74	68575
610.3	Fibrosclerosis of breast	genitourinary	1.01494e+06	[ 0, 3.9688647957993E+142 ]	0.931317	4	13223														5.30775	[ 3.35, 8.4 ]	1.05e-12	79	55352		26.3445	[ 1.65, 421.41 ]	0.0207378	3	16472		5.54003	[ 3.52, 8.72 ]	1.308e-13	82	71824		5.30792	[ 3.35, 8.4 ]	1.054e-12	83	68575
610.4	Benign neoplasm of breast	genitourinary	1.58715	[ 0.89, 2.82 ]	0.115535	57	13223														3.92353	[ 2.88, 5.34 ]	3.71e-18	194	55352		2.65943	[ 1.78, 3.98 ]	1.93299e-06	122	16472		3.39804	[ 2.66, 4.34 ]	1.226e-22	316	71824		3.2056	[ 2.44, 4.21 ]	4.463e-17	251	68575		2.61771	[ 1.76, 3.89 ]	1.967e-06	129	17084
610.8	Other specified benign mammary dysplasias	genitourinary	3.6615	[ 1.2, 11.13 ]	0.0221424	13	13223														4.00757	[ 2.34, 6.85 ]	4e-07	60	55352		1.67349	[ 0.9, 3.12 ]	0.104772	45	16472		2.76074	[ 1.84, 4.15 ]	9.698e-07	105	71824		3.93968	[ 2.43, 6.39 ]	2.704e-08	73	68575		1.67347	[ 0.9, 3.12 ]	0.1048	46	17084
611	Abnormal findings on mammogram or breast exam	genitourinary	3.01999	[ 2.55, 3.58 ]	7.00741e-37	601	13223		2.18076	[ 1.33, 3.57 ]	0.00193099	141	612		2.91655	[ 2.48, 3.43 ]	1.181e-38	742	13835		3.04428	[ 2.77, 3.35 ]	8.46e-118	2414	55352		2.19916	[ 2.05, 2.36 ]	1.78823e-109	5717	16472		2.46477	[ 2.33, 2.61 ]	7.86e-219	8131	71824		3.03861	[ 2.8, 3.3 ]	8.34e-153	3015	68575		2.19877	[ 2.05, 2.36 ]	1.45e-111	5858	17084
611.1	Abnormal mammogram	genitourinary	2.54709	[ 1.64, 3.95 ]	3.00537e-05	86	13223														3.52443	[ 2.91, 4.27 ]	1.75e-37	478	55352		2.36746	[ 2.19, 2.56 ]	2.67418e-102	4076	16472		2.50553	[ 2.33, 2.7 ]	7.23e-135	4554	71824		3.34411	[ 2.8, 3.99 ]	6.683e-41	564	68575		2.36623	[ 2.19, 2.56 ]	4.45e-104	4173	17084
611.11	Mammographic microcalcification	genitourinary	2.54709	[ 1.64, 3.95 ]	3.00537e-05	86	13223														3.52443	[ 2.91, 4.27 ]	1.75e-37	478	55352		2.35597	[ 1.87, 2.96 ]	2.26265e-13	393	16472		2.98172	[ 2.57, 3.46 ]	1.056e-47	871	71824		3.34411	[ 2.8, 3.99 ]	6.683e-41	564	68575		2.40994	[ 1.92, 3.03 ]	3.295e-14	403	17084
611.3	Lump or mass in breast	genitourinary	2.96524	[ 2.47, 3.55 ]	6.34869e-32	529	13223		1.42258	[ 0.7, 2.87 ]	0.325402	56	612		2.83233	[ 2.38, 3.38 ]	2.834e-31	585	13835		3.01152	[ 2.71, 3.34 ]	1.82e-96	2010	55352		2.26106	[ 2.05, 2.5 ]	7.57442e-59	2384	16472		2.59166	[ 2.41, 2.78 ]	4.89e-150	4394	71824		2.99996	[ 2.74, 3.28 ]	1.51e-126	2539	68575		2.24073	[ 2.03, 2.47 ]	1.061e-58	2440	17084
612	Breast conditions, congenital or relating to hormones	genitourinary	2.20076	[ 1.65, 2.93 ]	7.20149e-08	224	13223		3.09226	[ 0.61, 15.6 ]	0.171629	19	612		2.22376	[ 1.68, 2.95 ]	2.99e-08	243	13835		2.75176	[ 2.1, 3.61 ]	2.58e-13	306	55352		2.56681	[ 2.04, 3.22 ]	4.83943e-16	394	16472		2.64164	[ 2.22, 3.15 ]	9.386e-28	700	71824		2.47639	[ 2.03, 3.02 ]	1.954e-19	530	68575		2.57616	[ 2.06, 3.23 ]	1.924e-16	413	17084
612.1	Galactorrhea	genitourinary	2.80658	[ 1.55, 5.09 ]	0.000687087	47	13223														3.67202	[ 2.3, 5.87 ]	5.59e-08	94	55352		2.31499	[ 1.6, 3.35 ]	7.95569e-06	146	16472		2.75992	[ 2.07, 3.69 ]	6.567e-12	240	71824		3.31282	[ 2.29, 4.79 ]	1.924e-10	141	68575		2.33731	[ 1.63, 3.36 ]	4.671e-06	156	17084
612.2	Hypertrophy of breast (Gynecomastia)	genitourinary	2.09521	[ 1.51, 2.92 ]	1.1634e-05	171	13223		3.8342	[ 0.4, 37 ]	0.245239	10	612		2.12166	[ 1.53, 2.94 ]	6.602e-06	181	13835		2.29355	[ 1.61, 3.26 ]	4.07e-06	191	55352		2.64237	[ 1.94, 3.6 ]	6.42967e-10	209	16472		2.48557	[ 1.97, 3.14 ]	1.524e-14	400	71824		2.18562	[ 1.72, 2.78 ]	2.157e-10	362	68575		2.6602	[ 1.96, 3.61 ]	3.392e-10	219	17084
612.3	Congenital anomalies of breast	genitourinary	1.83816	[ 0.16, 20.91 ]	0.623609	3	13223														1.81432	[ 0.4, 8.18 ]	0.438206	14	55352														1.82084	[ 0.51, 6.55 ]	0.3589	17	68575
613	Other nonmalignant breast conditions	genitourinary	2.83077	[ 2.32, 3.45 ]	6.16835e-25	435	14276		2.01514	[ 0.93, 4.37 ]	0.0758438	59	778		2.77236	[ 2.29, 3.36 ]	1.787e-25	494	15054		2.87937	[ 2.56, 3.23 ]	3.49e-71	1519	59100		1.74106	[ 1.53, 1.99 ]	2.32141e-16	1141	23415		2.31359	[ 2.12, 2.52 ]	5.055e-79	2660	82515		2.86681	[ 2.59, 3.17 ]	2.46e-94	1954	73376		1.7484	[ 1.53, 1.99 ]	5.024e-17	1200	24193
613.1	Inflammatory disease of breast	genitourinary	1.71313	[ 1.05, 2.78 ]	0.0295822	76	14276														1.77765	[ 1.24, 2.56 ]	0.0019598	193	59100														1.75418	[ 1.31, 2.35 ]	0.0001554	269	73376
613.5	Mastodynia	genitourinary	2.88168	[ 2.1, 3.95 ]	4.37615e-11	167	14276		1.18256	[ 0.34, 4.12 ]	0.792282	20	778		2.73218	[ 2.01, 3.71 ]	1.082e-10	187	15054		3.2166	[ 2.6, 3.98 ]	5.92e-27	427	59100		1.77686	[ 1.44, 2.19 ]	5.68394e-08	453	23415		2.3724	[ 2.04, 2.75 ]	4.684e-30	880	82515		3.10744	[ 2.6, 3.71 ]	2.198e-36	594	73376		1.75751	[ 1.43, 2.16 ]	6.734e-08	473	24193
613.7	Other signs and symptoms in breast	genitourinary	3.61007	[ 2.15, 6.05 ]	1.09687e-06	61	14276		2.47434	[ 0.53, 11.46 ]	0.246649	18	778		3.47363	[ 2.13, 5.67 ]	6.092e-07	79	15054		3.26827	[ 2.5, 4.27 ]	3.95e-18	259	59100		1.69805	[ 1.31, 2.21 ]	7.55172e-05	281	23415		2.34058	[ 1.94, 2.82 ]	5.418e-19	540	82515		3.33776	[ 2.63, 4.23 ]	2.545e-23	320	73376		1.71635	[ 1.33, 2.22 ]	4.188e-05	299	24193
613.8	Other specified disorders of breast	genitourinary	3.40348	[ 2, 5.8 ]	6.48725e-06	58	14276		1.33374e+07	[ 0, Inf ]	0.970875	2	778		3.40349	[ 2, 5.8 ]	6.487e-06	60	15054		3.50529	[ 2.8, 4.39 ]	5.21e-28	354	59100		1.62573	[ 1.08, 2.45 ]	0.0207832	109	23415		2.94144	[ 2.42, 3.58 ]	6.371e-27	463	82515		3.48964	[ 2.84, 4.29 ]	1.858e-32	412	73376		1.6258	[ 1.08, 2.45 ]	0.02078	111	24193
613.9	Breast disorder NOS	genitourinary	3.9644	[ 1.18, 13.35 ]	0.0261623	11	14276														3.07552	[ 1.59, 5.93 ]	0.000804386	43	59100														3.25763	[ 1.83, 5.81 ]	6.181e-05	54	73376
614	Inflammatory diseases of female pelvic organs	genitourinary	2.80705	[ 2.53, 3.12 ]	5.53799e-82	2314	10707		2.51717	[ 1.46, 4.35 ]	0.000948016	159	588		2.79603	[ 2.52, 3.1 ]	2.491e-84	2473	11295		3.43828	[ 3.12, 3.79 ]	3.87e-135	2524	54912		2.14634	[ 1.96, 2.35 ]	1.3672e-60	2681	20223		2.67193	[ 2.5, 2.86 ]	2.14e-183	5205	75135		3.13052	[ 2.91, 3.36 ]	1.87e-213	4838	65619		2.15567	[ 1.97, 2.36 ]	6.663e-63	2840	20811
614.1	Pelvic peritoneal adhesions, female (postoperative) (postinfection)	genitourinary	3.65073	[ 2.66, 5.02 ]	1.35568e-15	169	10707		307137	[ 0, Inf ]	0.985938	4	588		3.65063	[ 2.66, 5.02 ]	1.356e-15	173	11295		5.53373	[ 4.25, 7.2 ]	3.5e-37	269	54912		1.60935	[ 0.91, 2.83 ]	0.0988673	59	20223		4.4402	[ 3.5, 5.64 ]	1.754e-34	328	75135		4.67206	[ 3.81, 5.72 ]	2.911e-50	438	65619		1.6093	[ 0.91, 2.83 ]	0.09887	63	20811
614.3	Pelvic inflammatory disease (PID)	genitourinary	3.58153	[ 2.78, 4.61 ]	3.41235e-23	276	10707		1.62755	[ 0.33, 7.99 ]	0.54865	13	588		3.5131	[ 2.74, 4.51 ]	4.529e-23	289	11295		5.03553	[ 3.98, 6.38 ]	5.91e-41	338	54912		2.47888	[ 1.75, 3.5 ]	2.75749e-07	175	20223		4.01927	[ 3.31, 4.89 ]	2.524e-44	513	75135		4.29349	[ 3.61, 5.1 ]	1.327e-61	614	65619		2.43221	[ 1.73, 3.41 ]	2.614e-07	188	20811
614.31	Acute inflammatory pelvic disease	genitourinary	6.85437	[ 2.72, 17.27 ]	4.45912e-05	19	10707														1.5325	[ 0.46, 5.14 ]	0.489314	26	54912														3.94757	[ 1.89, 8.23 ]	0.0002482	45	65619
614.32	Chronic inflammatory pelvic disease	genitourinary	11.3436	[ 6.76, 19.03 ]	3.64594e-20	71	10707		1.19922	[ 0.11, 12.81 ]	0.880518	5	588		10.24	[ 6.18, 16.98 ]	1.913e-19	76	11295		9.02332	[ 6.45, 12.62 ]	8.22e-38	142	54912		1.18811	[ 0.61, 2.33 ]	0.615708	41	20223		6.02791	[ 4.46, 8.14 ]	9.181e-32	183	75135		9.65523	[ 7.29, 12.79 ]	3.714e-56	213	65619		1.18898	[ 0.62, 2.27 ]	0.6003	46	20811
614.33	Pelvic inflammatory disease, NOS	genitourinary	2.33008	[ 1.6, 3.39 ]	1.02083e-05	144	10707		1.8364	[ 0.2, 16.54 ]	0.587817	6	588		2.31428	[ 1.6, 3.35 ]	8.956e-06	150	11295		1.69138	[ 0.95, 3.02 ]	0.0764234	115	54912														2.12018	[ 1.55, 2.91 ]	3.044e-06	259	65619		2.98351	[ 1.81, 4.91 ]	1.642e-05	93	20811
614.4	Inflammatory diseases of uterus, except cervix	genitourinary	7.43084	[ 3.2, 17.25 ]	3.0555e-06	25	10707		3.65796e-07	[ 0, Inf ]	0.977916	1	588								3.81438	[ 1.92, 7.59 ]	0.000138715	45	54912														4.98234	[ 2.92, 8.49 ]	3.547e-09	70	65619		3.03983	[ 0.65, 14.13 ]	0.1562	12	20811
614.5	Inflammatory disease of cervix, vagina, and vulva	genitourinary	2.50538	[ 2.23, 2.82 ]	1.73583e-52	1758	10707		2.65747	[ 1.47, 4.79 ]	0.00114136	138	588		2.51105	[ 2.24, 2.82 ]	8.708e-55	1896	11295		2.59441	[ 2.29, 2.94 ]	1.71e-50	1694	54912		2.13176	[ 1.94, 2.35 ]	2.9489e-54	2394	20223		2.29217	[ 2.12, 2.47 ]	1.37e-101	4088	75135		2.54696	[ 2.34, 2.78 ]	4.33e-101	3452	65619		2.14384	[ 1.95, 2.36 ]	1.891e-56	2532	20811
614.51	Cervicitis and endocervicitis	genitourinary	3.04308	[ 2.28, 4.06 ]	4.55527e-14	219	10707		0.488117	[ 0.05, 5.18 ]	0.551804	4	588								3.429	[ 2.43, 4.84 ]	2.18e-12	184	54912		2.47302	[ 1.75, 3.5 ]	3.03408e-07	161	20223		2.91567	[ 2.28, 3.72 ]	8.552e-18	345	75135		3.19728	[ 2.56, 3.99 ]	7.537e-25	403	65619		2.39002	[ 1.7, 3.37 ]	6.335e-07	165	20811
614.52	Vaginitis and vulvovaginitis	genitourinary	2.38582	[ 2.08, 2.73 ]	4.42265e-36	1259	10707		2.85344	[ 1.53, 5.32 ]	0.000971045	126	588		2.40536	[ 2.11, 2.75 ]	2.16e-38	1385	11295		2.56147	[ 2.19, 3 ]	2.45e-31	1041	54912		2.15359	[ 1.94, 2.39 ]	3.27517e-48	2037	20223		2.26778	[ 2.08, 2.47 ]	4.683e-77	3078	75135		2.45887	[ 2.22, 2.73 ]	1.463e-65	2300	65619		2.16972	[ 1.96, 2.4 ]	2.032e-50	2163	20811
614.53	Cyst or abscess of Bartholin's gland	genitourinary	2.48345	[ 1.43, 4.33 ]	0.00131677	60	10707														3.6098	[ 2.1, 6.2 ]	3.34e-06	71	54912		1.79445	[ 1.13, 2.86 ]	0.0141069	81	20223		2.4179	[ 1.7, 3.44 ]	9.823e-07	152	75135		3.00837	[ 2.04, 4.43 ]	2.533e-08	131	65619		1.79445	[ 1.13, 2.86 ]	0.01411	85	20811
614.54	Abscess or ulceration of vulva	genitourinary	1.99509	[ 1.12, 3.56 ]	0.01959	58	10707														1.73575	[ 0.93, 3.25 ]	0.08529	72	54912														1.87124	[ 1.22, 2.87 ]	0.003949	130	65619
615	Endometriosis	genitourinary	13.0558	[ 9.52, 17.9 ]	3.15918e-57	204	10707		4.74374	[ 0.59, 38.15 ]	0.143287	16	588		12.7624	[ 9.34, 17.44 ]	1.681e-57	220	11295		11.6665	[ 10.1, 13.48 ]	2.27e-244	790	54912		4.47726	[ 3.51, 5.7 ]	6.61526e-34	449	20223		9.07751	[ 8.02, 10.27 ]	9.57e-267	1239	75135		11.8948	[ 10.43, 13.56 ]	1.59e-299	994	65619		4.48079	[ 3.52, 5.7 ]	2.254e-34	465	20811
617	Disorders secondary to childbirth, surgery, trauma	genitourinary	2.70788	[ 1.41, 5.22 ]	0.00290763	38	15291														1.65487	[ 1.1, 2.49 ]	0.0155334	159	62678														1.89876	[ 1.34, 2.69 ]	0.0002863	197	77969
618	Genital prolapse	genitourinary	4.44998	[ 2.94, 6.74 ]	1.93289e-12	104	15181		6.04481e+06	[ 0, Inf ]	0.976734	1	877		4.44998	[ 2.94, 6.74 ]	1.933e-12	105	16058		4.26022	[ 3.67, 4.94 ]	1.97e-81	770	61771		3.32417	[ 2.84, 3.9 ]	9.0613e-50	861	24562		3.79392	[ 3.4, 4.23 ]	3.23e-128	1631	86333		4.28149	[ 3.72, 4.92 ]	3.28e-92	874	76952		3.3241	[ 2.84, 3.9 ]	9.061e-50	862	25439
618.1	Prolapse of vaginal walls	genitourinary	3.59694	[ 2.1, 6.17 ]	3.25453e-06	60	15181														3.63331	[ 3.06, 4.31 ]	3.99e-49	585	61771		3.44877	[ 2.89, 4.11 ]	5.46586e-43	685	24562		3.54238	[ 3.13, 4.01 ]	3.02e-90	1270	86333		3.62988	[ 3.08, 4.27 ]	7.544e-54	645	76952
618.2	Uterine/Uterovaginal prolapse	genitourinary	5.48376	[ 2.48, 12.13 ]	2.67703e-05	32	15181		6.04481e+06	[ 0, Inf ]	0.976734	1	877		5.48381	[ 2.48, 12.14 ]	2.677e-05	33	16058		5.84681	[ 4.6, 7.44 ]	6.42e-47	283	61771		5.84398	[ 4.52, 7.55 ]	1.9397e-41	322	24562		5.84566	[ 4.9, 6.97 ]	1.548e-86	605	86333		5.81534	[ 4.62, 7.32 ]	9.247e-51	315	76952		5.84391	[ 4.52, 7.55 ]	1.94e-41	323	25439
618.5	Prolapse of vaginal vault after hysterectomy	genitourinary	580259	[ 0, 1.5883980167945E+108 ]	0.912188	7	15181														3.11891	[ 1.49, 6.52 ]	0.00248953	30	61771														3.11927	[ 1.49, 6.52 ]	0.002487	37	76952
618.6	Vaginal enterocele, congenital or acquired	genitourinary	235226	[ 0, 9.14214637564388E+87 ]	0.898564	4	15181														6.10682	[ 3.99, 9.35 ]	8.66e-17	88	61771		9.11321	[ 3.66, 22.72 ]	2.12121e-06	20	24562		6.56006	[ 4.46, 9.65 ]	1.345e-21	108	86333		6.10739	[ 3.99, 9.35 ]	8.637e-17	92	76952
619	Noninflammatory female genital disorders	genitourinary	3.36266	[ 2.98, 3.8 ]	6.78574e-86	1400	11585		1.91613	[ 0.71, 5.19 ]	0.20088	38	767		3.33542	[ 2.96, 3.76 ]	5.47e-86	1438	12352		5.32685	[ 4.91, 5.77 ]	0	3275	53258		2.64255	[ 2.26, 3.09 ]	8.06242e-34	901	23235		4.60112	[ 4.28, 4.94 ]	4.37E-379	4176	76493		4.6228	[ 4.32, 4.94 ]	8.87E-436	4675	64843		4.22703	[ 3.97, 4.50 ]	1.37E-458	939	24002
619.1	Noninflammatory disorders of ovary, fallopian tube, and broad ligament	genitourinary	4.75703	[ 3.27, 6.92 ]	3.35183e-16	115	11585		0.398865	[ 0.03, 5.62 ]	0.495941	3	767								6.1864	[ 4.99, 7.66 ]	1.95e-62	380	53258		2.92571	[ 1.8, 4.75 ]	1.41467e-05	88	23235		5.47395	[ 4.5, 6.66 ]	7.169e-65	468	76493		5.7985	[ 4.81, 6.98 ]	1.248e-76	495	64843		2.74231	[ 1.7, 4.42 ]	3.356e-05	91	24002
619.2	Disorders of uterus, NEC	genitourinary	4.88515	[ 3.92, 6.09 ]	6.48702e-45	345	11585		2.49368	[ 0.28, 22.21 ]	0.412812	7	767		4.85204	[ 3.89, 6.05 ]	5.548e-45	352	12352		6.59969	[ 5.82, 7.48 ]	9.91e-192	1148	53258		2.52815	[ 1.7, 3.75 ]	3.98579e-06	138	23235		6.04421	[ 5.36, 6.81 ]	7.37e-192	1286	76493		6.13494	[ 5.5, 6.84 ]	1.52e-233	1493	64843		2.52717	[ 1.71, 3.72 ]	2.81e-06	145	24002
619.3	Noninflammatory disorders of cervix	genitourinary	3.34459	[ 2.2, 5.08 ]	1.40655e-08	97	11585		725965	[ 0, Inf ]	0.98315	5	767		3.34444	[ 2.2, 5.08 ]	1.406e-08	102	12352		4.62063	[ 3.32, 6.43 ]	1.16e-19	172	53258		2.51153	[ 1.72, 3.67 ]	2.11707e-06	143	23235		3.5548	[ 2.77, 4.56 ]	2.308e-23	315	76493		4.07879	[ 3.15, 5.29 ]	2.082e-26	269	64843		2.51155	[ 1.72, 3.67 ]	2.117e-06	148	24002
619.4	Noninflammatory disorders of vagina	genitourinary	2.49323	[ 2.03, 3.07 ]	6.31928e-18	457	11585		6.38331	[ 0.6, 68.15 ]	0.124953	13	767		2.51105	[ 2.04, 3.09 ]	2.6e-18	470	12352		2.99493	[ 2.41, 3.72 ]	1.93e-23	539	53258		2.61777	[ 1.84, 3.72 ]	7.37525e-08	175	23235		2.88637	[ 2.4, 3.47 ]	1.078e-29	714	76493		2.72318	[ 2.34, 3.16 ]	2.1e-39	996	64843		2.66819	[ 1.89, 3.77 ]	2.883e-08	188	24002
619.5	Noninflammatory disorders of vulva and perineum	genitourinary	3.3506	[ 1.85, 6.06 ]	6.25837e-05	47	11585														3.36638	[ 2.3, 4.93 ]	4.19e-10	143	53258		1.76155	[ 1.14, 2.72 ]	0.0103147	112	23235		2.5373	[ 1.91, 3.38 ]	1.729e-10	255	76493		3.36188	[ 2.44, 4.63 ]	1.178e-13	190	64843		1.6827	[ 1.1, 2.58 ]	0.01724	114	24002
620	Dysplasia of female genital organs	genitourinary	2.44747	[ 1.03, 5.83 ]	0.0433921	23	14333														4.92343	[ 3.07, 7.91 ]	4.26e-11	75	60027		1.80111	[ 0.83, 3.9 ]	0.135122	31	23341		3.73893	[ 2.5, 5.6 ]	1.533e-10	106	83368		4.19419	[ 2.77, 6.36 ]	1.411e-11	98	74360		1.8011	[ 0.83, 3.9 ]	0.1351	32	24152
620.1	Dysplasia of cervix	genitourinary	6.09583	[ 0.38, 97.99 ]	0.202061	2	14333														10.4312	[ 2.32, 46.83 ]	0.00221014	7	60027														9.23777	[ 2.47, 34.62 ]	0.0009708	9	74360
621	Endometrial hyperplasia	genitourinary	6.857	[ 3.52, 13.35 ]	1.47282e-08	42	14333		2.22818	[ 0.45, 11.08 ]	0.327602	10	811		5.81186	[ 3.14, 10.75 ]	2.059e-08	52	15144		16.1209	[ 12.06, 21.55 ]	1.11e-78	216	60027		5.25486	[ 4.16, 6.64 ]	9.32849e-44	372	23341		8.1817	[ 6.82, 9.82 ]	5.13e-113	588	83368		14.0666	[ 10.78, 18.35 ]	1.643e-84	258	74360		5.16136	[ 4.09, 6.51 ]	9.897e-44	382	24152
622	Polyp of female genital organs	genitourinary	18.084	[ 12.12, 26.98 ]	1.14063e-45	180	14333		4.85419	[ 1.03, 22.8 ]	0.045306	18	811		16.6532	[ 11.31, 24.53 ]	5.633e-46	198	15144		18.4458	[ 15.68, 21.69 ]	1.12e-271	716	60027		3.82992	[ 3.24, 4.53 ]	3.32805e-55	745	23341		8.64603	[ 7.69, 9.72 ]	4.04e-287	1461	83368		18.3935	[ 15.83, 21.38 ]	2.12E-315	896	74360		3.84049	[ 3.25, 4.54 ]	4.656e-56	763	24152
622.1	Polyp of corpus uteri	genitourinary	23.7879	[ 14.56, 38.86 ]	1.07416e-36	141	14333		1.6902e+06	[ 0, Inf ]	0.974281	9	811		23.7884	[ 14.56, 38.87 ]	1.074e-36	150	15144		29.9126	[ 24.2, 36.98 ]	9.91e-217	516	60027		4.62234	[ 3.61, 5.93 ]	1.45755e-33	370	23341		13.6249	[ 11.6, 16.01 ]	4e-221	886	83368		28.8555	[ 23.75, 35.06 ]	2.24e-251	657	74360		4.62234	[ 3.61, 5.93 ]	1.457e-33	379	24152
622.2	Mucous polyp of cervix	genitourinary	21.112	[ 6.15, 72.45 ]	1.24682e-06	22	14333		3.13245	[ 0.61, 16.21 ]	0.173354	9	811		10.6206	[ 3.96, 28.48 ]	2.664e-06	31	15144		6.0713	[ 4.3, 8.57 ]	1.08e-24	136	60027		2.93347	[ 2.3, 3.74 ]	3.22469e-18	316	23341		3.73183	[ 3.06, 4.55 ]	9.331e-39	452	83368		6.64523	[ 4.77, 9.26 ]	4.82e-29	158	74360		2.93762	[ 2.31, 3.73 ]	1.265e-18	325	24152
623	Hypertrophy of female genital organs	genitourinary	34.4172	[ 17.86, 66.34 ]	4.13392e-26	103	14333		396101	[ 0, Inf ]	0.979713	3	811		34.4187	[ 17.86, 66.34 ]	4.133e-26	106	15144		38.8941	[ 23.49, 64.41 ]	6.54e-46	98	60027		15.8278	[ 7.11, 35.23 ]	1.33811e-11	75	23341		30.1203	[ 19.66, 46.15 ]	3.911e-55	173	83368		37.1662	[ 24.91, 55.45 ]	3.031e-70	201	74360		15.8283	[ 7.11, 35.24 ]	1.338e-11	78	24152
624	Symptoms involving female genital tract	genitourinary	1.74665	[ 1.37, 2.23 ]	7.10436e-06	388	11145		7.78313	[ 0.96, 62.83 ]	0.0541376	24	559		1.78194	[ 1.4, 2.27 ]	2.823e-06	412	11704		2.31093	[ 1.74, 3.06 ]	5.62e-09	366	51943		2.38503	[ 1.8, 3.15 ]	1.10951e-09	275	18581		2.34785	[ 1.93, 2.86 ]	3.463e-17	641	70524		1.96875	[ 1.64, 2.37 ]	5.675e-13	754	63088		2.43513	[ 1.85, 3.21 ]	3.085e-10	299	19140
624.1	Dystrophy of female genital tract	genitourinary	4.82667	[ 0.29, 79.45 ]	0.270664	2	11145														1.34248	[ 0.39, 4.61 ]	0.640107	21	51943														1.65318	[ 0.53, 5.12 ]	0.3831	23	63088
624.2	Atrophy of female genital tract	genitourinary																			4.29297	[ 0.27, 69.52 ]	0.305114	2	51943
624.9	stress incontinence, female	genitourinary	4.07648	[ 2.57, 6.47 ]	2.35462e-09	78	11145		1.34527	[ 0.41, 4.37 ]	0.621733	19	559		3.51803	[ 2.29, 5.41 ]	9.456e-09	97	11704		4.80765	[ 4.11, 5.62 ]	5.54e-87	717	51943		3.06085	[ 2.65, 3.53 ]	1.36242e-52	1028	18581		3.76746	[ 3.39, 4.19 ]	7.18e-134	1745	70524		4.72704	[ 4.08, 5.48 ]	1.2e-94	795	63088		3.02406	[ 2.62, 3.49 ]	3.042e-52	1047	19140
625	Pain and other symptoms associated with female genital organs	genitourinary	3.36043	[ 2.96, 3.81 ]	9.50251e-79	1274	11145		3.59264	[ 2.04, 6.32 ]	9.19131e-06	153	559		3.37131	[ 2.98, 3.81 ]	5.075e-83	1427	11704		3.76938	[ 3.45, 4.11 ]	7.98e-195	3165	51943		3.0097	[ 2.76, 3.29 ]	1.71408e-133	3123	18581		3.37029	[ 3.17, 3.59 ]	1.86E-323	6288	70524		3.63206	[ 3.38, 3.9 ]	4.43e-271	4439	63088		3.02225	[ 2.77, 3.3 ]	1.08e-137	3276	19140
625.1	Dyspareunia	genitourinary	5.8207	[ 3.81, 8.89 ]	3.42049e-16	90	11145		0.762341	[ 0.16, 3.63 ]	0.73338	9	559								4.30632	[ 3.44, 5.39 ]	1.72e-37	396	51943		3.47066	[ 2.67, 4.51 ]	1.14858e-20	306	18581		3.93142	[ 3.32, 4.66 ]	4.042e-56	702	70524		4.59928	[ 3.77, 5.61 ]	1.11e-51	486	63088		3.32976	[ 2.57, 4.31 ]	6.428e-20	315	19140
626	Disorders of menstruation and other abnormal bleeding from female genital tract	genitourinary	8.17289	[ 7.37, 9.06 ]	0	3473	8466		5.23513	[ 3.28, 8.36 ]	4.28341e-12	338	308		8.00607	[ 7.24, 8.85 ]	1.50E-358	3811	8774		10.1405	[ 9.45, 10.88 ]	0	8952	38917		4.55207	[ 4.22, 4.91 ]	0	8080	10399		6.96293	[ 6.61, 7.33 ]	2.40E-1195	17032	49316		9.46783	[ 8.93, 10.04 ]	2.15E-1248	12425	47383		4.56811	[ 4.24, 4.92 ]	2.84E-354	8418	10707
626.1	Irregular menstrual cycle/bleeding	genitourinary	8.50481	[ 7.65, 9.46 ]	0	3005	8466		5.26449	[ 3.23, 8.59 ]	2.951e-11	285	308		8.32364	[ 7.5, 9.23 ]	4.09E-351	3290	8774		10.49	[ 9.75, 11.28 ]	0	7307	38917		4.74298	[ 4.39, 5.12 ]	0	7244	10399		7.19078	[ 6.82, 7.58 ]	7.24E-1166	14551	49316		9.80605	[ 9.23, 10.41 ]	5.74E-1206	10312	47383		4.75502	[ 4.41, 5.13 ]	1.68E-356	7529	10707
626.11	Absent or infrequent menstruation	genitourinary	3.28912	[ 2.63, 4.11 ]	1.22908e-25	474	8466		2.25607	[ 0.91, 5.59 ]	0.0786817	64	308		3.21909	[ 2.59, 4 ]	3.543e-26	538	8774		4.2105	[ 3.52, 5.03 ]	3.59e-56	1084	38917		2.21083	[ 1.94, 2.52 ]	1.08169e-31	1457	10399		2.78125	[ 2.5, 3.09 ]	4.823e-79	2541	49316		3.82363	[ 3.33, 4.4 ]	2.061e-79	1558	47383		2.21179	[ 1.94, 2.52 ]	2.282e-32	1521	10707
626.12	Excessive or frequent menstruation	genitourinary	17.5732	[ 15.29, 20.19 ]	0	1262	8466		9.24428	[ 4.49, 19.04 ]	1.61206e-09	140	308		17.1741	[ 14.98, 19.69 ]	3.11E-364	1402	8774		21.0929	[ 19.23, 23.14 ]	0	2533	38917		7.8793	[ 7.15, 8.69 ]	0	3485	10399		13.2288	[ 12.37, 14.15 ]	2.75E-1234	6018	49316		19.9414	[ 18.46, 21.54 ]	1.32E-1259	3795	47383		7.90187	[ 7.17, 8.71 ]	3.57E-383	3625	10707
626.13	Irregular menstrual cycle	genitourinary	6.86192	[ 5.86, 8.04 ]	3.19989e-125	820	8466		3.71373	[ 1.78, 7.75 ]	0.000467858	82	308		6.67721	[ 5.72, 7.8 ]	2.51e-127	902	8774		8.40535	[ 7.59, 9.31 ]	0	2548	38917		3.97825	[ 3.58, 4.42 ]	9.10634e-148	2479	10399		5.83632	[ 5.43, 6.28 ]	1.67E-489	5027	49316		7.92086	[ 7.27, 8.63 ]	6.59E-488	3368	47383		3.97291	[ 3.58, 4.41 ]	2.02e-150	2561	10707
626.14	Irregular menstrual bleeding	genitourinary	14.9736	[ 10.6, 21.16 ]	3.75572e-53	147	8466		8.80218	[ 0.89, 86.63 ]	0.0622766	6	308		14.7966	[ 10.51, 20.83 ]	7.261e-54	153	8774		13.9958	[ 10.88, 18 ]	5.13e-94	268	38917		6.65429	[ 5.25, 8.43 ]	1.69978e-55	398	10399		9.43664	[ 7.94, 11.21 ]	1.02e-143	666	49316		14.3263	[ 11.69, 17.56 ]	3.13e-145	415	47383		6.67387	[ 5.27, 8.45 ]	3.055e-56	404	10707
626.15	Infertility, female, associated with anovulation	genitourinary	4.31468	[ 1.51, 12.31 ]	0.00627584	17	8466		411472	[ 0, Inf ]	0.988316	1	308		4.31458	[ 1.51, 12.31 ]	0.006276	18	8774		5.95296	[ 3.73, 9.51 ]	8.4e-14	116	38917		1.44292	[ 0.96, 2.17 ]	0.0782109	104	10399		2.6594	[ 1.95, 3.62 ]	4.646e-10	220	49316		5.64235	[ 3.68, 8.65 ]	2.199e-15	133	47383		1.44296	[ 0.96, 2.17 ]	0.07821	105	10707
626.2	Dysmenorrhea	genitourinary	13.9634	[ 11.45, 17.03 ]	4.41781e-149	482	8466		14.8007	[ 3.41, 64.23 ]	0.000320446	54	308		13.9782	[ 11.48, 17.02 ]	6.78e-152	536	8774		16.8479	[ 14.42, 19.69 ]	2.93e-276	751	38917		6.87438	[ 5.88, 8.04 ]	5.83683e-128	1141	10399		10.7973	[ 9.67, 12.06 ]	2.16E-388	1892	49316		15.6849	[ 13.87, 17.73 ]	9.86E-423	1233	47383		6.93444	[ 5.93, 8.11 ]	1.5e-130	1195	10707
626.21	Mittelschmerz	genitourinary	2.52441e+06	[ 0, 4.7400910714639E+201 ]	0.948763	2	8466														15.4784	[ 2.56, 93.46 ]	0.00282583	5	38917														15.4808	[ 2.56, 93.48 ]	0.002824	7	47383
626.4	Premenstrual tension syndromes	genitourinary	7.68458	[ 2.56, 23.06 ]	0.000274911	13	8466														7.98659	[ 5.16, 12.36 ]	1.08e-20	106	38917		3.6557	[ 2.96, 4.52 ]	4.46269e-33	435	10399		4.24397	[ 3.51, 5.14 ]	6.723e-50	541	49316		7.94466	[ 5.3, 11.92 ]	1.356e-23	119	47383		3.6248	[ 2.94, 4.47 ]	3.188e-33	447	10707
626.8	Infertility, female	genitourinary	7.68955	[ 5.42, 10.9 ]	2.09473e-30	135	8466		2.13562	[ 0.67, 6.81 ]	0.199798	30	308		6.91436	[ 4.95, 9.66 ]	7.975e-30	165	8774		7.06178	[ 5.9, 8.45 ]	1.93e-101	754	38917		1.62467	[ 1.36, 1.95 ]	1.29747e-07	629	10399		3.4011	[ 3, 3.86 ]	1.526e-79	1383	49316		7.18863	[ 6.13, 8.43 ]	5.66e-130	889	47383		1.63509	[ 1.37, 1.95 ]	6.182e-08	659	10707
627	Menopausal and postmenopausal disorders	genitourinary	10.3518	[ 8.78, 12.21 ]	1.87203e-169	805	8466		4.11377	[ 2.44, 6.94 ]	1.18928e-07	147	308		9.52291	[ 8.14, 11.15 ]	3.44e-173	952	8774		10.7715	[ 9.93, 11.69 ]	0	4206	38917		5.76526	[ 5.3, 6.27 ]	0	6611	10399		7.92562	[ 7.48, 8.4 ]	6.57E-1051	10817	49316		10.6878	[ 9.93, 11.5 ]	2.24E-873	5011	47383		5.71732	[ 5.27, 6.21 ]	1.02E-376	6758	10707
627.1	Postmenopausal bleeding	genitourinary	8.36623	[ 6.32, 11.07 ]	7.48381e-50	245	8466		5.01451	[ 2.21, 11.38 ]	0.000114521	41	308		7.92879	[ 6.08, 10.34 ]	8.346e-53	286	8774		14.0142	[ 12.38, 15.86 ]	0	1272	38917		6.47751	[ 5.72, 7.33 ]	6.83494e-193	1882	10399		9.51624	[ 8.72, 10.39 ]	4.39E-555	3154	49316		12.8803	[ 11.5, 14.43 ]	3.92E-426	1517	47383		6.44046	[ 5.70, 7.28 ]	4.78e-196	1923	10707
627.2	Symptomatic menopause	genitourinary	12.9947	[ 10.28, 16.43 ]	8.9765e-102	367	8466		5.74004	[ 2.86, 11.5 ]	8.36945e-07	75	308		11.9532	[ 9.57, 14.93 ]	5.11e-106	442	8774		11.0206	[ 9.99, 12.16 ]	0	2314	38917		6.59317	[ 5.98, 7.27 ]	0	4259	10399		8.50369	[ 7.94, 9.11 ]	9.76E-806	6573	49316		11.2932	[ 10.32, 12.36 ]	9.26E-602	2681	47383		6.57582	[ 5.97, 7.24 ]	2.16E-322	4334	10707
627.21	Symptomatic artificial menopause	genitourinary	36.7228	[ 15.22, 88.61 ]	1.07561e-15	37	8466		1.47704e+07	[ 0, Inf ]	0.984146	6	308		36.7229	[ 15.22, 88.61 ]	1.076e-15	43	8774		16.6007	[ 12.37, 22.27 ]	2.15e-78	185	38917		167.701	[ 40.91, 687.4 ]	1.1069e-12	90	10399		18.2762	[ 13.71, 24.36 ]	2.891e-87	275	49316		17.9735	[ 13.6, 23.75 ]	8.89e-92	222	47383		167.704	[ 40.91, 687.46 ]	1.107e-12	96	10707
627.22	Need for Hormone replacement therapy (postmenopausal)	genitourinary	28.7332	[ 9.69, 85.23 ]	1.41873e-09	23	8466		45.5061	[ 3.09, 670.33 ]	0.00540478	6	308		30.649	[ 11.18, 83.98 ]	2.839e-11	29	8774		14.099	[ 11.34, 17.53 ]	3.12e-125	347	38917		11.1968	[ 9.25, 13.56 ]	2.70884e-135	695	10399		12.3777	[ 10.72, 14.29 ]	6.14e-258	1042	49316		14.492	[ 11.7, 17.94 ]	7.38e-133	370	47383		11.2763	[ 9.32, 13.65 ]	9.45e-137	701	10707
627.3	Postmenopausal atrophic vaginitis	genitourinary	8.08183	[ 4.67, 13.97 ]	7.37211e-14	57	8466		2.55827	[ 0.63, 10.31 ]	0.186454	12	308		6.92959	[ 4.16, 11.54 ]	9.614e-14	69	8774		7.71173	[ 6.41, 9.28 ]	2.67e-104	551	38917		8.52334	[ 7.23, 10.05 ]	7.96656e-144	1001	10399		8.15393	[ 7.21, 9.22 ]	6.04e-246	1552	49316		7.74851	[ 6.5, 9.23 ]	1.79e-116	608	47383		8.38379	[ 7.12, 9.87 ]	1.37e-143	1013	10707
627.4	Premenopausal menorrhagia	genitourinary	20.1373	[ 11.93, 33.98 ]	2.32203e-29	72	8466		2.01273	[ 0.64, 6.34 ]	0.231818	30	308		13.5421	[ 8.41, 21.8 ]	7.265e-27	102	8774		22.1537	[ 14.62, 33.58 ]	2.86e-48	91	38917		8.0174	[ 6.32, 10.17 ]	4.29863e-66	509	10399		10.2954	[ 8.38, 12.66 ]	1e-108	600	49316		21.3489	[ 15.42, 29.56 ]	7.793e-76	163	47383		7.57384	[ 6, 9.56 ]	3.076e-65	539	10707
627.5	Premature menopause and other ovarian failure	genitourinary	5.23976	[ 2.26, 12.17 ]	0.000116877	23	8466														3.06342	[ 1.68, 5.58 ]	0.000248542	87	38917														3.6682	[ 2.25, 5.98 ]	1.806e-07	110	47383		6.98874	[ 5.31, 9.2 ]	9.785e-44	285	10707
628	Ovarian cyst	genitourinary	7.7814	[ 6.61, 9.16 ]	4.60395e-134	756	8466		5.69477	[ 2.8, 11.59 ]	1.60304e-06	100	308		7.66067	[ 6.53, 8.98 ]	6.45e-139	856	8774		10.022	[ 9.13, 11 ]	0	2910	38917		4.66052	[ 4.2, 5.17 ]	1.21433e-183	2550	10399		7.12992	[ 6.65, 7.64 ]	9.14E-667	5460	49316		9.41496	[ 8.68, 10.21 ]	1.17E-640	3666	47383		4.68048	[ 4.22, 5.19 ]	1.4e-188	2650	10707
634	Miscarriage; stillbirth	pregnancy complications	0.863253	[ 0.72, 1.04 ]	0.116562	849	10648														0.873774	[ 0.74, 1.03 ]	0.0991266	2011	49723														0.869184	[ 0.77, 0.98 ]	0.02294	2860	60371
634.1	Missed abortion/Hydatidiform mole	pregnancy complications	0.866379	[ 0.62, 1.22 ]	0.409537	225	10648														1.03007	[ 0.82, 1.3 ]	0.802804	805	49723														0.975017	[ 0.8, 1.18 ]	0.7961	1030	60371
634.3	Ectopic pregnancy	pregnancy complications	0.811428	[ 0.53, 1.23 ]	0.329278	155	10648														0.99246	[ 0.61, 1.62 ]	0.975712	190	49723														0.884087	[ 0.64, 1.22 ]	0.4479	345	60371
635	Hemorrhage during pregnancy; childbirth and postpartum	pregnancy complications	0.744926	[ 0.58, 0.96 ]	0.0207141	488	10648														0.726116	[ 0.58, 0.9 ]	0.00413776	1267	49723														0.734254	[ 0.62, 0.87 ]	0.0002323	1755	60371
635.2	Antepartum hemorrhage, abruptio placentae, and placenta previa	pregnancy complications	0.709991	[ 0.52, 0.96 ]	0.0275157	332	10648														0.728784	[ 0.56, 0.94 ]	0.0150384	918	49723														0.721012	[ 0.59, 0.88 ]	0.001041	1250	60371
635.3	Placenta previa and abruptio placenta	pregnancy complications	0.690638	[ 0.43, 1.1 ]	0.121459	140	10648														0.620296	[ 0.38, 1 ]	0.0503591	298	49723														0.655275	[ 0.47, 0.92 ]	0.0133	438	60371
636	Early or threatened labor; hemorrhage in early pregnancy	pregnancy complications	0.649995	[ 0.57, 0.74 ]	1.82022e-10	2306	10648		0.804365	[ 0.32, 2.05 ]	0.648239	56	784		0.652725	[ 0.57, 0.74 ]	1.808e-10	2362	11432		0.733037	[ 0.66, 0.82 ]	2.71e-08	5632	49723		1.00141	[ 0.84, 1.19 ]	0.987101	687	24375								0.698095	[ 0.64, 0.76 ]	6.995e-17	7938	60371		0.994316	[ 0.84, 1.18 ]	0.9474	743	25159
636.1	Threatened premature labor	pregnancy complications	0.594382	[ 0.46, 0.76 ]	3.28845e-05	615	10648														0.571005	[ 0.45, 0.72 ]	1.82e-06	1468	49723		1.09041	[ 0.73, 1.63 ]	0.671828	122	24375								0.581817	[ 0.49, 0.69 ]	2.589e-10	2083	60371		1.08589	[ 0.73, 1.61 ]	0.6817	122	24375
636.2	Early onset of delivery	pregnancy complications	0.526932	[ 0.39, 0.71 ]	3.67239e-05	415	10648														0.388941	[ 0.28, 0.55 ]	7.98e-08	898	49723		1.08751	[ 0.56, 2.12 ]	0.805934	44	24375								0.461349	[ 0.37, 0.58 ]	3.011e-11	1313	60371
636.3	Hemorrhage in early pregnancy	pregnancy complications	0.936823	[ 0.77, 1.13 ]	0.501112	767	10648														1.0808	[ 0.93, 1.26 ]	0.319732	1908	49723														1.02173	[ 0.91, 1.15 ]	0.7239	2675	60371
636.8	Cervical incompetence	pregnancy complications	1.08164	[ 0.77, 1.53 ]	0.655745	190	10648														0.852682	[ 0.57, 1.27 ]	0.430068	322	49723														0.97609	[ 0.75, 1.27 ]	0.8553	512	60371
637	Short gestation; low birth weight; and fetal growth retardation	pregnancy complications	1.01531	[ 0.21, 4.79 ]	0.984694	10	10600														3.34556e-05	[ 0, 2.67681E+49 ]	0.870725	26	49617														1.01369	[ 0.21, 4.79 ]	0.9863	36	60217
638	Other high-risk pregnancy	pregnancy complications	1.34627	[ 1.09, 1.66 ]	0.0060193	507	14325														1.22697	[ 1.07, 1.41 ]	0.0039102	2184	58700														1.26162	[ 1.12, 1.42 ]	8.907e-05	2691	73025
639	Complications following abortion or ectopic and molar pregnancies	pregnancy complications	1.06524	[ 0.36, 3.14 ]	0.908832	23	15276														0.281848	[ 0.04, 2.03 ]	0.209172	42	62906														0.784036	[ 0.3, 2.02 ]	0.6153	65	78182
642	Hypertension complicating pregnancy, childbirth, and the puerperium	pregnancy complications	0.888169	[ 0.75, 1.05 ]	0.167493	1095	13786														0.716096	[ 0.6, 0.85 ]	0.000195659	2176	59721														0.801156	[ 0.71, 0.9 ]	0.0003522	3271	73507
642.1	Preeclampsia and eclampsia	pregnancy complications	0.684598	[ 0.52, 0.89 ]	0.0051951	511	13786														0.694795	[ 0.53, 0.9 ]	0.00675125	989	59721														0.689699	[ 0.57, 0.83 ]	9.971e-05	1500	73507
643	Excessive vomiting in pregnancy	pregnancy complications	0.748847	[ 0.55, 1.02 ]	0.0686205	366	14492														0.809562	[ 0.55, 1.2 ]	0.291176	405	61900														0.771746	[ 0.6, 0.98 ]	0.0373	771	76392
643.1	Hyperemesis gravidarum	pregnancy complications	0.830434	[ 0.57, 1.22 ]	0.343238	219	14492														1.0115	[ 0.58, 1.75 ]	0.96742	168	61900														0.886123	[ 0.65, 1.21 ]	0.4515	387	76392
644	Anemia during pregnancy	pregnancy complications	0.870441	[ 0.62, 1.22 ]	0.42013	271	14499														0.628438	[ 0.33, 1.19 ]	0.154382	184	62040														0.810827	[ 0.6, 1.09 ]	0.1683	455	76539
645	Late pregnancy and failed induction	pregnancy complications	0.494477	[ 0.36, 0.69 ]	2.78649e-05	443	14434														0.695658	[ 0.55, 0.87 ]	0.00187534	1318	60210														0.622507	[ 0.52, 0.75 ]	7.655e-07	1761	74644
646	Other complications of pregnancy NEC	pregnancy complications	0.823303	[ 0.62, 1.09 ]	0.168214	434	14117														0.629416	[ 0.45, 0.88 ]	0.0072084	682	60630														0.73919	[ 0.6, 0.92 ]	0.00563	1116	74747
647	Infectious and parasitic complications affecting pregnancy	pregnancy complications	0.649114	[ 0.45, 0.93 ]	0.0182696	279	13436														0.593399	[ 0.37, 0.96 ]	0.0315878	350	59954														0.628324	[ 0.47, 0.84 ]	0.00148	629	73390
647.1	Infections of genitourinary tract during pregnancy	pregnancy complications	0.595993	[ 0.44, 0.81 ]	0.00100853	426	13436														0.578116	[ 0.38, 0.87 ]	0.00911047	500	59954														0.589489	[ 0.46, 0.75 ]	2.727e-05	926	73390		1.62353	[ 0.99, 2.67 ]	0.05566	107	26339
647.3	Major puerperal infection	pregnancy complications	1.12097	[ 0.49, 2.57 ]	0.787292	36	13436														0.146591	[ 0.02, 1.05 ]	0.0564558	73	59954														0.825802	[ 0.38, 1.77 ]	0.6238	109	73390
649	Other conditions or status of the mother complicating pregnancy, childbirth, or the puerperium	pregnancy complications	0.819351	[ 0.71, 0.95 ]	0.00631581	1696	11974														0.774359	[ 0.68, 0.88 ]	5.05e-05	4211	53660														0.793263	[ 0.72, 0.87 ]	1.221e-06	5907	65634		1.26655	[ 1.01, 1.58 ]	0.0378	489	25339
649.1	Diabetes or abnormal glucose tolerance complicating pregnancy	pregnancy complications	0.736969	[ 0.58, 0.93 ]	0.0108571	561	11974														0.726159	[ 0.61, 0.87 ]	0.000580063	1867	53660														0.730227	[ 0.63, 0.84 ]	1.869e-05	2428	65634		0.983242	[ 0.83, 1.16 ]	0.8446	695	25339
650	Normal delivery	pregnancy complications	0.526115	[ 0.38, 0.73 ]	9.72563e-05	431	14235														0.610314	[ 0.44, 0.84 ]	0.00222967	784	60724														0.567508	[ 0.45, 0.71 ]	9.026e-07	1215	74959
651	Multiple gestation	pregnancy complications	0.472335	[ 0.3, 0.73 ]	0.000866092	244	15049														0.724643	[ 0.55, 0.96 ]	0.0231213	828	61886														0.641722	[ 0.51, 0.81 ]	0.0002183	1072	76935
652	Malposition and malpresentation of fetus or obstruction	pregnancy complications	0.816194	[ 0.66, 1 ]	0.0542852	749	13979														0.880107	[ 0.76, 1.02 ]	0.0968199	2470	58704														0.857358	[ 0.76, 0.97 ]	0.01331	3219	72683
653	Problems associated with amniotic cavity and membranes	pregnancy complications	0.850981	[ 0.69, 1.05 ]	0.131925	770	12345														0.629249	[ 0.52, 0.76 ]	2.14e-06	2128	53252		0.962607	[ 0.7, 1.33 ]	0.818565	172	25051		0.701945	[ 0.6, 0.83 ]	2.649e-05	2300	78303		0.721733	[ 0.63, 0.83 ]	6.276e-06	2898	65597		0.9283	[ 0.68, 1.27 ]	0.6453	186	25852
654	Other and unspecified complications of birth; puerperium affecting management of mother	pregnancy complications	1.65888	[ 1.33, 2.07 ]	7.3487e-06	384	12345														1.29196	[ 1.13, 1.48 ]	0.000224433	1985	53252														1.38375	[ 1.23, 1.55 ]	3.984e-08	2369	65597
654.1	Abnormality of organs and soft tissues of pelvis complicating pregnancy, childbirth, or the puerperium	pregnancy complications	2.58838	[ 2.23, 3 ]	1.69352e-36	909	12345		3.17188	[ 0.41, 24.25 ]	0.265997	40	801		2.59115	[ 2.24, 3 ]	9.264e-37	949	13146		2.3667	[ 2.1, 2.66 ]	2.29e-46	2053	53252		3.00342e+06	[ 0, 4.82336174787818E+84 ]	0.871036	230	25051		2.36671	[ 2.1, 2.66 ]	2.289e-46	2283	78303		2.45076	[ 2.23, 2.69 ]	7.145e-81	2962	65597		3.17752	[ 0.42, 24.29 ]	0.2652	270	25852
654.2	Rhesus isoimmunization in pregnancy	pregnancy complications	0.972417	[ 0.46, 2.08 ]	0.942422	51	12345														0.804335	[ 0.48, 1.34 ]	0.40194	237	53252														0.853167	[ 0.56, 1.3 ]	0.4616	288	65597
655	Known or suspected fetal abnormality affecting management of mother	pregnancy complications	0.549348	[ 0.48, 0.62 ]	2.22202e-20	2776	11080		0.401359	[ 0.14, 1.16 ]	0.0924224	33	821		0.546949	[ 0.48, 0.62 ]	6.272e-21	2809	11901		0.542364	[ 0.49, 0.6 ]	2.48e-34	8757	48326		0.759611	[ 0.63, 0.91 ]	0.00274917	575	24908		0.585904	[ 0.54, 0.64 ]	5.042e-34	9332	73234		0.544983	[ 0.5, 0.59 ]	5.233e-53	11533	59406		0.746246	[ 0.62, 0.89 ]	0.001224	608	25729
655.1	Abnormality in fetal heart rate or rhythm	pregnancy complications	0.638234	[ 0.52, 0.78 ]	9.42579e-06	902	11080		0.10685	[ 0, 2.47 ]	0.162568	2	821		0.633687	[ 0.52, 0.77 ]	6.504e-06	904	11901		0.650064	[ 0.54, 0.78 ]	2.31e-06	2008	48326		0.559241	[ 0.33, 0.95 ]	0.0332519	58	24908		0.640312	[ 0.54, 0.76 ]	2.537e-07	2066	73234		0.644745	[ 0.56, 0.74 ]	9.507e-11	2910	59406		0.533711	[ 0.31, 0.9 ]	0.01963	60	25729
656	Other perinatal conditions of fetus or newborn	pregnancy complications	0.429466	[ 0.1, 1.81 ]	0.249466	28	15297														1.58576e-05	[ 0, 7.37517E+53 ]	0.872603	60	62827														0.428956	[ 0.1, 1.81 ]	0.2488	88	78124
656.1		pregnancy complications	2.19	[ 0.20, 24.39 ]	0.523812	3	15297
656.2	Respiratory conditions of fetus and newborn	pregnancy complications	5.49906e-05	[ 0, 1.7516442505402E+114 ]	0.943832	2	15297														0.000125159	[ 0, 1.20802E+49 ]	0.885214	10	62827														0.000109138	[ 0, 2.55788285934168E+44 ]	0.8725	12	78124
656.3	Endocrine and metabolic disturbances of fetus and newborn	pregnancy complications	1.49887e-05	[ 0, 7.39656319506135E+96 ]	0.925919	1	15297														7.02661e-05	[ 0, 9.32657E+67 ]	0.910135	5	62827														4.18968e-05	[ 0, 2.82926505011552E+54 ]	0.884	6	78124
656.4		pregnancy complications																			0.000997824	[ 0, 4.79384E+58 ]	0.92403	1	62827
656.5	Hematological disorders of newborn	pregnancy complications																			0.000578169	[ 0, 2.77768E+58 ]	0.918051	1	62827
656.6		pregnancy complications																			0.000315001	[ 0, 2.21556E+68 ]	0.923897	2	62827
656.7		pregnancy complications	0.000118	[ 2.4E-106, 5.81E+97 ]	0.939636	1	15297
656.9	Neonatal bradycardia or tachycardia	pregnancy complications																			0.000644844	[ 0, 3.09801E+58 ]	0.919246	1	62827
657	Infections specific to the perinatal period	pregnancy complications	0.000127061	[ 0, 6.26994970242355E+97 ]	0.940143	1	15368														0.000258578	[ 0, 3.56353E+54 ]	0.903739	3	63024														0.000217068	[ 0, 6.44812713691795E+46 ]	0.8869	4	78392
658	Maternal complication of pregnancy affecting fetus or newborn	pregnancy complications	1.26962	[ 0.42, 3.84 ]	0.672712	19	15271														1.88926	[ 0.92, 3.86 ]	0.0811779	58	62697														1.68085	[ 0.92, 3.06 ]	0.09022	77	77968
661	Fetal distress and abnormal forces of labor	pregnancy complications	0.685247	[ 0.55, 0.86 ]	0.00111633	715	13949														0.875973	[ 0.73, 1.05 ]	0.155645	1688	59689														0.795408	[ 0.69, 0.92 ]	0.001637	2403	73638
663	Umbilical cord complications during labor and delivery	pregnancy complications	0.667972	[ 0.47, 0.94 ]	0.0214221	311	14553														0.753535	[ 0.6, 0.95 ]	0.0143722	1243	60264														0.726512	[ 0.6, 0.88 ]	0.0009336	1554	74817
665	Obstetrical/birth trauma	pregnancy complications	0.630227	[ 0.53, 0.75 ]	2.17848e-07	1357	13343														0.650853	[ 0.58, 0.73 ]	2.65e-12	5206	55890														0.644165	[ 0.58, 0.71 ]	3.279e-18	6563	69233
668	Complications of the administration of anesthetic or other sedation in labor and delivery	pregnancy complications	4.292e-05	[ 0, 4.11027623504175E+91 ]	0.928936	3	15375														2.40424	[ 0.53, 11 ]	0.258221	12	62993														2.40296	[ 0.53, 11 ]	0.2585	15	78368
669	Complications of labor and delivery NEC	pregnancy complications	0.627797	[ 0.44, 0.9 ]	0.0103134	318	14614														0.777937	[ 0.6, 1.01 ]	0.0584232	926	60910														0.72195	[ 0.59, 0.89 ]	0.002353	1244	75524
671	Venous/cerebrovascular complications embolism in pregnancy and the puerperium	pregnancy complications	1.40412	[ 0.68, 2.88 ]	0.354709	42	14782														0.904864	[ 0.49, 1.68 ]	0.751432	140	61541														1.0909	[ 0.68, 1.74 ]	0.7161	182	76323
674	Other complications of the puerperium NEC	pregnancy complications	0.747838	[ 0.47, 1.19 ]	0.220036	155	14782														1.10587	[ 0.78, 1.58 ]	0.578312	368	61541														0.957337	[ 0.72, 1.27 ]	0.7619	523	76323
676	Other disorders of the breast associated with childbirth and disorders of lactation	pregnancy complications	6.67167	[ 1.11, 40.1 ]	0.0380671	5	14782														0.921598	[ 0.12, 7.1 ]	0.937523	13	61541														2.81708	[ 0.73, 10.84 ]	0.1319	18	76323
681	Superficial cellulitis and abscess	dermatologic	1.43148	[ 1.25, 1.65 ]	4.27213e-07	1144	12619		0.708668	[ 0.39, 1.29 ]	0.260371	71	717								1.21049	[ 1.08, 1.36 ]	0.00112065	2496	56441														1.29576	[ 1.19, 1.42 ]	9.882e-09	3640	69060		1.25596	[ 1.14, 1.38 ]	1.451e-06	2935	20100
681.1	Cellulitis and abscess of fingers/toes	dermatologic	1.5629	[ 0.99, 2.47 ]	0.0553601	88	12619														1.85674	[ 1.42, 2.43 ]	5.77e-06	327	56441		1.55496	[ 1.23, 1.97 ]	0.000248026	399	19383		1.68051	[ 1.41, 2.01 ]	9.021e-09	726	75824		1.77678	[ 1.41, 2.24 ]	1.053e-06	415	69060		1.50321	[ 1.19, 1.9 ]	0.0006565	406	20100
681.2	Cellulitis and abscess of face/neck	dermatologic	1.83619	[ 1.2, 2.82 ]	0.00542189	100	12619														1.12526	[ 0.74, 1.71 ]	0.579262	207	56441														1.42818	[ 1.06, 1.93 ]	0.01941	307	69060
681.3	Cellulitis and abscess of arm/hand	dermatologic	1.17448	[ 0.78, 1.77 ]	0.44497	138	12619														0.936314	[ 0.64, 1.36 ]	0.731045	276	56441														1.03749	[ 0.79, 1.37 ]	0.7952	414	69060
681.5	Cellulitis and abscess of leg, except foot	dermatologic	1.03943	[ 0.77, 1.41 ]	0.803432	246	12619														0.837677	[ 0.65, 1.08 ]	0.176215	556	56441														0.916219	[ 0.75, 1.11 ]	0.3823	802	69060
681.6	Cellulitis and abscess of foot, toe	dermatologic	1.91195	[ 1.04, 3.51 ]	0.0362401	47	12619														0.844202	[ 0.5, 1.44 ]	0.531895	133	56441														1.20358	[ 0.81, 1.79 ]	0.3633	180	69060
681.7	Cellulitis and abscess of trunk	dermatologic	1.39521	[ 1.06, 1.83 ]	0.0170086	285	12619														1.1067	[ 0.86, 1.43 ]	0.436167	551	56441														1.23269	[ 1.02, 1.49 ]	0.02799	836	69060
686	Other local infections of skin and subcutaneous tissue	dermatologic	1.65107	[ 1.24, 2.19 ]	0.00053068	239	12619														1.24017	[ 0.95, 1.62 ]	0.117751	427	56441														1.42063	[ 1.17, 1.73 ]	0.0004298	666	69060
686.1	Carbuncle and furuncle	dermatologic	1.30849	[ 0.75, 2.3 ]	0.349272	64	12619														2.04674	[ 1.3, 3.23 ]	0.00214522	119	56441														1.71326	[ 1.2, 2.44 ]	0.002954	183	69060
686.2	Impetigo	dermatologic	1.16189	[ 0.34, 3.93 ]	0.809449	13	12619														1.12183	[ 0.47, 2.68 ]	0.796049	44	56441														1.13519	[ 0.56, 2.31 ]	0.726	57	69060
686.3	Pilonidal cyst	dermatologic	1.64783	[ 0.68, 3.98 ]	0.266325	26	12619														1.69902	[ 0.71, 4.04 ]	0.230531	45	56441														1.67364	[ 0.9, 3.1 ]	0.1022	71	69060
686.4	Pyogenic granuloma	dermatologic	5.86087	[ 0.36, 94.2 ]	0.212027	2	12619														1.85014	[ 0.7, 4.9 ]	0.215668	29	56441														2.09929	[ 0.84, 5.26 ]	0.1138	31	69060
686.5	Pyoderma	dermatologic	0.92956	[ 0.11, 8.04 ]	0.947096	6	12619														0.360912	[ 0.05, 2.73 ]	0.323155	20	56441														0.561693	[ 0.13, 2.46 ]	0.4435	26	69060
687	Symptoms affecting skin	dermatologic	3.13041	[ 0.46, 21.29 ]	0.243294	5	13005														4.40449	[ 1.01, 19.15 ]	0.048047	8	54725														3.88142	[ 1.21, 12.46 ]	0.02268	13	67730
687.1	Rash and other nonspecific skin eruption	dermatologic	1.98298	[ 1.62, 2.43 ]	2.9455e-11	453	13005		1.62518	[ 0.48, 5.53 ]	0.437113	18	699		1.9725	[ 1.62, 2.41 ]	2.276e-11	471	13704		1.94375	[ 1.73, 2.19 ]	2.25e-28	1804	54725		1.62203	[ 1.4, 1.88 ]	1.44817e-10	1029	19435		1.81176	[ 1.65, 1.99 ]	1.364e-36	2833	74160		1.95365	[ 1.76, 2.16 ]	4.923e-38	2257	67730		1.62206	[ 1.4, 1.88 ]	1.063e-10	1047	20134
687.2	Localized superficial swelling, mass, or lump	dermatologic	1.82614	[ 1.02, 3.26 ]	0.0411435	52	15020														1.66582	[ 1.15, 2.4 ]	0.00640738	171	61766														1.71035	[ 1.25, 2.33 ]	0.0006838	223	76786
687.3	Changes in skin texture	dermatologic																			3.03731	[ 0.26, 36 ]	0.378512	3	54725
687.4	Disturbance of skin sensation	dermatologic	2.10032	[ 1.71, 2.57 ]	9.38577e-13	433	13005		1.4711	[ 0.76, 2.85 ]	0.253533	69	699		2.03664	[ 1.68, 2.47 ]	8.096e-13	502	13704		2.01137	[ 1.77, 2.29 ]	4.58e-26	1479	54725		1.65053	[ 1.49, 1.83 ]	8.30411e-22	2065	19435		1.78069	[ 1.64, 1.93 ]	5.448e-45	3544	74160		2.03664	[ 1.83, 2.27 ]	3.463e-37	1912	67730		1.64609	[ 1.49, 1.82 ]	4.55e-22	2134	20134
689	Disorder of skin and subcutaneous tissue NOS	dermatologic	1.34627	[ 0.87, 2.09 ]	0.187344	96	14980														1.62312	[ 1.26, 2.09 ]	0.000160572	387	61134														1.55053	[ 1.25, 1.93 ]	8.414e-05	483	76114
690	Erythematosquamous dermatosis	dermatologic	2.98742	[ 1.9, 4.71 ]	2.33879e-06	80	14023		3.92431	[ 0.46, 33.54 ]	0.211694	11	762		3.02255	[ 1.94, 4.71 ]	1.072e-06	91	14785		2.24294	[ 1.67, 3.01 ]	7.94e-08	245	57378		1.88778	[ 1.44, 2.47 ]	3.37301e-06	294	21030		2.04092	[ 1.67, 2.49 ]	1.797e-12	539	78408		2.44196	[ 1.91, 3.13 ]	1.507e-12	325	71401		1.90904	[ 1.46, 2.49 ]	1.882e-06	305	21792
690.1	Seborrheic dermatitis	dermatologic	2.98742	[ 1.9, 4.71 ]	2.33879e-06	80	14023		3.92431	[ 0.46, 33.54 ]	0.211694	11	762		3.02255	[ 1.94, 4.71 ]	1.072e-06	91	14785		2.23243	[ 1.66, 3 ]	1.17e-07	242	57378		1.88778	[ 1.44, 2.47 ]	3.37301e-06	294	21030		2.03521	[ 1.67, 2.48 ]	2.587e-12	536	78408		2.4361	[ 1.9, 3.12 ]	2.253e-12	322	71401		1.90904	[ 1.46, 2.49 ]	1.882e-06	305	21792
691	Congenital anomalies of skin	dermatologic	0.306216	[ 0.04, 2.61 ]	0.278762	8	14023														2.43965	[ 1.63, 3.65 ]	1.38e-05	139	57378		2.38341	[ 1.53, 3.7 ]	0.000110888	108	21030		2.41404	[ 1.79, 3.25 ]	6.026e-09	247	78408		2.27323	[ 1.53, 3.38 ]	4.666e-05	147	71401
691.1	Ichthyosis congenita	dermatologic																			0.00100142	[ 0, 4.81109E+58 ]	0.92407	1	57378
691.3	Congenital pigmentary anomalies of skin	dermatologic																			2.71628	[ 0.94, 7.86 ]	0.0652926	17	57378
694	Dyschromia and Vitiligo	dermatologic	2.59532	[ 1.83, 3.68 ]	9.24825e-08	137	14023		6.28467e+06	[ 0, Inf ]	0.979696	12	762		2.59529	[ 1.83, 3.68 ]	9.248e-08	149	14785		2.36189	[ 1.95, 2.86 ]	1.87e-18	576	57378		1.62581	[ 1.25, 2.12 ]	0.000300442	278	21030		2.07467	[ 1.78, 2.42 ]	3.211e-20	854	78408		2.41404	[ 2.04, 2.86 ]	1.141e-24	713	71401		1.6258	[ 1.25, 2.12 ]	0.0003004	290	21792
694.1	Vitiligo	dermatologic	0.66241	[ 0.17, 2.52 ]	0.545218	14	14023														1.31123	[ 0.44, 3.87 ]	0.62357	26	57378														1.0001	[ 0.43, 2.32 ]	0.9998	40	71401
694.2	Other dyschromia	dermatologic	2.96037	[ 2.04, 4.29 ]	9.14099e-09	121	14023		6.28467e+06	[ 0, Inf ]	0.979696	12	762		2.96033	[ 2.04, 4.29 ]	9.141e-09	133	14785		2.43119	[ 2, 2.96 ]	7.36e-19	542	57378		1.59499	[ 1.19, 2.14 ]	0.00188002	218	21030		2.13528	[ 1.81, 2.51 ]	8.74e-20	760	78408		2.53857	[ 2.13, 3.02 ]	6.442e-26	663	71401		1.59504	[ 1.19, 2.14 ]	0.00188	230	21792
694.3	Vascular disorders of skin	dermatologic																			0.000232722	[ 0, 2.79658E+46 ]	0.886928	4	57378
695	Erythematous conditions	dermatologic	1.28036	[ 0.99, 1.66 ]	0.0647214	299	14023														1.8373	[ 1.59, 2.12 ]	1.45e-16	1218	57378		1.79033	[ 1.6, 2.01 ]	1.22307e-23	1651	21030		1.80814	[ 1.65, 1.98 ]	1.496e-38	2869	78408		1.68928	[ 1.49, 1.92 ]	4.375e-16	1517	71401		1.77181	[ 1.58, 1.98 ]	2.67e-23	1689	21792
695.1	Toxic erythema	dermatologic	1.14799e-05	[ 0, 6.94243704845842E+83 ]	0.913155	9	14023														0.581398	[ 0.14, 2.5 ]	0.465794	27	57378														0.581061	[ 0.14, 2.5 ]	0.4653	36	71401
695.2	Bullous dermatoses	dermatologic	0.730608	[ 0.14, 3.94 ]	0.714986	7	14023														1.27413	[ 0.42, 3.9 ]	0.671026	20	57378														1.07487	[ 0.42, 2.73 ]	0.8792	27	71401		2.54492	[ 1.13, 5.75 ]	0.02465	38	21792
695.21	Dermatitis herpetiformis	dermatologic																			9.50326	[ 1.53, 59.07 ]	0.0157161	5	57378
695.22	Pemphigus and pemphigoid	dermatologic	0.730608	[ 0.14, 3.94 ]	0.714986	7	14023														0.425232	[ 0.05, 3.36 ]	0.417472	12	57378														0.588664	[ 0.16, 2.17 ]	0.4264	19	71401
695.3	Rosacea	dermatologic	4.03192	[ 1.59, 10.21 ]	0.00326874	19	14023														2.98203	[ 2.42, 3.67 ]	1.13e-24	441	57378		2.10197	[ 1.81, 2.44 ]	3.18385e-22	885	21030		2.36813	[ 2.1, 2.68 ]	1.147e-43	1326	78408		3.02557	[ 2.47, 3.71 ]	1.753e-26	460	71401		2.08236	[ 1.79, 2.42 ]	8.766e-22	889	21792
695.4	Lupus (localized and systemic)	dermatologic	1.27147	[ 0.91, 1.77 ]	0.153987	193	13913														1.17079	[ 0.87, 1.57 ]	0.290627	417	56951														1.21397	[ 0.98, 1.51 ]	0.08251	610	70864
695.41	Cutaneous lupus erythematosus	dermatologic	2.23994	[ 1.26, 3.97 ]	0.0058401	54	13913														1.31182	[ 0.62, 2.79 ]	0.481445	58	56951														1.84227	[ 1.17, 2.91 ]	0.008753	112	70864
695.42	Systemic lupus erythematosus	dermatologic	1.21983	[ 0.87, 1.72 ]	0.254064	183	13913														1.14028	[ 0.84, 1.55 ]	0.40107	389	56951														1.17515	[ 0.94, 1.48 ]	0.1655	572	70864
695.7	Prurigo and Lichen	dermatologic	2.1511	[ 1.13, 4.09 ]	0.0194389	40	14023														1.71415	[ 1.04, 2.83 ]	0.0351246	95	57378														1.86806	[ 1.26, 2.77 ]	0.001943	135	71401
695.8	Other specified erythematous conditions	dermatologic	1.42242	[ 0.57, 3.52 ]	0.446438	23	14023														1.73562	[ 1.06, 2.85 ]	0.0291836	103	57378														1.65798	[ 1.07, 2.56 ]	0.02266	126	71401
695.81	Erythema nodosum	dermatologic	3.91595	[ 1.03, 14.9 ]	0.0452203	9	14023														1.03861	[ 0.31, 3.47 ]	0.950967	28	57378														1.88608	[ 0.77, 4.62 ]	0.165	37	71401
695.9	Unspecified erythematous condition	dermatologic	0.343656	[ 0.04, 2.78 ]	0.316315	10	14023														0.55588	[ 0.22, 1.4 ]	0.212839	64	57378														0.513811	[ 0.22, 1.2 ]	0.1224	74	71401
696	Psoriasis and related disorders	dermatologic	0.893386	[ 0.46, 1.73 ]	0.737206	52	13879														2.00991	[ 1.57, 2.58 ]	4.34e-08	385	56466		1.24177	[ 1.02, 1.51 ]	0.0309608	558	20358		1.49302	[ 1.28, 1.74 ]	3.712e-07	943	76824		1.81503	[ 1.44, 2.29 ]	5.69e-07	437	70345		1.2359	[ 1.02, 1.5 ]	0.03401	563	21089
696.2		dermatologic	2.21e-05	[ 4.6E-116, 1.1E+106 ]	0.9343	2	14023														0.000200429	[ 0, 1.03263E+67 ]	0.918358	2	57378														0.000105806	[ 0, 4.11363837100882E+55 ]	0.896	4	71401
696.3	Pityriasis	dermatologic	1.21934	[ 0.33, 4.46 ]	0.764544	14	14023														4.06292	[ 1.35, 12.22 ]	0.0125805	15	57378														2.45493	[ 1.06, 5.68 ]	0.03603	29	71401
696.4	Psoriasis	dermatologic	0.842749	[ 0.39, 1.81 ]	0.660282	36	13879														1.98256	[ 1.53, 2.57 ]	2.19e-07	361	56466		1.2063	[ 0.99, 1.47 ]	0.0664495	541	20358		1.45296	[ 1.24, 1.7 ]	3.775e-06	902	76824		1.81503	[ 1.42, 2.32 ]	1.871e-06	397	70345		1.20973	[ 0.99, 1.48 ]	0.06187	545	21089
696.41	Psoriasis vulgaris	dermatologic	0.943387	[ 0.44, 2.04 ]	0.882277	34	13879														2.23101	[ 1.7, 2.93 ]	8.14e-09	308	56466		1.26672	[ 1.03, 1.56 ]	0.02664	494	20358		1.56174	[ 1.32, 1.84 ]	1.391e-07	802	76824		2.02749	[ 1.57, 2.62 ]	7.198e-08	342	70345		1.27023	[ 1.03, 1.56 ]	0.02452	498	21089
696.42	Psoriatic arthropathy	dermatologic	1.75315e-05	[ 0, 3.122277793814E+99 ]	0.928748	2	13879														1.49667	[ 0.9, 2.5 ]	0.122137	109	56466														1.49661	[ 0.9, 2.5 ]	0.1222	111	70345
697	Sarcoidosis	dermatologic	1.54257	[ 1, 2.37 ]	0.0482719	94	14023														1.74486	[ 1.04, 2.92 ]	0.0338996	90	57378														1.62288	[ 1.17, 2.26 ]	0.004029	184	71401
698	Pruritus and related conditions	dermatologic	1.58082	[ 1.16, 2.16 ]	0.00417936	193	14681														1.68505	[ 1.32, 2.15 ]	2.86e-05	425	61344														1.64477	[ 1.36, 1.99 ]	4.175e-07	618	76025		1.41921	[ 1.17, 1.73 ]	0.000437	566	25369
700	Corns and callosities	dermatologic	1.38269	[ 0.8, 2.38 ]	0.241053	59	14410														2.30438	[ 1.59, 3.34 ]	1.1e-05	142	59075		1.90892	[ 1.55, 2.35 ]	1.03777e-09	562	21646		1.99611	[ 1.67, 2.39 ]	7.862e-14	704	80721		1.95639	[ 1.44, 2.66 ]	1.799e-05	201	73485		1.87348	[ 1.53, 2.3 ]	1.565e-09	580	22423
701	Other hypertrophic and atrophic conditions of skin	dermatologic	2.49515	[ 2, 3.12 ]	9.12609e-16	349	14410		1.06129	[ 0.31, 3.62 ]	0.924246	23	777		2.42784	[ 1.95, 3.02 ]	2.274e-15	372	15187		2.52313	[ 2.22, 2.87 ]	2.63e-45	1289	59075		2.05327	[ 1.82, 2.32 ]	3.81656e-31	1419	21646		2.26325	[ 2.07, 2.47 ]	1.562e-73	2708	80721		2.51607	[ 2.25, 2.81 ]	2.146e-59	1638	73485		2.0401	[ 1.81, 2.3 ]	6.619e-31	1442	22423
701.1	Keratoderma, acquired	dermatologic	1.00755	[ 0.4, 2.55 ]	0.987317	22	14410														1.82381	[ 0.91, 3.64 ]	0.0889338	44	59075														1.47477	[ 0.85, 2.57 ]	0.1699	66	73485
701.2	Scar conditions and fibrosis of skin	dermatologic	2.29795	[ 1.45, 3.65 ]	0.000414444	79	14410														2.36537	[ 1.94, 2.89 ]	3.75e-17	520	59075		1.67357	[ 1.24, 2.25 ]	0.000690534	227	21646		2.12315	[ 1.8, 2.51 ]	6.728e-19	747	80721		2.35467	[ 1.96, 2.83 ]	6.854e-20	599	73485		1.67364	[ 1.24, 2.25 ]	0.0006905	229	22423
701.3	Circumscribed scleroderma	dermatologic	0.671345	[ 0.08, 5.77 ]	0.71665	6	14410														2.15416	[ 1.21, 3.84 ]	0.00939362	62	59075														1.99113	[ 1.14, 3.48 ]	0.01579	68	73485
701.4	Keloid scar	dermatologic	1.9864	[ 1.29, 3.07 ]	0.00198987	95	14410														1.65203	[ 1.05, 2.6 ]	0.0305468	137	59075														1.81902	[ 1.33, 2.49 ]	0.000192	232	73485
701.5	Abnormal granulation tissue	dermatologic	2.93677	[ 0.55, 15.71 ]	0.207995	6	14410														1.93475	[ 0.83, 4.52 ]	0.126923	34	59075														2.10623	[ 0.99, 4.49 ]	0.05359	40	73485
701.6	Acquired acanthosis nigricans	dermatologic	2.6637	[ 1.66, 4.27 ]	4.59266e-05	77	14410														1.5532	[ 0.46, 5.28 ]	0.48029	24	59075														2.48432	[ 1.6, 3.86 ]	4.978e-05	101	73485
702	Degenerative skin conditions and other dermatoses	dermatologic	2.9146	[ 1.72, 4.94 ]	7.07471e-05	60	14274														2.53347	[ 2.28, 2.81 ]	2.71e-68	1961	56780		2.38298	[ 2.13, 2.67 ]	4.62088e-52	2182	19120		2.46256	[ 2.28, 2.66 ]	2.46e-118	4143	75900		2.54696	[ 2.3, 2.82 ]	1.123e-71	2021	71054		2.37952	[ 2.13, 2.66 ]	5.791e-52	2184	19888
702.1	Actinic keratosis	dermatologic	3.11633	[ 0.67, 14.44 ]	0.146201	7	15163														1.91029	[ 1.62, 2.25 ]	4.68e-15	811	59366		2.1422	[ 1.81, 2.54 ]	1.17633e-18	903	21853		2.01778	[ 1.79, 2.27 ]	6.551e-32	1714	81219		1.92072	[ 1.63, 2.26 ]	1.948e-15	818	74529
702.2	Seborrheic keratosis	dermatologic	3.16523	[ 1.7, 5.89 ]	0.000278116	44	15163														2.52295	[ 2.24, 2.84 ]	6.58e-52	1404	59366		2.37689	[ 2.08, 2.71 ]	5.31904e-38	1418	21853		2.45592	[ 2.25, 2.68 ]	5.392e-88	2822	81219		2.5434	[ 2.26, 2.86 ]	1.109e-54	1448	74529		2.37168	[ 2.08, 2.71 ]	7.01e-38	1420	22726
702.4	Degenerative skin disorders	dermatologic	2.71383	[ 0.43, 17.08 ]	0.287491	5	14274														0.565558	[ 0.07, 4.4 ]	0.586191	13	56780														1.34918	[ 0.34, 5.31 ]	0.6682	18	71054
703	Diseases of nail, NOS	dermatologic	4.38155	[ 1.96, 9.82 ]	0.000330286	27	14256														2.33083	[ 1.64, 3.32 ]	2.73e-06	160	59586		1.81692	[ 1.4, 2.36 ]	6.72552e-06	360	21826		1.98278	[ 1.61, 2.44 ]	1.499e-10	520	81412		2.58054	[ 1.87, 3.57 ]	9.632e-09	187	73842		1.79051	[ 1.38, 2.32 ]	9.112e-06	366	22595
703.1	Ingrowing nail	dermatologic	2.07902	[ 1.19, 3.63 ]	0.0101721	56	14256														2.0674	[ 1.46, 2.93 ]	4.32e-05	181	59586														2.07073	[ 1.54, 2.78 ]	1.366e-06	237	73842		1.94741	[ 1.59, 2.39 ]	1.174e-10	555	22595
704	Diseases of hair and hair follicles	dermatologic	3.7258	[ 2.86, 4.86 ]	2.555e-22	236	14256		1.51345	[ 0.62, 3.66 ]	0.358444	37	769		3.45872	[ 2.68, 4.46 ]	1.059e-21	273	15025		2.36558	[ 1.97, 2.85 ]	8.2e-20	641	59586		1.52473	[ 1.33, 1.75 ]	3.88313e-09	1033	21826		1.78979	[ 1.6, 2 ]	2.059e-24	1674	81412		2.74533	[ 2.36, 3.2 ]	7.987e-39	877	73842		1.5244	[ 1.33, 1.75 ]	2.519e-09	1070	22595
704.1	Alopecia	dermatologic	3.49438	[ 2.48, 4.92 ]	8.74741e-13	141	14256		1.8758	[ 0.59, 5.94 ]	0.284618	23	769		3.32178	[ 2.39, 4.61 ]	8.245e-13	164	15025		2.23345	[ 1.78, 2.81 ]	5.37e-12	423	59586		1.46619	[ 1.22, 1.77 ]	5.83299e-05	597	21826		1.73516	[ 1.5, 2 ]	7.709e-14	1020	81412		2.56254	[ 2.12, 3.1 ]	2.969e-22	564	73842		1.4755	[ 1.23, 1.77 ]	3.491e-05	620	22595
704.11	Alopecia Areata	dermatologic	2.6797	[ 1.23, 5.83 ]	0.0130019	27	14256														2.83834	[ 1.61, 4.99 ]	0.000293562	63	59586														2.78264	[ 1.76, 4.39 ]	1.137e-05	90	73842		1.46302	[ 0.79, 2.71 ]	0.2258	52	22595
704.12	Telogen effluvium	dermatologic	24.2987	[ 2.94, 200.7 ]	0.00306	8	14256														2.3832	[ 1.36, 4.18 ]	0.0024994	64	59586														2.78041	[ 1.61, 4.79 ]	0.0002293	72	73842
704.2	Hirsutism	dermatologic	3.17641	[ 2.12, 4.75 ]	1.7971e-08	101	14256		1.40171	[ 0.14, 13.9 ]	0.772996	7	769		3.09999	[ 2.09, 4.61 ]	2.197e-08	108	15025		1.96883	[ 1.37, 2.83 ]	0.000250023	212	59586														2.43952	[ 1.86, 3.19 ]	8.594e-11	313	73842		2.38357	[ 1.86, 3.06 ]	8.904e-12	321	22595
704.8	Other specified diseases of hair and hair follicles	dermatologic	3.60678	[ 2.26, 5.76 ]	7.69374e-08	74	14256		0.674881	[ 0.21, 2.22 ]	0.517175	16	769								2.99514	[ 2.08, 4.31 ]	3.38e-09	152	59586		1.53177	[ 1.23, 1.91 ]	0.000169171	383	21826		1.83804	[ 1.52, 2.22 ]	3.138e-10	535	81412		3.21234	[ 2.41, 4.28 ]	1.642e-15	226	73842		1.49004	[ 1.2, 1.85 ]	0.0003459	399	22595
705	Disorders of sweat glands	dermatologic	2.23149	[ 1.5, 3.32 ]	7.90983e-05	110	13983														1.65475	[ 1, 2.73 ]	0.0489912	111	58002														1.98754	[ 1.45, 2.72 ]	1.597e-05	221	71985		1.58028	[ 1.14, 2.19 ]	0.006198	189	22293
705.1	Dyshidrosis	dermatologic	2.70653	[ 1.17, 6.28 ]	0.0204692	24	13983														2.72881	[ 1.32, 5.64 ]	0.00668711	36	58002														2.71937	[ 1.57, 4.71 ]	0.0003605	60	71985
705.3	Hidradenitis	dermatologic	2.29059	[ 1.46, 3.59 ]	0.000299808	86	13983														1.13284	[ 0.52, 2.49 ]	0.756091	66	58002														1.92668	[ 1.3, 2.85 ]	0.0009883	152	71985
705.8	Hyperhidrosis	dermatologic	2.12897	[ 0.87, 5.23 ]	0.0997202	22	13983														1.35926	[ 0.81, 2.29 ]	0.248811	117	58002														1.52166	[ 0.97, 2.39 ]	0.06824	139	71985
706	Diseases of sebaceous glands	dermatologic	2.46162	[ 2.02, 2.99 ]	1.62258e-19	470	13983		3.20772	[ 1.41, 7.31 ]	0.0055691	74	725		2.49653	[ 2.06, 3.02 ]	4.025e-21	544	14708		2.14666	[ 1.92, 2.41 ]	1.3e-39	2016	58002		1.78816	[ 1.61, 1.99 ]	1.84438e-26	1885	21568		1.94838	[ 1.8, 2.11 ]	3.526e-63	3901	79570		2.22221	[ 2.01, 2.45 ]	4.052e-57	2486	71985		1.80561	[ 1.62, 2.01 ]	9.977e-28	1959	22293
706.1	Acne	dermatologic	1.99668	[ 1.56, 2.55 ]	2.8693e-08	321	13983		2.08552	[ 0.67, 6.54 ]	0.207489	42	725		2.00051	[ 1.58, 2.54 ]	1.269e-08	363	14708		1.62537	[ 1.37, 1.93 ]	4.34e-08	1139	58002		1.76115	[ 1.49, 2.08 ]	2.05477e-11	749	21568		1.6952	[ 1.5, 1.91 ]	6.132e-18	1888	79570		1.74177	[ 1.51, 2.01 ]	1.598e-14	1460	71985		1.76721	[ 1.5, 2.08 ]	9.522e-12	791	22293
706.2	Sebaceous cyst	dermatologic	3.6775	[ 2.49, 5.42 ]	5.10417e-11	114	13983		3.64684	[ 1.16, 11.51 ]	0.0273944	27	725		3.67444	[ 2.54, 5.31 ]	4.257e-12	141	14708		2.75698	[ 2.3, 3.3 ]	1.51e-28	630	58002		1.82498	[ 1.57, 2.12 ]	2.21602e-15	931	21568		2.15912	[ 1.93, 2.42 ]	1.175e-39	1561	79570		2.89997	[ 2.46, 3.41 ]	1.341e-37	744	71985		1.84596	[ 1.59, 2.14 ]	3.759e-16	958	22293
706.8	Other specified diseases of sebaceous glands	dermatologic	2.55398	[ 0.87, 7.53 ]	0.0890213	14	13983														2.15837	[ 1.3, 3.58 ]	0.00294291	76	58002														2.22487	[ 1.41, 3.52 ]	0.0006392	90	71985
707	Chronic ulcer of skin	dermatologic	0.426138	[ 0.31, 0.58 ]	5.69236e-08	271	14987		0.179014	[ 0.03, 1.2 ]	0.0769348	9	873		0.41682	[ 0.31, 0.56 ]	1.692e-08	280	15860		0.553051	[ 0.44, 0.69 ]	2.19e-07	847	61630		0.712457	[ 0.58, 0.88 ]	0.00152208	798	24759		0.63299	[ 0.54, 0.74 ]	4.741e-09	1645	86389		0.505352	[ 0.42, 0.61 ]	1.535e-13	1118	76617		0.700823	[ 0.57, 0.86 ]	0.0008235	807	25632
707.1	Decubitus ulcer	dermatologic	0.387876	[ 0.27, 0.57 ]	8.51111e-07	177	14987		2.72868e-06	[ 0, Inf ]	0.975123	4	873		0.387864	[ 0.27, 0.57 ]	8.51e-07	181	15860		0.407595	[ 0.3, 0.55 ]	3.54e-09	581	61630		0.573301	[ 0.41, 0.81 ]	0.00137606	363	24759		0.472508	[ 0.38, 0.59 ]	5.708e-11	944	86389		0.399916	[ 0.32, 0.51 ]	1.529e-14	758	76617		0.573326	[ 0.41, 0.81 ]	0.001376	367	25632
707.2	Chronic ulcer of leg or foot	dermatologic	0.637253	[ 0.42, 0.98 ]	0.0393382	117	14987														0.760545	[ 0.53, 1.09 ]	0.13345	267	61630														0.7073	[ 0.54, 0.93 ]	0.01342	384	76617
707.3	Chronic ulcer of unspecified site	dermatologic	0.536244	[ 0.23, 1.23 ]	0.139805	35	14987														0.730503	[ 0.42, 1.27 ]	0.262838	118	61630														0.664514	[ 0.42, 1.05 ]	0.08016	153	76617
709	Diffuse diseases of connective tissue	dermatologic	1.33711	[ 0.88, 2.04 ]	0.179245	108	13984														1.17046	[ 0.88, 1.55 ]	0.272519	406	57045														1.21908	[ 0.96, 1.54 ]	0.09757	514	71029
709.2	Sicca syndrome	dermatologic	1.39066	[ 0.34, 5.74 ]	0.648611	9	13984														1.17756	[ 0.71, 1.96 ]	0.528374	120	57045														1.20009	[ 0.74, 1.94 ]	0.4549	129	71029
709.3	Systemic sclerosis	dermatologic	1.67312	[ 0.76, 3.7 ]	0.20318	28	13984														0.895414	[ 0.42, 1.91 ]	0.775199	58	57045														1.20707	[ 0.7, 2.09 ]	0.5008	86	71029
709.4	Polymyositis	dermatologic	1.34767	[ 0.46, 3.95 ]	0.586698	15	13984														1.99119	[ 0.64, 6.22 ]	0.235726	17	57045														1.62012	[ 0.74, 3.54 ]	0.2265	32	71029
709.5	Dermatomyositis	dermatologic	1.20783	[ 0.37, 3.94 ]	0.754485	14	13984														0.686688	[ 0.27, 1.75 ]	0.430193	50	57045														0.852826	[ 0.41, 1.78 ]	0.6704	64	71029
709.6	Other specified diffuse diseases of connective tissue	dermatologic	1.16779	[ 0.34, 4.05 ]	0.806937	13	13984														1.32235	[ 0.74, 2.35 ]	0.341766	92	57045														1.29369	[ 0.77, 2.18 ]	0.3344	105	71029
709.7	Unspecified diffuse connective tissue disease	dermatologic	2.41818	[ 0.8, 7.29 ]	0.116631	14	13984														1.18861	[ 0.56, 2.51 ]	0.651271	61	57045														1.48736	[ 0.8, 2.76 ]	0.2093	75	71029
710	Osteomyelitis, periostitis, and other infections involving bone	musculoskeletal	1.06822	[ 0.75, 1.53 ]	0.717146	159	14116														0.764318	[ 0.56, 1.03 ]	0.0815061	436	58073														0.879062	[ 0.7, 1.11 ]	0.2734	595	72189
710.1	Osteomyelitis	musculoskeletal	0.873229	[ 0.56, 1.37 ]	0.557087	106	14116														0.53105	[ 0.36, 0.79 ]	0.00185868	331	58073														0.659944	[ 0.49, 0.89 ]	0.006465	437	72189
710.11	Acute osteomyelitis	musculoskeletal	2.64334	[ 1.36, 5.15 ]	0.00428943	37	14116														0.951239	[ 0.52, 1.72 ]	0.869077	93	58073														1.49541	[ 0.96, 2.33 ]	0.07557	130	72189
710.12	Chronic osteomyelitis	musculoskeletal	1.58743	[ 0.77, 3.26 ]	0.208164	35	14116														0.465696	[ 0.23, 0.96 ]	0.0387036	114	58073														0.86338	[ 0.52, 1.44 ]	0.5729	149	72189
710.19	Unspecified osteomyelitis	musculoskeletal	0.955655	[ 0.58, 1.57 ]	0.857399	85	14116														0.472706	[ 0.29, 0.78 ]	0.00327384	232	58073														0.674354	[ 0.47, 0.96 ]	0.02799	317	72189
711	Arthropathy associated with infections	musculoskeletal	1.29205	[ 0.57, 2.94 ]	0.540554	29	14116														0.820225	[ 0.47, 1.42 ]	0.479088	124	58073														0.943839	[ 0.6, 1.49 ]	0.804	153	72189
711.1	Pyogenic arthritis	musculoskeletal	1.26049	[ 0.41, 3.88 ]	0.686721	15	14116														0.789775	[ 0.39, 1.6 ]	0.513956	73	58073														0.901947	[ 0.5, 1.64 ]	0.7359	88	72189
711.2	Reiter's disease	musculoskeletal	9.50054e-05	[ 0, 4.68814043248196E+97 ]	0.938207	1	14116														2.28632	[ 0.61, 8.55 ]	0.219178	13	58073														2.28553	[ 0.61, 8.55 ]	0.2193	14	72189
711.3	Behcet's syndrome	musculoskeletal	3.3262	[ 0.47, 23.65 ]	0.229755	4	14116														0.407166	[ 0.05, 3.06 ]	0.382459	21	58073														1.19806	[ 0.29, 4.89 ]	0.8011	25	72189
712	Infective connective tissue disorders	musculoskeletal	1.07879	[ 0.4, 2.94 ]	0.882122	20	14116														0.886964	[ 0.44, 1.8 ]	0.739169	73	58073														0.946485	[ 0.53, 1.69 ]	0.8518	93	72189
713	Arthropathy associated with other disorders classified elsewhere	musculoskeletal	1.14835	[ 0.44, 2.99 ]	0.777293	20	14116														1.4074	[ 0.78, 2.54 ]	0.256018	74	58073														1.33096	[ 0.81, 2.2 ]	0.2646	94	72189
713.5	Arthropathy associated with neurological disorders	musculoskeletal	0.497076	[ 0.13, 1.87 ]	0.300235	14	14116														1.54163	[ 0.76, 3.14 ]	0.233466	45	58073														1.19542	[ 0.64, 2.24 ]	0.5768	59	72189
714	Rheumatoid arthritis and other inflammatory polyarthropathies	musculoskeletal	1.43611	[ 1, 2.06 ]	0.0507073	139	14361														1.11499	[ 0.92, 1.35 ]	0.255367	850	58622														1.1761	[ 1, 1.39 ]	0.05647	989	72983
714.1	Rheumatoid arthritis	musculoskeletal	1.25253	[ 0.81, 1.93 ]	0.307561	98	14361														0.966502	[ 0.77, 1.21 ]	0.762397	645	58622														1.01979	[ 0.84, 1.24 ]	0.8455	743	72983
714.2	Juvenile rheumatoid arthritis	musculoskeletal	0.885169	[ 0.11, 7.38 ]	0.910265	7	14361														0.574666	[ 0.14, 2.4 ]	0.447175	38	58622														0.657573	[ 0.2, 2.15 ]	0.488	45	72983
715	Other inflammatory spondylopathies	musculoskeletal	2.08878	[ 1.36, 3.22 ]	0.000830024	88	14361														2.25199	[ 1.78, 2.86 ]	2.03e-11	377	58622		1.28484	[ 1.06, 1.56 ]	0.0117898	569	21710		1.61107	[ 1.39, 1.87 ]	5.581e-10	946	80332		2.21311	[ 1.8, 2.72 ]	7.171e-14	465	72983		1.30317	[ 1.07, 1.58 ]	0.007537	585	22472
715.1	Sacroiliitis NEC	musculoskeletal	2.65199	[ 1.63, 4.31 ]	8.45129e-05	68	14361														2.57006	[ 1.98, 3.34 ]	1.39e-12	294	58622		1.31937	[ 1.08, 1.61 ]	0.0062593	549	21710		1.68472	[ 1.44, 1.97 ]	1.007e-10	843	80332		2.5883	[ 2.06, 3.26 ]	5.42e-16	362	72983		1.33616	[ 1.1, 1.63 ]	0.00409	563	22472
715.2	Ankylosing spondylitis	musculoskeletal	1.39339e-05	[ 0, 2.68557864170592E+91 ]	0.921259	8	14361														1.02066	[ 0.35, 2.99 ]	0.970226	30	58622														1.02041	[ 0.35, 2.99 ]	0.9706	38	72983
715.3	Spinal enthesopathy	musculoskeletal	0.96043	[ 0.23, 3.93 ]	0.955246	9	14361														0.876744	[ 0.33, 2.32 ]	0.790633	33	58622														0.902849	[ 0.41, 2.01 ]	0.8022	42	72983
716	Other arthropathies	musculoskeletal	1.53577	[ 1.15, 2.05 ]	0.00340826	213	14116														1.5096	[ 1.28, 1.78 ]	1.44e-06	825	58073		1.41069	[ 1.22, 1.63 ]	4.08581e-06	1036	22056		1.45267	[ 1.3, 1.62 ]	3.133e-11	1861	80129		1.51619	[ 1.31, 1.75 ]	1.719e-08	1038	72189		1.41538	[ 1.23, 1.63 ]	2.229e-06	1078	22822
716.1	Unspecified polyarthropathy or polyarthritis	musculoskeletal	2.16201	[ 0.13, 34.91 ]	0.58694	2	14116														1.80612	[ 0.58, 5.59 ]	0.304883	18	58073														1.85262	[ 0.65, 5.28 ]	0.2481	20	72189
716.2	Unspecified monoarthritis	musculoskeletal																			4.50759	[ 0.28, 72.44 ]	0.28788	2	58073
716.3	Kaschin-Beck disease	musculoskeletal																			0.000412034	[ 0, 1.97953E+58 ]	0.914341	1	58073
716.8	Palindromic rheumatism	musculoskeletal	4.92688e-05	[ 0, 2.43122861000194E+97 ]	0.933836	1	14116														1.23963	[ 0.26, 5.99 ]	0.789242	10	58073														1.23912	[ 0.26, 5.99 ]	0.7897	11	72189
716.9	Arthropathy NOS	musculoskeletal	1.55938	[ 1.16, 2.09 ]	0.00295873	204	14116														1.48182	[ 1.25, 1.76 ]	9.57e-06	762	58073		1.68796	[ 1.41, 2.02 ]	1.21748e-08	682	22056		1.57807	[ 1.39, 1.79 ]	9.167e-13	1444	80129		1.5017	[ 1.29, 1.74 ]	1.017e-07	966	72189		1.66879	[ 1.4, 1.99 ]	1.387e-08	709	22822
717	Polymyalgia Rheumatica	musculoskeletal	0.930342	[ 0.26, 3.28 ]	0.910603	12	15343														0.591786	[ 0.33, 1.07 ]	0.0829346	91	62811														0.642364	[ 0.38, 1.1 ]	0.1059	103	78154
720	Spinal stenosis	musculoskeletal	1.86046	[ 1.36, 2.55 ]	0.000117778	172	13903														1.36331	[ 1.15, 1.62 ]	0.000356159	845	56158														1.46199	[ 1.26, 1.7 ]	6.72e-07	1017	70061		1.42433	[ 1.22, 1.66 ]	7.29e-06	1163	20117
720.1	Spinal stenosis of lumbar region	musculoskeletal	1.5068	[ 1.03, 2.2 ]	0.034178	119	13903														1.37989	[ 1.13, 1.69 ]	0.00163995	574	56158														1.40663	[ 1.18, 1.68 ]	0.000161	693	70061
721	Spondylosis and allied disorders	musculoskeletal	1.67138	[ 1.31, 2.13 ]	3.10203e-05	303	13903														1.43091	[ 1.25, 1.64 ]	2.21e-07	1369	56158		1.48898	[ 1.27, 1.75 ]	9.78056e-07	866	19398		1.45499	[ 1.31, 1.61 ]	1.093e-12	2235	75556		1.48513	[ 1.32, 1.67 ]	5.517e-11	1672	70061		1.48661	[ 1.27, 1.74 ]	9.087e-07	879	20117
721.1	Spondylosis without myelopathy	musculoskeletal	1.58633	[ 1.22, 2.07 ]	0.000668605	248	13903														1.48841	[ 1.29, 1.72 ]	4.98e-08	1190	56158		1.59958	[ 1.35, 1.89 ]	3.4923e-08	779	19398		1.53449	[ 1.38, 1.71 ]	1.092e-14	1969	75556		1.50983	[ 1.33, 1.71 ]	1.427e-10	1438	70061		1.58233	[ 1.34, 1.87 ]	6.066e-08	787	20117
721.2	Spondylosis with myelopathy	musculoskeletal	1.06598	[ 0.5, 2.26 ]	0.867893	31	13903														1.62178	[ 1.06, 2.48 ]	0.0259429	125	56158														1.46507	[ 1.01, 2.12 ]	0.04331	156	70061
721.8	Other allied disorders of spine	musculoskeletal	4.33199e-05	[ 0, 2.13767688229115E+97 ]	0.932979	1	13903														0.000128186	[ 0, 4.59885E+66 ]	0.913898	2	56158														9.00991e-05	[ 0, 8.39078492823277E+53 ]	0.8912	3	70061
722	Intervertebral disc disorders	musculoskeletal	1.97205	[ 1.62, 2.4 ]	1.11846e-11	466	13903		2.35477	[ 1.28, 4.32 ]	0.00570889	96	719		2.00531	[ 1.66, 2.42 ]	2.649e-13	562	14622		1.57553	[ 1.41, 1.75 ]	1.25e-16	2249	56158		1.38733	[ 1.28, 1.51 ]	1.35662e-14	3487	19398		1.45514	[ 1.36, 1.55 ]	6.627e-29	5736	75556		1.65964	[ 1.51, 1.82 ]	6.634e-26	2715	70061		1.40102	[ 1.29, 1.52 ]	1.198e-15	3583	20117
722.1	Displacement of intervertebral disc	musculoskeletal	2.3874	[ 1.62, 3.52 ]	1.09556e-05	112	13903		3.05237	[ 1.35, 6.92 ]	0.00755856	56	719		2.49727	[ 1.76, 3.55 ]	3.095e-07	168	14622		2.20609	[ 1.83, 2.66 ]	8.15e-17	636	56158		1.4355	[ 1.29, 1.6 ]	3.43917e-11	1868	19398		1.59696	[ 1.46, 1.75 ]	4.41e-23	2504	75556		2.23893	[ 1.89, 2.65 ]	4.882e-21	748	70061		1.45383	[ 1.31, 1.62 ]	4.628e-12	1924	20117
722.3	Schmorl's nodes	musculoskeletal																			0.00025133	[ 0, 3.59691E+46 ]	0.888129	4	56158
722.6	Degeneration of intervertebral disc	musculoskeletal	2.13908	[ 1.71, 2.68 ]	4.70687e-11	342	13903		2.67915	[ 1.1, 6.55 ]	0.0308386	46	719		2.16821	[ 1.74, 2.7 ]	4.895e-12	388	14622		1.56787	[ 1.38, 1.78 ]	3.64e-12	1531	56158		1.30757	[ 1.16, 1.47 ]	9.61321e-06	1636	19398		1.42333	[ 1.31, 1.55 ]	1.448e-15	3167	75556		1.6886	[ 1.51, 1.89 ]	1.709e-20	1873	70061		1.32392	[ 1.18, 1.49 ]	2.992e-06	1682	20117
722.7	Intervertebral disc disorder with myelopathy	musculoskeletal	1.51222	[ 0.63, 3.65 ]	0.357159	22	13903														1.78975	[ 0.99, 3.23 ]	0.0538974	66	56158														1.69825	[ 1.04, 2.78 ]	0.03456	88	70061
722.8	Postlaminectomy syndrome	musculoskeletal	1.95766	[ 0.75, 5.1 ]	0.168956	18	13903														1.69013	[ 1.15, 2.48 ]	0.00702874	154	56158														1.72461	[ 1.21, 2.46 ]	0.002585	172	70061
722.9	Other and unspecified disc disorder	musculoskeletal	0.509085	[ 0.13, 1.96 ]	0.326544	12	13903														1.06634	[ 0.44, 2.56 ]	0.885617	41	56158														0.856586	[ 0.41, 1.78 ]	0.6793	53	70061
723	Other disorders of cervical region	musculoskeletal	3.26953	[ 1.91, 5.6 ]	1.61264e-05	59	13903		2.29199	[ 0.12, 44.98 ]	0.584985	5	719		3.23297	[ 1.9, 5.49 ]	1.418e-05	64	14622		1.9923	[ 1.44, 2.76 ]	3.3e-05	212	56158														2.27482	[ 1.72, 3.01 ]	7.306e-09	271	70061		1.46668	[ 1.07, 2.02 ]	0.01815	202	20117
723.1	Torticollis	musculoskeletal	5.65915e-06	[ 0, 2.0064218293928E+127 ]	0.938154	3	13903														1.57744	[ 0.32, 7.82 ]	0.576664	10	56158														1.57696	[ 0.32, 7.81 ]	0.5769	13	70061
724	Other and unspecified disorders of back	musculoskeletal	2.26213	[ 1.51, 3.39 ]	7.30691e-05	103	13903														1.71004	[ 1.33, 2.19 ]	2.47e-05	393	56158		1.15745	[ 0.92, 1.46 ]	0.21547	386	19398		1.38652	[ 1.17, 1.64 ]	0.0001588	779	75556		1.84762	[ 1.49, 2.28 ]	1.404e-08	496	70061		1.15108	[ 0.92, 1.45 ]	0.2275	399	20117
724.1	Disorders of sacrum	musculoskeletal	1.73279	[ 0.58, 5.15 ]	0.322221	15	13903														2.04552	[ 0.99, 4.23 ]	0.0531867	45	56158														1.94371	[ 1.06, 3.55 ]	0.03094	60	70061
724.2	Disorders of coccyx	musculoskeletal																			1.57691	[ 0.78, 3.19 ]	0.205519	54	56158
724.8	Other symptoms referable to back	musculoskeletal	2.59939	[ 1.03, 6.56 ]	0.0432571	19	13903														2.14947	[ 1.29, 3.59 ]	0.00346505	83	56158														2.24746	[ 1.43, 3.52 ]	0.0004056	102	70061
724.9	Other unspecified back disorders	musculoskeletal	0.404225	[ 0.05, 3.48 ]	0.409735	8	13903														1.22452	[ 0.41, 3.62 ]	0.714357	27	56158														0.978534	[ 0.37, 2.58 ]	0.965	35	70061
726	Peripheral enthesopathies and allied syndromes	musculoskeletal	3.02649	[ 2.58, 3.55 ]	7.58036e-42	694	13447		2.82985	[ 1.55, 5.17 ]	0.000715845	104	624		3.01319	[ 2.58, 3.52 ]	2.458e-44	798	14071		2.65709	[ 2.44, 2.89 ]	5.31e-112	3190	54142		1.89561	[ 1.75, 2.05 ]	2.49854e-56	4297	16175		2.21732	[ 2.09, 2.35 ]	2.35e-159	7487	70317		2.73437	[ 2.54, 2.95 ]	1.58e-151	3884	67589		1.90866	[ 1.76, 2.06 ]	1.846e-58	4401	16799
726.1	Enthesopathy	musculoskeletal	3.07448	[ 2.46, 3.85 ]	1.23607e-22	334	13447		3.75375	[ 1.68, 8.4 ]	0.0012884	61	624		3.11927	[ 2.51, 3.87 ]	7.391e-25	395	14071		2.71764	[ 2.42, 3.05 ]	4.34e-65	1606	54142		2.04456	[ 1.83, 2.28 ]	7.67546e-37	2003	16175		2.34386	[ 2.16, 2.54 ]	1.96e-97	3609	70317		2.78821	[ 2.52, 3.09 ]	9.143e-86	1940	67589		2.06762	[ 1.85, 2.31 ]	1.232e-38	2064	16799
726.2	Synoviopathy	musculoskeletal	7.29386	[ 1.8, 29.53 ]	0.00534985	9	13447														2.12658	[ 0.95, 4.76 ]	0.0663548	34	54142														2.89099	[ 1.44, 5.81 ]	0.002872	43	67589
726.3	Bursitis	musculoskeletal	5.21091	[ 3.23, 8.42 ]	1.48465e-11	75	13447		1.98774e+07	[ 0, Inf ]	0.979243	9	624		5.21115	[ 3.23, 8.42 ]	1.485e-11	84	14071		2.77859	[ 2.14, 3.62 ]	2.89e-14	288	54142		1.91642	[ 1.53, 2.4 ]	1.89864e-08	437	16175		2.24476	[ 1.89, 2.67 ]	2.958e-20	725	70317		3.21491	[ 2.55, 4.05 ]	3.622e-23	363	67589		1.9165	[ 1.53, 2.4 ]	1.899e-08	446	16799
726.4	Calcaneal spur; Exostosis NOS	musculoskeletal	4.71011	[ 2.19, 10.15 ]	7.58299e-05	28	13447														2.40342	[ 1.52, 3.81 ]	0.00018407	101	54142														2.87025	[ 1.93, 4.26 ]	1.592e-07	129	67589		2.11785	[ 1.5, 2.98 ]	1.7e-05	179	16799
727	Other disorders of synovium, tendon, and bursa	musculoskeletal	3.26395	[ 2.7, 3.94 ]	1.11877e-34	486	13447		2.14277	[ 1.07, 4.3 ]	0.0317977	61	624		3.17117	[ 2.64, 3.8 ]	2.126e-35	547	14071		2.37554	[ 2.12, 2.66 ]	5.7e-52	1877	54142		2.1192	[ 1.91, 2.35 ]	1.46894e-44	2252	16175		2.2358	[ 2.07, 2.41 ]	3.16e-94	4129	70317		2.57977	[ 2.34, 2.84 ]	4.367e-83	2363	67589		2.11975	[ 1.91, 2.35 ]	1.45e-45	2313	16799
727.1	Synovitis and tenosynovitis	musculoskeletal	3.64183	[ 2.84, 4.67 ]	1.50578e-24	274	13447		2.47307	[ 1.06, 5.78 ]	0.0364738	40	624		3.53283	[ 2.79, 4.48 ]	2.401e-25	314	14071		2.5405	[ 2.2, 2.94 ]	4.96e-36	1036	54142		2.27002	[ 1.98, 2.6 ]	6.52891e-32	1210	16175		2.39265	[ 2.17, 2.64 ]	6.481e-66	2246	70317		2.7871	[ 2.46, 3.16 ]	1.548e-57	1310	67589		2.27505	[ 1.99, 2.6 ]	7.354e-33	1250	16799
727.2	Bursitis disorders	musculoskeletal	2.27315	[ 1, 5.18 ]	0.0508348	24	13447														3.01801	[ 2.03, 4.49 ]	5.03e-08	118	54142		2.21224	[ 1.67, 2.93 ]	3.0153e-08	298	16175		2.45346	[ 1.95, 3.09 ]	1.711e-14	416	70317		2.86108	[ 2, 4.09 ]	8.523e-09	142	67589		2.18606	[ 1.65, 2.89 ]	4.249e-08	300	16799
727.4	Ganglion and cyst of synovium, tendon, and bursa	musculoskeletal	2.67296	[ 1.7, 4.19 ]	1.86113e-05	84	13447		6.0967	[ 0.68, 54.67 ]	0.106241	8	624		2.76351	[ 1.78, 4.3 ]	6.235e-06	92	14071		2.62544	[ 2.02, 3.41 ]	5.18e-13	328	54142		1.98146	[ 1.57, 2.51 ]	1.30569e-08	386	16175		2.24723	[ 1.89, 2.68 ]	1.354e-19	714	70317		2.63742	[ 2.1, 3.31 ]	4.703e-17	412	67589		2.00712	[ 1.59, 2.54 ]	5.698e-09	394	16799
727.5	Rupture of synovium	musculoskeletal	5.04608	[ 1.69, 15.09 ]	0.00377013	15	13447														2.18891	[ 1.12, 4.28 ]	0.0219146	47	54142														2.7478	[ 1.55, 4.87 ]	0.0005269	62	67589
727.6	Rupture of tendon, nontraumatic	musculoskeletal	2.1966	[ 1.22, 3.95 ]	0.00864968	49	13447														1.6806	[ 1.17, 2.41 ]	0.00481322	174	54142														1.8085	[ 1.33, 2.46 ]	0.000159	223	67589
727.7	Contracture of tendon (sheath)	musculoskeletal	2.53253	[ 0.88, 7.28 ]	0.0845344	15	13447														2.48262	[ 1.24, 4.96 ]	0.00994115	45	54142														2.49752	[ 1.4, 4.45 ]	0.001925	60	67589
727.8	Plica syndrome	musculoskeletal	0.685353	[ 0.08, 5.76 ]	0.727832	7	13447														1.4829	[ 0.67, 3.29 ]	0.332651	57	54142														1.34851	[ 0.64, 2.84 ]	0.4324	64	67589
728	Disorders of muscle, ligament, and fascia	musculoskeletal	2.07375	[ 0.93, 4.62 ]	0.0743935	26	13447														3.3495	[ 2.28, 4.91 ]	6.02e-10	132	54142		2.46282	[ 1.26, 4.83 ]	0.0087379	49	16175		3.10744	[ 2.23, 4.33 ]	2.437e-11	181	70317		3.06393	[ 2.17, 4.33 ]	2.094e-10	158	67589		2.4628	[ 1.26, 4.83 ]	0.008738	52	16799
728.1	Muscular calcification and ossification	musculoskeletal	8.64834e-06	[ 0, 4.33006192536955E+94 ]	0.920713	7	13447														0.721349	[ 0.17, 3.12 ]	0.661794	24	54142														0.721012	[ 0.17, 3.12 ]	0.6613	31	67589
728.2	Laxity of ligament or hypermobility syndrome	musculoskeletal	1.46932	[ 0.15, 14.4 ]	0.741094	4	13447														1.57745	[ 0.61, 4.11 ]	0.350478	35	54142														1.5608	[ 0.65, 3.77 ]	0.3228	39	67589
728.7	Fasciitis	musculoskeletal	3.63206	[ 2.54, 5.19 ]	1.24288e-12	129	13447		6.16438	[ 1.44, 26.35 ]	0.0141375	24	624		3.74267	[ 2.65, 5.29 ]	7.404e-14	153	14071		3.24957	[ 2.67, 3.95 ]	3.92e-32	506	54142		2.21078	[ 1.92, 2.55 ]	5.49617e-28	1022	16175		2.52414	[ 2.25, 2.83 ]	2.937e-56	1528	70317		3.33476	[ 2.81, 3.96 ]	4.386e-43	635	67589		2.23223	[ 1.94, 2.57 ]	6.872e-29	1046	16799
728.71	Contracture of palmar fascia [Dupuytren's disease]	musculoskeletal	0.000101538	[ 0, 5.01051662868665E+97 ]	0.93865	1	13447														3.71111	[ 1.5, 9.16 ]	0.00444788	20	54142														3.71062	[ 1.5, 9.16 ]	0.004452	21	67589
729	Other disorders of soft tissues	musculoskeletal	1.32226	[ 0.62, 2.82 ]	0.470606	32	13447														1.53922	[ 1.01, 2.35 ]	0.0466348	149	54142														1.48438	[ 1.02, 2.15 ]	0.03675	181	67589
729.1	Rheumatism, unspecified and fibrositis	musculoskeletal	3.22103	[ 0.2, 51.52 ]	0.408262	2	13447														8.45129e-05	[ 0, 6.77567E+63 ]	0.906411	6	54142														3.21041	[ 0.2, 51.33 ]	0.4095	8	67589
729.3	Panniculitis	musculoskeletal	2.65847	[ 1.06, 6.65 ]	0.0365577	20	13447														2.18917	[ 1.06, 4.52 ]	0.0341434	40	54142														2.35915	[ 1.34, 4.17 ]	0.003092	60	67589
729.7	Nontraumatic compartment syndrome	musculoskeletal	3.77728e-05	[ 0, 3.1074896775786E+112 ]	0.940895	2	13447														1.06325	[ 0.13, 8.74 ]	0.954505	8	54142														1.06258	[ 0.13, 8.74 ]	0.955	10	67589
731	Osteitis deformans and osteopathies associated with other disorders classified elsewhere	musculoskeletal	1.19762	[ 0.42, 3.39 ]	0.734152	17	13866														0.23504	[ 0.03, 1.77 ]	0.159734	22	56910														0.850781	[ 0.34, 2.15 ]	0.732	39	70776
731.1	Osteitis deformans [Paget's disease of bone]	musculoskeletal	0.222249	[ 0.02, 2.16 ]	0.194468	4	13866														3.31755e-05	[ 0, 2.16273E+63 ]	0.896994	6	56910														0.22184	[ 0.02, 2.15 ]	0.1939	10	70776
732	Osteochondropathies	musculoskeletal	1.22199	[ 0.39, 3.8 ]	0.729336	18	13866														1.55741	[ 0.73, 3.32 ]	0.251554	57	56910														1.44542	[ 0.77, 2.71 ]	0.2518	75	70776
732.1	Juvenile osteochondrosis	musculoskeletal	0.822637	[ 0.1, 6.71 ]	0.855324	8	13866														1.67315	[ 0.57, 4.88 ]	0.346031	28	56910														1.44499	[ 0.56, 3.75 ]	0.4493	36	70776
732.7	Osteochondritis dissecans	musculoskeletal	1.93291	[ 0.44, 8.42 ]	0.380119	8	13866														2.02747	[ 0.68, 6.04 ]	0.204155	22	56910														1.99332	[ 0.83, 4.79 ]	0.1229	30	70776
733	Other disorders of bone and cartilage	musculoskeletal	1.29898	[ 0.46, 3.63 ]	0.617794	19	13866														1.92832	[ 1.25, 2.98 ]	0.00316417	122	56910														1.81539	[ 1.22, 2.71 ]	0.003595	141	70776
733.2	Cyst of bone	musculoskeletal	0.750438	[ 0.08, 6.88 ]	0.799535	5	13866														1.8023	[ 0.68, 4.74 ]	0.232766	31	56910														1.56643	[ 0.65, 3.8 ]	0.3212	36	70776
733.4	Aseptic necrosis of bone	musculoskeletal	0.628293	[ 0.34, 1.15 ]	0.131674	75	13866														0.67125	[ 0.38, 1.17 ]	0.161504	146	56910														0.651095	[ 0.43, 0.98 ]	0.04024	221	70776
733.6	Costochondritis	musculoskeletal	2.21651	[ 1.02, 4.81 ]	0.0443343	31	13866														1.60877	[ 0.62, 4.18 ]	0.328833	35	56910														1.95111	[ 1.07, 3.56 ]	0.02953	66	70776
733.8	Malunion and nonunion of fracture	musculoskeletal	0.510806	[ 0.17, 1.55 ]	0.235143	26	13866														0.544684	[ 0.35, 0.85 ]	0.00797774	282	56910														0.539777	[ 0.36, 0.82 ]	0.003677	308	70776
733.9	Chondromalacia	musculoskeletal	3.40672	[ 0.2, 58.26 ]	0.397453	2	13866														1.16987	[ 0.26, 5.3 ]	0.838785	14	56910														1.48127	[ 0.39, 5.62 ]	0.5638	16	70776
735	Acquired foot deformities	musculoskeletal	1.85739	[ 1.45, 2.37 ]	7.3708e-07	294	14362		0.838432	[ 0.28, 2.52 ]	0.754011	18	837								2.31863	[ 2.01, 2.67 ]	1.15e-31	1056	58403		1.68758	[ 1.43, 2 ]	1.29357e-09	751	23271		2.03582	[ 1.83, 2.27 ]	5.812e-38	1807	81674		2.1946	[ 1.94, 2.48 ]	1.657e-36	1350	72765		1.66063	[ 1.41, 1.96 ]	2.672e-09	769	24108
735.1	Flat foot	musculoskeletal	1.52359	[ 0.77, 3.02 ]	0.228845	39	14362														3.31116	[ 2.02, 5.42 ]	1.94e-06	73	58403		2.49721	[ 1.28, 4.86 ]	0.00705224	46	23271		2.99637	[ 2.02, 4.45 ]	5.685e-08	119	81674		2.54162	[ 1.7, 3.79 ]	4.948e-06	112	72765		2.3972	[ 1.26, 4.56 ]	0.00761	50	24108
735.2	Acquired toe deformities	musculoskeletal	1.3427	[ 0.86, 2.1 ]	0.195825	87	14362														2.19016	[ 1.74, 2.76 ]	3.31e-11	368	58403		2.20753	[ 1.65, 2.94 ]	7.14498e-08	247	23271		2.19702	[ 1.83, 2.63 ]	1.292e-17	615	81674		1.97427	[ 1.61, 2.42 ]	9.023e-11	455	72765		2.20759	[ 1.65, 2.94 ]	7.145e-08	251	24108
735.21	Hammer toe (acquired)	musculoskeletal	1.01629	[ 0.6, 1.71 ]	0.95166	65	14362														2.10711	[ 1.59, 2.8 ]	2.65e-07	240	58403		2.48572	[ 1.77, 3.5 ]	1.80554e-07	177	23271		2.25399	[ 1.81, 2.8 ]	3.029e-13	417	81674		1.78461	[ 1.39, 2.29 ]	5.325e-06	305	72765		2.48581	[ 1.77, 3.5 ]	1.805e-07	180	24108
735.22	Claw toe (acquired)	musculoskeletal	4.85728e-05	[ 0, 2.39688598312834E+97 ]	0.933741	1	14362														6.16174e-05	[ 0, 5.0083E+50 ]	0.880539	9	58403														5.83938e-05	[ 0, 1.21008657696774E+44 ]	0.8636	10	72765
735.23	Hallux rigidus	musculoskeletal	3.43554	[ 1.1, 10.76 ]	0.0340604	13	14362														2.39921	[ 1.46, 3.95 ]	0.000565183	80	58403														2.54085	[ 1.61, 4.01 ]	6.138e-05	93	72765
735.3	Hallux valgus (Bunion)	musculoskeletal	1.5676	[ 0.95, 2.59 ]	0.0803145	69	14362														2.1446	[ 1.68, 2.74 ]	1.04e-09	342	58403		2.03691	[ 1.61, 2.57 ]	2.59405e-09	366	23271		2.08757	[ 1.76, 2.47 ]	1.564e-17	708	81674		2.0198	[ 1.62, 2.52 ]	4.011e-10	411	72765		2.00652	[ 1.59, 2.53 ]	3.857e-09	375	24108
736	Other acquired deformities of limbs	musculoskeletal	1.10187	[ 0.54, 2.26 ]	0.791399	38	14362														1.81759	[ 1.17, 2.82 ]	0.00744897	131	58403														1.58756	[ 1.09, 2.31 ]	0.01538	169	72765
736.1	Acquired deformities of forearm	musculoskeletal	1.54836e-05	[ 0, 4.88553024510561E+80 ]	0.912196	3	14362														0.000200159	[ 0, 9.04864E+46 ]	0.886203	4	58403														0.000102936	[ 0, 3.91986562246829E+39 ]	0.8577	7	72765
736.2	Acquired deformities of finger	musculoskeletal	1.99905	[ 0.7, 5.7 ]	0.195078	15	14362														1.87048	[ 0.95, 3.68 ]	0.0696334	51	58403														1.90751	[ 1.08, 3.37 ]	0.02595	66	72765
736.3	Acquired deformities of hip	musculoskeletal																			0.000975537	[ 0, 4.68677E+58 ]	0.923783	1	58403
736.4	Genu valgum or varum (acquired)	musculoskeletal	0.927636	[ 0.11, 8.02 ]	0.945587	6	14362														2.28001	[ 0.46, 11.34 ]	0.313923	9	58403														1.65533	[ 0.46, 6 ]	0.4429	15	72765
736.6	Unequal leg length (acquired)	musculoskeletal	0.994601	[ 0.07, 13.23 ]	0.996729	3	14362														2.08652	[ 0.89, 4.88 ]	0.089755	33	58403														1.94138	[ 0.87, 4.35 ]	0.1072	36	72765
737	Curvature of spine	musculoskeletal	0.931926	[ 0.56, 1.54 ]	0.783643	99	14362														1.28001	[ 1.02, 1.6 ]	0.0314928	615	58403														1.2141	[ 0.99, 1.49 ]	0.0641	714	72765
737.1	Kyphosis (acquired)	musculoskeletal	0.373592	[ 0.08, 1.83 ]	0.223763	11	14362														0.864175	[ 0.45, 1.65 ]	0.657508	82	58403														0.767129	[ 0.42, 1.39 ]	0.3848	93	72765
737.2		musculoskeletal	0.000177	[ 3.6E-106, 8.74E+97 ]	0.942352	1	14362														0.000473043	[ 0, 2.27263E+58 ]	0.915853	1	58403														0.000363148	[ 0, 1.98925946888487E+49 ]	0.8983	2	72765
737.3	Kyphoscoliosis and scoliosis	musculoskeletal	1.07922	[ 0.63, 1.86 ]	0.783193	81	14362														1.23674	[ 0.96, 1.6 ]	0.102088	499	58403														1.20671	[ 0.96, 1.52 ]	0.1103	580	72765
738	Other acquired musculoskeletal deformity	musculoskeletal	1.83326	[ 1.14, 2.96 ]	0.0130107	72	14362														1.23344	[ 0.95, 1.6 ]	0.112311	414	58403														1.34932	[ 1.07, 1.69 ]	0.009915	486	72765
738.4	Acquired spondylolisthesis	musculoskeletal	1.57564	[ 0.89, 2.78 ]	0.116183	51	14362														1.32236	[ 0.98, 1.79 ]	0.0710679	266	58403														1.37493	[ 1.05, 1.8 ]	0.01967	317	72765
739	Contracture of joint	musculoskeletal	1.23704	[ 0.64, 2.37 ]	0.522697	47	14362														1.082	[ 0.68, 1.72 ]	0.739547	168	58403														1.1319	[ 0.78, 1.65 ]	0.5211	215	72765
740	Osteoarthrosis	musculoskeletal	1.58224	[ 1.37, 1.83 ]	3.15238e-10	1026	13843		1.22979	[ 0.75, 2.01 ]	0.408003	117	724		1.55131	[ 1.35, 1.78 ]	3.586e-10	1143	14567		1.69618	[ 1.56, 1.85 ]	1.85e-34	3818	56918		1.62073	[ 1.5, 1.75 ]	7.84867e-33	5435	18214		1.65566	[ 1.56, 1.75 ]	2.114e-65	9253	75132		1.66579	[ 1.55, 1.79 ]	5.884e-43	4844	70761		1.6093	[ 1.49, 1.74 ]	1.011e-32	5552	18938
740.1	Osteoarthritis; localized	musculoskeletal	1.82697	[ 1.5, 2.23 ]	2.43908e-09	473	13843		1.38994	[ 0.67, 2.87 ]	0.373973	45	724		1.79266	[ 1.48, 2.17 ]	2.109e-09	518	14567		1.80405	[ 1.61, 2.02 ]	1.53e-24	1819	56918		2.0138	[ 1.79, 2.27 ]	2.75293e-30	2018	18214		1.8999	[ 1.75, 2.06 ]	9.584e-53	3837	75132		1.80959	[ 1.64, 2 ]	2.487e-32	2292	70761		1.99411	[ 1.77, 2.24 ]	3.022e-30	2063	18938
740.11	Osteoarthrosis, localized, primary	musculoskeletal	2.1451	[ 1.73, 2.67 ]	5.96146e-12	378	13843		1.09984	[ 0.52, 2.33 ]	0.803617	41	724		2.03684	[ 1.65, 2.51 ]	2.425e-11	419	14567		1.82284	[ 1.61, 2.06 ]	1.04e-21	1496	56918		2.0565	[ 1.81, 2.34 ]	1.56582e-28	1771	18214		1.93189	[ 1.77, 2.11 ]	3.679e-48	3267	75132		1.8961	[ 1.7, 2.11 ]	1.014e-31	1874	70761		2.02061	[ 1.78, 2.29 ]	5.625e-28	1812	18938
740.12	Osteoarthrosis, localized, secondary	musculoskeletal	2.09996	[ 0.44, 9.97 ]	0.350687	7	13843														1.13838	[ 0.38, 3.39 ]	0.816058	23	56918														1.39278	[ 0.57, 3.41 ]	0.4678	30	70761
740.2	Osteoarthrosis, generalized	musculoskeletal	1.10838	[ 0.74, 1.65 ]	0.614454	111	13843														1.21827	[ 1, 1.49 ]	0.0513028	618	56918														1.19578	[ 1, 1.43 ]	0.04886	729	70761
740.3	Osteoarthrosis involving more than one site, but not specified as generalized	musculoskeletal	0.432651	[ 0.15, 1.27 ]	0.127026	18	13843														0.69009	[ 0.34, 1.41 ]	0.309277	61	56918														0.598158	[ 0.33, 1.09 ]	0.09077	79	70761
740.9	Osteoarthrosis NOS	musculoskeletal	1.50091	[ 1.26, 1.78 ]	3.65037e-06	674	13843		1.0615	[ 0.58, 1.95 ]	0.847428	71	724		1.46287	[ 1.24, 1.73 ]	6.542e-06	745	14567		1.55188	[ 1.39, 1.73 ]	9.05e-16	2211	56918		1.5781	[ 1.43, 1.74 ]	2.06853e-19	3174	18214		1.56596	[ 1.46, 1.68 ]	1.473e-33	5385	75132		1.53741	[ 1.4, 1.68 ]	1.834e-20	2885	70761		1.5619	[ 1.42, 1.72 ]	4.543e-19	3245	18938
741	Symptoms and disorders of the joints	musculoskeletal	1.99273	[ 1.69, 2.35 ]	1.57227e-16	691	13834		0.884869	[ 0.34, 2.32 ]	0.803851	26	819								1.78674	[ 1.61, 1.99 ]	4.32e-27	2263	57365		1.31388	[ 1.09, 1.59 ]	0.0050142	664	24104		1.66246	[ 1.52, 1.82 ]	3.845e-27	2927	81469		1.84485	[ 1.69, 2.02 ]	1.039e-41	2954	71199		1.29447	[ 1.07, 1.56 ]	0.006835	690	24923
741.1	Ankylosis of joint	musculoskeletal	3.16335	[ 0.62, 16.14 ]	0.165968	6	13834														2.72041e-05	[ 0, 3.28074E+61 ]	0.892287	17	57365														3.15914	[ 0.62, 16.11 ]	0.1664	23	71199
741.2	Stiffness of joint	musculoskeletal	2.88739	[ 2.13, 3.91 ]	6.10116e-12	183	13834		27393	[ 0, Inf ]	0.984774	1	819		2.88753	[ 2.13, 3.91 ]	6.101e-12	184	14653		2.15028	[ 1.81, 2.55 ]	1.51e-18	767	57365		2.24492	[ 1.2, 4.21 ]	0.0117905	51	24104		2.15653	[ 1.83, 2.54 ]	6.147e-20	818	81469		2.3092	[ 1.99, 2.68 ]	2.589e-28	950	71199		2.24499	[ 1.2, 4.21 ]	0.01179	52	24923
741.3	Difficulty in walking	musculoskeletal	1.30336	[ 0.9, 1.89 ]	0.16478	134	13834														1.57318	[ 1.25, 1.98 ]	0.000104069	440	57365														1.49451	[ 1.23, 1.82 ]	5.454e-05	574	71199
741.4	Joint effusions	musculoskeletal	1.79969	[ 1.33, 2.43 ]	0.000115987	200	13834														1.72138	[ 1.39, 2.14 ]	9.48e-07	519	57365		1.71898	[ 1.2, 2.45 ]	0.00281319	164	24104		1.72065	[ 1.43, 2.07 ]	9.425e-09	683	81469		1.74805	[ 1.47, 2.08 ]	4.617e-10	719	71199		1.70353	[ 1.2, 2.42 ]	0.002928	170	24923
741.5	Hemarthrosis	musculoskeletal	1.1873e-05	[ 0, 2.496991334374E+109 ]	0.932704	2	13834														1.12653	[ 0.13, 10 ]	0.914835	6	57365														1.12569	[ 0.13, 9.99 ]	0.9154	8	71199
741.6	Villonodular synovitis	musculoskeletal	87724.8	[ 0, 4.3288793666446E+106 ]	0.924099	1	13834														1.22681	[ 0.15, 10.35 ]	0.851006	7	57365														1.22789	[ 0.15, 10.36 ]	0.8503	8	71199
742	Derangement of joint, non-traumatic	musculoskeletal	2.53506	[ 1.68, 3.83 ]	9.86619e-06	98	13834		0.516939	[ 0.03, 8.42 ]	0.643031	2	819								1.72209	[ 1.36, 2.17 ]	4.96e-06	485	57365		1.74712	[ 0.94, 3.25 ]	0.0781097	53	24104		1.72513	[ 1.39, 2.15 ]	9.867e-07	538	81469		1.89137	[ 1.54, 2.32 ]	7.713e-10	583	71199		1.64955	[ 0.9, 3.02 ]	0.1054	55	24923
742.1	Loose body in joint	musculoskeletal	404643	[ 0, 1.7455163581703E+101 ]	0.908513	3	13834														1.81566	[ 0.37, 8.82 ]	0.459566	10	57365														1.81684	[ 0.37, 8.83 ]	0.4591	13	71199
742.2	Pathological, developmental or recurrent dislocation	musculoskeletal	1.00356	[ 0.16, 6.27 ]	0.996964	6	13834														1.49246	[ 0.73, 3.06 ]	0.274724	63	57365														1.41552	[ 0.73, 2.76 ]	0.3086	69	71199
742.8	Articular cartilage disorder	musculoskeletal	74983.4	[ 0, 3.7001474398587E+106 ]	0.925142	1	13834														8.19305e-05	[ 0, 1.65666E+48 ]	0.878295	10	57365														0.00614142	[ 0, 2.0045185520572E+44 ]	0.9257	11	71199
742.9	Other derangement of joint	musculoskeletal	2.50104	[ 1.61, 3.88 ]	4.30198e-05	86	13834														1.79911	[ 1.39, 2.33 ]	8.44e-06	377	57365		1.57214	[ 0.77, 3.21 ]	0.213406	39	24104		1.7711	[ 1.39, 2.26 ]	4.004e-06	416	81469		1.95815	[ 1.57, 2.45 ]	3.357e-09	463	71199		1.57208	[ 0.77, 3.21 ]	0.2134	40	24923
743	Osteoporosis, osteopenia and pathological fracture	musculoskeletal	0.740642	[ 0.6, 0.92 ]	0.00541439	495	14455														1.00465	[ 0.91, 1.1 ]	0.922926	3743	56878														0.955329	[ 0.88, 1.04 ]	0.2977	4238	71333
743.1	Osteoporosis	musculoskeletal	0.741537	[ 0.55, 1.01 ]	0.0546244	216	14455														0.833873	[ 0.74, 0.94 ]	0.00425198	2061	56878														0.81996	[ 0.73, 0.92 ]	0.0007428	2277	71333
743.11	Osteoporosis NOS	musculoskeletal	0.708746	[ 0.49, 1.03 ]	0.0711553	140	14455														0.800034	[ 0.7, 0.92 ]	0.00172102	1590	56878														0.788282	[ 0.69, 0.9 ]	0.0003603	1730	71333
743.12	Senile osteoporosis	musculoskeletal	0.414722	[ 0.2, 0.85 ]	0.0156117	39	14455														0.7751	[ 0.61, 0.98 ]	0.0313625	536	56878														0.730081	[ 0.59, 0.91 ]	0.005196	575	71333
743.13	Other specified osteoporosis	musculoskeletal	0.974579	[ 0.57, 1.67 ]	0.925103	66	14455														0.96234	[ 0.76, 1.22 ]	0.751448	501	56878														0.964351	[ 0.78, 1.2 ]	0.7432	567	71333
743.2	Pathologic fracture	musculoskeletal	0.424444	[ 0.21, 0.86 ]	0.0164824	53	14455														0.773584	[ 0.6, 1 ]	0.0529352	493	56878														0.719355	[ 0.56, 0.92 ]	0.008074	546	71333
743.21	Pathologic fracture of vertebrae	musculoskeletal	0.391899	[ 0.07, 2.13 ]	0.278309	8	14455														0.477585	[ 0.28, 0.8 ]	0.00514452	133	56878														0.469588	[ 0.29, 0.77 ]	0.002767	141	71333
743.22	Pathologic fracture of femur	musculoskeletal	1.49068e-06	[ 0, 8.6409522180855E+118 ]	0.927068	12	14455														0.321481	[ 0.14, 0.74 ]	0.00791712	85	56878														0.321454	[ 0.14, 0.74 ]	0.007911	97	71333
743.4	Stress fracture	musculoskeletal	2.14684	[ 0.73, 6.3 ]	0.163934	14	14455														1.75593	[ 1.03, 3 ]	0.0392758	82	56878														1.82741	[ 1.13, 2.95 ]	0.01368	96	71333
743.9	Osteopenia or other disorder of bone and cartilage	musculoskeletal	0.911817	[ 0.68, 1.22 ]	0.528763	244	14455														1.33249	[ 1.18, 1.5 ]	3.63e-06	1698	56878		1.90378	[ 1.59, 2.27 ]	1.11121e-12	778	19868		1.49332	[ 1.35, 1.65 ]	4.419e-15	2476	76746		1.25797	[ 1.12, 1.41 ]	5.81e-05	1942	71333
745	Pain in joint	musculoskeletal	1.98765	[ 1.81, 2.18 ]	4.35773e-47	2948	10692		1.96823	[ 1.3, 2.97 ]	0.00126881	272	512		1.98675	[ 1.81, 2.18 ]	2.364e-49	3220	11204		1.95083	[ 1.84, 2.07 ]	1.87e-111	10875	45736		1.62214	[ 1.52, 1.73 ]	2.87906e-50	8765	13640		1.79302	[ 1.72, 1.87 ]	5.49e-156	19640	59376		1.96109	[ 1.87, 2.06 ]	1.31e-156	13823	56428		1.62954	[ 1.53, 1.74 ]	2.368e-52	9037	14152
747	Cardiac and circulatory congenital anomalies	congenital anomalies	0.645269	[ 0.38, 1.09 ]	0.0987771	113	15145														1.05077	[ 0.84, 1.32 ]	0.668295	761	61738														0.972194	[ 0.79, 1.2 ]	0.79	874	76883
747.1	Cardiac congenital anomalies	congenital anomalies	0.527482	[ 0.29, 0.96 ]	0.0357872	101	15145														1.00456	[ 0.78, 1.3 ]	0.972043	633	61738														0.909919	[ 0.72, 1.15 ]	0.4293	734	76883
747.11	Cardiac shunt/ heart septal defect	congenital anomalies	0.515396	[ 0.25, 1.06 ]	0.0708775	68	15145														1.08623	[ 0.79, 1.5 ]	0.612772	366	61738														0.960117	[ 0.72, 1.29 ]	0.7852	434	76883
747.12	Valvular heart disease/ heart chambers	congenital anomalies	0.24307	[ 0.06, 1.04 ]	0.0560514	34	15145														0.900243	[ 0.55, 1.47 ]	0.673003	211	61738														0.788045	[ 0.5, 1.25 ]	0.3129	245	76883
747.13	Congenital anomalies of great vessels	congenital anomalies	6.80459e-06	[ 0, 1.4678169943499E+116 ]	0.933478	14	15145														0.966856	[ 0.53, 1.76 ]	0.911866	136	61738														0.966765	[ 0.53, 1.76 ]	0.9117	150	76883
747.2	Congenital anomalies of peripheral vascular system	congenital anomalies	1.19164	[ 0.34, 4.19 ]	0.784803	12	15145														1.33925	[ 0.75, 2.4 ]	0.326565	85	61738														1.3118	[ 0.77, 2.23 ]	0.3149	97	76883
748	Anomalies of respiratory system, congenital	congenital anomalies	3.82725e-05	[ 0, 7.52382284839441E+77 ]	0.916215	4	15341														0.585182	[ 0.08, 4.49 ]	0.606196	15	62728														0.584558	[ 0.08, 4.48 ]	0.6054	19	78069
749	Congenital anomalies of face and neck	congenital anomalies	1.00027	[ 0.21, 4.72 ]	0.999727	11	15341														0.531482	[ 0.19, 1.46 ]	0.220258	76	62728														0.641594	[ 0.28, 1.5 ]	0.3044	87	78069
749.1	Cleft palate	congenital anomalies	5.57262e-05	[ 0, 2.6239065530919E+92 ]	0.93127	3	14229														0.387936	[ 0.05, 2.87 ]	0.353572	28	58027														0.38767	[ 0.05, 2.87 ]	0.3532	31	72256
749.2	Congenital anomalies of skull and face bones	congenital anomalies																			3.14721e-05	[ 0, 1.80759E+58 ]	0.888184	19	62728
750	Digestive congenital anomalies	congenital anomalies	1.34955	[ 0.53, 3.41 ]	0.526445	22	14955														1.03999	[ 0.61, 1.78 ]	0.885902	120	61102														1.11004	[ 0.7, 1.76 ]	0.6592	142	76057
750.1	Upper gastrointestinal congenital anomalies	congenital anomalies	2.78141	[ 0.54, 14.28 ]	0.2204	6	14955														1.19356	[ 0.4, 3.56 ]	0.751083	25	61102														1.54976	[ 0.62, 3.85 ]	0.3449	31	76057
750.11	Esophageal atresia/tracheoesophageal fistula	congenital anomalies	2.37165	[ 0.32, 17.67 ]	0.399367	4	14955														6.69776e-05	[ 0, 9.62631E+69 ]	0.912154	5	61102														2.36813	[ 0.32, 17.64 ]	0.4001	9	76057
750.13	Congenital anomalies of mouth/tongue	congenital anomalies	138376	[ 0, 6.8283193869307E+106 ]	0.921069	1	14955														1.31421	[ 0.16, 10.59 ]	0.797423	9	61102														1.31548	[ 0.16, 10.6 ]	0.7967	10	76057
750.14	Congenital anomalies of esophagus	congenital anomalies																			0.000103476	[ 0, 2.87634E+67 ]	0.912941	2	61102
750.15	Congenital anomalies of stomach	congenital anomalies	0.000103085	[ 0, 5.08681484771361E+97 ]	0.938751	1	14955														0.00019146	[ 0, 9.19833E+57 ]	0.905956	1	61102														0.0001621	[ 0, 8.87952030897846E+48 ]	0.888	2	76057
750.2	Lower gastrointestinal congenital anomalies	congenital anomalies	1.26308	[ 0.38, 4.22 ]	0.704102	14	14955														1.05661	[ 0.57, 1.96 ]	0.861161	91	61102														1.09647	[ 0.63, 1.9 ]	0.7423	105	76057
750.21	Congenital anomalies of intestine	congenital anomalies	1.01221e-05	[ 0, 1.3337111260874E+101 ]	0.926499	6	14955														0.604298	[ 0.14, 2.61 ]	0.499274	26	61102														0.604049	[ 0.14, 2.6 ]	0.4989	32	76057
750.22	Congenital anomaly of gallbladder, bile ducts, liver, pancreas	congenital anomalies	3.36111	[ 0.8, 14.04 ]	0.096539	8	14955														1.25566	[ 0.63, 2.49 ]	0.515152	64	61102														1.50938	[ 0.81, 2.8 ]	0.1918	72	76057
750.5	Congenital hypertrophic pyloric stenosis	congenital anomalies																			0.00100261	[ 0, 4.81684E+58 ]	0.924083	1	61102
751	Genitourinary congenital anomalies	congenital anomalies	0.892082	[ 0.54, 1.49 ]	0.660542	87	14955														1.33507	[ 1.03, 1.72 ]	0.0270564	482	61102														1.23072	[ 0.98, 1.55 ]	0.07542	569	76057
751.1	Congenital anomalies of genital organs	congenital anomalies	3.05463	[ 1.04, 8.95 ]	0.0417737	14	14955														2.58528	[ 1.7, 3.94 ]	9.56e-06	136	61102														2.64323	[ 1.79, 3.91 ]	1.149e-06	150	76057
751.11	Congenital anomalies of female genital organs	congenital anomalies	3.45875	[ 1.14, 10.48 ]	0.028214	13	14955														2.74328	[ 1.77, 4.25 ]	6.11e-06	123	61102		2.37822	[ 1.56, 3.61 ]	5.00323e-05	127	23966		2.54619	[ 1.88, 3.45 ]	1.388e-09	250	85068		2.83035	[ 1.88, 4.25 ]	5.382e-07	136	76057		2.4422	[ 1.62, 3.69 ]	2.304e-05	131	24792
751.2	Congenital anomalies of urinary system	congenital anomalies	0.710886	[ 0.37, 1.37 ]	0.307065	55	14955														1.06669	[ 0.75, 1.53 ]	0.723962	264	61102														0.971514	[ 0.71, 1.33 ]	0.8568	319	76057
751.21	Cystic kidney disease	congenital anomalies	0.95587	[ 0.46, 1.98 ]	0.903016	39	14955														0.940777	[ 0.61, 1.46 ]	0.783795	187	61102														0.944783	[ 0.65, 1.37 ]	0.7657	226	76057
751.22	Other specified congenital anomalies of kidney	congenital anomalies	0.274889	[ 0.04, 2.15 ]	0.218434	12	14955														0.822679	[ 0.29, 2.32 ]	0.712311	44	61102														0.658626	[ 0.26, 1.66 ]	0.3769	56	76057
751.3	Obstructive genitourinary defect	congenital anomalies	1.74031	[ 0.44, 6.93 ]	0.431826	10	14955														0.607286	[ 0.19, 1.96 ]	0.404779	48	61102														0.944122	[ 0.39, 2.31 ]	0.8996	58	76057
752	Nervous system congenital anomalies	congenital anomalies	0.596676	[ 0.2, 1.79 ]	0.356409	26	15242														1.17019	[ 0.72, 1.89 ]	0.521854	172	62342														1.0498	[ 0.68, 1.63 ]	0.8286	198	77584
752.1	Neural tube defects	congenital anomalies	1.10164	[ 0.35, 3.51 ]	0.869888	17	15242														1.12515	[ 0.63, 2.01 ]	0.689714	124	62342														1.12042	[ 0.67, 1.88 ]	0.6669	141	77584
752.11	Spina bifida	congenital anomalies	1.46366	[ 0.46, 4.67 ]	0.519949	15	15242														1.01529	[ 0.53, 1.95 ]	0.96367	110	62342														1.1086	[ 0.63, 1.96 ]	0.7224	125	77584
752.2	Other specified congenital anomalies of nervous system	congenital anomalies	0.302578	[ 0.04, 2.45 ]	0.262276	11	15242														1.47188	[ 0.66, 3.29 ]	0.346219	52	62342														1.20021	[ 0.57, 2.54 ]	0.6337	63	77584
753	Congenital anomalies of the eye	congenital anomalies	1.11555	[ 0.1, 12.58 ]	0.929507	4	15242														1.2141	[ 0.41, 3.57 ]	0.724503	29	62342														1.19722	[ 0.45, 3.21 ]	0.7204	33	77584
753.1	Congenital cataract and lens anomalies	congenital anomalies	5.5529e-05	[ 0, 1.7654394947283E+114 ]	0.943888	2	15242														0.000218498	[ 0, 7.51293E+45 ]	0.88484	4	62342														0.000178219	[ 0, 9.01252419528788E+41 ]	0.8723	6	77584
753.2	Congenital anomalies of posterior segment of eye	congenital anomalies																			1.45267	[ 0.31, 6.82 ]	0.636119	12	62342
754	Congenital musculoskeletal deformities of spine	congenital anomalies	0.740293	[ 0.23, 2.35 ]	0.610306	17	15186														1.07927	[ 0.56, 2.07 ]	0.818333	72	62078														0.985703	[ 0.56, 1.74 ]	0.9603	89	77264
754.1	Lumbosacral spondylolysis, congenital	congenital anomalies	5.55594e-05	[ 0, 1.967944858442E+114 ]	0.943913	2	15186														0.952185	[ 0.21, 4.35 ]	0.949606	15	62078														0.951896	[ 0.21, 4.35 ]	0.9493	17	77264
754.2	Spondylolisthesis, congenital	congenital anomalies	0.902529	[ 0.27, 3.02 ]	0.867964	13	15186														1.26343	[ 0.58, 2.74 ]	0.554184	43	62078														1.14557	[ 0.6, 2.2 ]	0.683	56	77264
755	Congenital anomalies of limbs	congenital anomalies	0.318881	[ 0.07, 1.43 ]	0.136106	21	15186														1.47783	[ 0.81, 2.69 ]	0.19988	89	62078														1.19901	[ 0.69, 2.09 ]	0.5215	110	77264
755.1	Congenital deformities of feet	congenital anomalies	0.547752	[ 0.11, 2.75 ]	0.464713	11	15186														1.71716	[ 0.65, 4.54 ]	0.27567	30	62078														1.26668	[ 0.55, 2.91 ]	0.5779	41	77264
755.3	Congenital anomaly of fingers/toes	congenital anomalies	5.6562e-05	[ 0, 3.17133511236889E+92 ]	0.931428	3	15186														0.000106317	[ 0, 7.62632E+63 ]	0.908627	6	62078														8.63415e-05	[ 0, 3.09192000041564E+51 ]	0.886	9	77264
755.4	Congenital anomalies of upper limb, including shoulder girdle	congenital anomalies																			2.33459	[ 0.26, 21.15 ]	0.450785	5	62078
755.6	Other congenital anomalies of lower limb, including pelvic girdle	congenital anomalies	1.44153e-05	[ 0, 2.2105793186956E+115 ]	0.937072	5	15186														1.17164	[ 0.45, 3.03 ]	0.744085	41	62078														1.17152	[ 0.45, 3.03 ]	0.7443	46	77264
755.61	Congenital hip dysplasia and deformity	congenital anomalies	1.44153e-05	[ 0, 2.2105793186956E+115 ]	0.937072	5	15186														1.33069	[ 0.51, 3.47 ]	0.558608	37	62078														1.33056	[ 0.51, 3.47 ]	0.5588	42	77264
756	Other congenital musculoskeletal anomalies	congenital anomalies	0.710695	[ 0.15, 3.31 ]	0.663627	12	15186														0.887921	[ 0.46, 1.71 ]	0.721636	115	62078														0.858216	[ 0.47, 1.57 ]	0.6185	127	77264
756.1	Congenital anomalies of abdominal wall; diaphram	congenital anomalies	4.87673e-05	[ 0, 1.6586556616616E+114 ]	0.943159	2	15186														0.000111548	[ 0, 2.85887E+46 ]	0.87786	11	62078														9.82692e-05	[ 0, 2.40170306051827E+42 ]	0.8655	13	77264
756.2	Pectus and other congenital anomalies of ribs/sternum	congenital anomalies																			0.982866	[ 0.12, 7.83 ]	0.986977	11	62078
756.21	Pectus excavatum	congenital anomalies																			8.51604e-05	[ 0, 1.41313E+54 ]	0.891023	8	62078
756.22	Pectus carinatum	congenital anomalies																			0.00100904	[ 0, 4.84772E+58 ]	0.924153	1	62078
756.3	Congenital anomalies of muscle, tendon, fascia, and connective tissue	congenital anomalies	2.8113e-05	[ 0, 1.51693904766723E+89 ]	0.924183	3	15186														1.19614	[ 0.54, 2.64 ]	0.657285	63	62078														1.19602	[ 0.54, 2.64 ]	0.6575	66	77264
756.5	Congenital osteodystrophies	congenital anomalies	0.924584	[ 0.1, 8.41 ]	0.944494	5	15186														0.562972	[ 0.07, 4.33 ]	0.580988	15	62078														0.707512	[ 0.16, 3.17 ]	0.6508	20	77264
757	Congenital anomalies of the integument	congenital anomalies	294112	[ 0, 2.932181694487E+123 ]	0.927625	2	15077														1.0758	[ 0.14, 8.46 ]	0.944633	11	62068														1.07659	[ 0.14, 8.46 ]	0.9441	13	77145
758	Chromosomal anomalies and genetic disorders	congenital anomalies	4.94665e-06	[ 0, 8.8104451001538E+102 ]	0.923469	17	15077														0.630434	[ 0.27, 1.45 ]	0.276465	94	62068														0.630337	[ 0.27, 1.45 ]	0.2763	111	77145
758.1	Chromosomal anomalies	congenital anomalies	1.2193e-05	[ 0, 6.65768662219197E+76 ]	0.906201	11	15077														0.747306	[ 0.3, 1.87 ]	0.53372	65	62068														0.747142	[ 0.3, 1.87 ]	0.5333	76	77145
759	Other and unspecified congenital anomalies	congenital anomalies	2.09051	[ 1.34, 3.25 ]	0.00105567	88	15077														1.07882	[ 0.65, 1.8 ]	0.770267	154	62068														1.57413	[ 1.13, 2.2 ]	0.007667	242	77145
759.1	Anomalies of endocrine glands, congenital	congenital anomalies	5.82494	[ 1.04, 32.52 ]	0.0445871	6	15077														1.79142	[ 0.37, 8.73 ]	0.470436	10	62068														3.07714	[ 0.96, 9.86 ]	0.05857	16	77145
760	Back pain	symptoms	1.68551	[ 1.52, 1.87 ]	3.40363e-23	2212	11461		1.74395	[ 1.15, 2.64 ]	0.00860964	242	537		1.68894	[ 1.53, 1.87 ]	1.057e-24	2454	11998		1.73485	[ 1.62, 1.86 ]	7.94e-57	6996	50658		1.50985	[ 1.41, 1.61 ]	1.5438e-35	7381	15277		1.61333	[ 1.54, 1.69 ]	1.019e-88	14377	65935		1.71979	[ 1.62, 1.82 ]	3.202e-78	9208	62119		1.51513	[ 1.42, 1.62 ]	6.017e-37	7623	15814
761	Cervicalgia	symptoms	2.356	[ 2.02, 2.75 ]	3.04854e-27	747	13645		1.61379	[ 0.96, 2.71 ]	0.0695236	115	707		2.28325	[ 1.97, 2.65 ]	1.501e-27	862	14352		2.3382	[ 2.14, 2.56 ]	1.81e-76	2956	56917		1.3429	[ 1.23, 1.46 ]	1.82156e-11	2997	20782		1.74997	[ 1.64, 1.86 ]	1.094e-69	5953	77699		2.34269	[ 2.17, 2.53 ]	6.55e-102	3703	70562		1.34959	[ 1.24, 1.47 ]	4.316e-12	3112	21489
763	Thoracic or lumbosacral neuritis or radiculitis, unspecified	symptoms	2.47484	[ 1.81, 3.39 ]	1.82066e-08	165	14414		2.71988	[ 0.87, 8.5 ]	0.0851462	24	742		2.49154	[ 1.84, 3.38 ]	4.015e-09	189	15156		2.3076	[ 1.95, 2.73 ]	2.23e-22	734	59074		1.29989	[ 1.12, 1.51 ]	0.000466118	1030	20996		1.66562	[ 1.49, 1.86 ]	1.669e-19	1764	80070		2.34363	[ 2.02, 2.72 ]	2.761e-29	899	73488		1.31574	[ 1.14, 1.52 ]	0.0002234	1054	21738
764	Sciatica	symptoms	2.95428	[ 2.07, 4.21 ]	2.06265e-09	132	14414		2.07433	[ 0.9, 4.78 ]	0.0870815	46	742		2.79939	[ 2.02, 3.88 ]	6.198e-10	178	15156		2.00291	[ 1.6, 2.51 ]	2.02e-09	431	59074		1.73622	[ 1.54, 1.95 ]	2.26027e-20	1658	20996		1.78908	[ 1.61, 1.98 ]	5.449e-28	2089	80070		2.24297	[ 1.85, 2.72 ]	1.215e-16	563	73488		1.74212	[ 1.55, 1.96 ]	5.608e-21	1704	21738
765	Cervical radiculitis	symptoms	2.81349	[ 1.87, 4.22 ]	5.91252e-07	99	14414		6.40688	[ 0.78, 52.52 ]	0.0835531	14	742		2.89794	[ 1.95, 4.32 ]	1.682e-07	113	15156		2.28832	[ 1.85, 2.83 ]	2.04e-14	474	59074		1.33188	[ 1.07, 1.67 ]	0.0119649	368	20996		1.77057	[ 1.52, 2.07 ]	3.409e-13	842	80070		2.39193	[ 1.98, 2.89 ]	9.793e-20	573	73488		1.3554	[ 1.09, 1.69 ]	0.00732	382	21738
766	Neuralgia, neuritis, and radiculitis NOS	symptoms	2.17944	[ 1.57, 3.02 ]	2.8567e-06	157	14414		4.66363	[ 0.53, 40.85 ]	0.164294	8	742		2.21643	[ 1.61, 3.06 ]	1.327e-06	165	15156		2.15233	[ 1.79, 2.59 ]	8.36e-16	612	59074		1.40463	[ 1.12, 1.76 ]	0.00346571	387	20996		1.81321	[ 1.57, 2.09 ]	6.558e-16	999	80070		2.1589	[ 1.84, 2.54 ]	1.27e-20	769	73488		1.42319	[ 1.13, 1.79 ]	0.002271	395	21738
767	Cervicocranial/Cervicobrachial syndrome	symptoms	4.01384	[ 0.23, 69.12 ]	0.33853	2	14414														2.91503	[ 0.87, 9.72 ]	0.0817213	13	59074														3.06026	[ 1.01, 9.28 ]	0.04814	15	73488
769	Nonallopathic lesions NEC	symptoms	1.91007	[ 0.67, 5.45 ]	0.226621	15	15362														0.956838	[ 0.47, 1.96 ]	0.903804	66	62861														1.19172	[ 0.66, 2.15 ]	0.5609	81	78223
770	Myalgia and myositis unspecified	symptoms	2.1686	[ 1.76, 2.67 ]	3.246e-13	405	14226		0.99681	[ 0.59, 1.69 ]	0.99056	98	741								2.00794	[ 1.79, 2.26 ]	5.87e-32	1788	58977		1.42035	[ 1.3, 1.55 ]	8.30578e-16	3121	21078		1.604	[ 1.5, 1.72 ]	2.824e-41	4909	80055		2.045	[ 1.85, 2.26 ]	1.845e-43	2193	73203		1.40762	[ 1.29, 1.53 ]	1.944e-15	3219	21819
771	Musculoskeletal symptoms referable to limbs	symptoms	1.24016	[ 0.81, 1.9 ]	0.320332	105	13830														1.38764	[ 0.95, 2.04 ]	0.0942774	179	58877														1.3193	[ 0.99, 1.75 ]	0.05643	284	72707
771.1	Swelling of limb	symptoms	1.22268	[ 0.97, 1.54 ]	0.0862122	377	13830														0.914007	[ 0.75, 1.12 ]	0.385817	811	58877														1.03863	[ 0.89, 1.21 ]	0.6259	1188	72707
771.2	Cramp of limb	symptoms	2.50436	[ 1.27, 4.94 ]	0.00814121	36	13830														2.54403	[ 1.55, 4.17 ]	0.000206021	76	58877														2.5302	[ 1.7, 3.77 ]	5.162e-06	112	72707		1.1623	[ 0.91, 1.49 ]	0.2292	380	24334
772	Symptoms of the muscles	symptoms	1.75546	[ 0.97, 3.17 ]	0.0615671	52	14311														1.69298	[ 1.18, 2.43 ]	0.00439125	196	59051														1.70984	[ 1.26, 2.33 ]	0.00066	248	73362
772.1	Muscular wasting and disuse atrophy	symptoms	0.994483	[ 0.4, 2.45 ]	0.990407	23	14311														2.1907	[ 1.19, 4.02 ]	0.0114692	57	59051														1.71155	[ 1.03, 2.83 ]	0.03667	80	73362
772.2	Spasm of muscle	symptoms	2.60573	[ 1.92, 3.53 ]	6.73715e-10	181	14311		2.12466	[ 1.06, 4.27 ]	0.0346245	68	717		2.52237	[ 1.91, 3.33 ]	7.895e-11	249	15028		2.1834	[ 1.84, 2.59 ]	1.59e-19	803	59051		1.62619	[ 1.44, 1.84 ]	3.44128e-15	1390	21670		1.79661	[ 1.63, 1.98 ]	2.002e-31	2193	80721		2.27664	[ 1.96, 2.64 ]	1.159e-27	984	73362		1.63886	[ 1.45, 1.85 ]	4.71e-16	1458	22387
772.3	Muscle weakness	symptoms	1.43788	[ 1.1, 1.89 ]	0.00870998	256	14311														1.5541	[ 1.33, 1.81 ]	2.51e-08	1040	59051		1.03756	[ 0.8, 1.34 ]	0.776833	365	21670		1.39347	[ 1.22, 1.59 ]	9.186e-07	1405	80721		1.5247	[ 1.33, 1.74 ]	8.266e-10	1296	73362		1.02132	[ 0.79, 1.31 ]	0.8691	375	22387
772.4	Rhabdomyolysis	symptoms	0.949656	[ 0.41, 2.18 ]	0.903179	29	14311														0.617392	[ 0.26, 1.46 ]	0.27168	60	59051														0.771129	[ 0.42, 1.4 ]	0.3943	89	73362
772.6	Facial weakness	symptoms	1.20983	[ 0.42, 3.5 ]	0.72525	17	14311														1.42814	[ 0.73, 2.8 ]	0.299629	57	59051														1.36179	[ 0.77, 2.41 ]	0.2872	74	73362
773	Pain in limb	symptoms	1.97698	[ 1.77, 2.21 ]	1.2082e-33	1807	11870														1.97347	[ 1.83, 2.12 ]	4.7e-74	5316	52026														1.97447	[ 1.86, 2.1 ]	7.22e-106	7123	63896
780	Hypothermia/Chills	symptoms	0.362236	[ 0.08, 1.64 ]	0.187125	18	15314														0.249085	[ 0.06, 1.04 ]	0.0559167	45	62808														0.297185	[ 0.11, 0.84 ]	0.0217	63	78122
781	Symptoms involving nervous and musculoskeletal systems	symptoms	2.03686	[ 1.1, 3.78 ]	0.0243964	45	15138														1.01316	[ 0.65, 1.57 ]	0.953509	171	62036														1.27992	[ 0.89, 1.83 ]	0.1771	216	77174
781.1	Loss of height	symptoms																			1.62749	[ 0.44, 6.09 ]	0.469269	13	62036
781.2	Abnormal posture	symptoms	2.15078	[ 0.99, 4.66 ]	0.052041	29	15138														1.82315	[ 1.23, 2.7 ]	0.00276375	167	62036														1.88627	[ 1.33, 2.68 ]	0.0003874	196	77174
782	Symptoms involving skin and other integumentary tissue	symptoms	0.82161	[ 0.36, 1.88 ]	0.64095	34	13607														1.42742	[ 0.87, 2.33 ]	0.154846	106	57649														1.23602	[ 0.81, 1.88 ]	0.3245	140	71256
782.3	Edema	symptoms	1.4028	[ 1.2, 1.64 ]	1.68101e-05	861	13607		1.55813	[ 0.89, 2.74 ]	0.122753	91	744		1.41312	[ 1.22, 1.64 ]	5.157e-06	952	14351		1.12616	[ 1, 1.27 ]	0.0460509	2196	57649														1.22006	[ 1.11, 1.34 ]	2.81e-05	3057	71256		1.38777	[ 1.27, 1.52 ]	1.516e-12	3241	21528
782.6	Pallor and flushing	symptoms	3.92416e-05	[ 0, 2.66194609983706E+88 ]	0.925878	3	13607														2.91876	[ 1.75, 4.85 ]	3.68e-05	75	57649														2.91859	[ 1.75, 4.85 ]	3.682e-05	78	71256
783	Fever of unknown origin	symptoms	0.915847	[ 0.8, 1.05 ]	0.194771	1489	12401														0.846766	[ 0.76, 0.94 ]	0.00162494	3874	54818														0.872232	[ 0.8, 0.95 ]	0.001026	5363	67219
783.1	Postprocedural fever	symptoms	3.91263	[ 1, 15.29 ]	0.0497374	9	12401														0.680787	[ 0.09, 5.44 ]	0.716858	11	54818														2.31266	[ 0.74, 7.23 ]	0.1493	20	67219
785	Abdominal pain	symptoms	1.23769	[ 1.14, 1.35 ]	6.75578e-07	6027	7038		1.36666	[ 0.92, 2.03 ]	0.122268	285	467		1.24297	[ 1.14, 1.35 ]	2.208e-07	6312	7505		1.33066	[ 1.26, 1.41 ]	3.97e-23	16363	37484		1.37348	[ 1.29, 1.46 ]	2.40125e-23	8633	13687		1.34972	[ 1.29, 1.41 ]	1.119e-44	24996	51171		1.30096	[ 1.24, 1.36 ]	4.175e-28	22390	44522		1.37328	[ 1.29, 1.46 ]	7.193e-24	8918	14154
788	Syncope and collapse	symptoms	1.12286	[ 0.91, 1.39 ]	0.28845	468	14168														0.958209	[ 0.83, 1.11 ]	0.568091	1611	59335														1.00803	[ 0.89, 1.14 ]	0.8974	2079	73503
789	Nausea and vomiting	symptoms	1.08961	[ 0.97, 1.22 ]	0.139631	2020	11390														1.02655	[ 0.94, 1.12 ]	0.538391	5602	51680														1.04823	[ 0.98, 1.12 ]	0.1708	7622	63070
789.1	Persistent vomiting	symptoms	1.2198	[ 0.51, 2.89 ]	0.652048	28	11390														1.31744	[ 0.69, 2.53 ]	0.407433	72	51680														1.28108	[ 0.76, 2.16 ]	0.3509	100	63070
790	Nonspecific findings on examination of blood	symptoms
790.1	Elevated sedimentation rate	symptoms
790.6	Other abnormal blood chemistry	symptoms
790.8	Elevated C-reactive protein (CRP)	symptoms
791	Gangrene	symptoms	0.369339	[ 0.17, 0.79 ]	0.0108659	43	15332														0.572355	[ 0.23, 1.44 ]	0.235601	58	62923														0.441755	[ 0.25, 0.8 ]	0.006591	101	78255
792	Abnormal Papanicolaou smear of cervix and cervical HPV	symptoms	9.61073	[ 8.18, 11.3 ]	1.49134e-165	1510	9985		10.099	[ 3.23, 31.59 ]	7.06267e-05	44	374		9.62054	[ 8.2, 11.29 ]	5.51e-169	1554	10359		11.6394	[ 10.37, 13.07 ]	0	3078	49139		10.6274	[ 9.02, 12.51 ]	1.1107e-176	1029	15771		11.2898	[ 10.27, 12.41 ]	1.55E-550	4107	64910		10.9069	[ 9.93, 11.99 ]	8.13E-539	4588	59124
792.1	Papanicolaou smear of cervix or vagina with atypical squamous cells	symptoms	9.08792	[ 7.68, 10.76 ]	6.97548e-145	1332	9985		8.09837	[ 1.73, 37.96 ]	0.00796383	21	374		9.0757	[ 7.67, 10.73 ]	2.07e-146	1353	10359		10.807	[ 9.55, 12.22 ]	0	2720	49139		9.7359	[ 7.02, 13.5 ]	2.11448e-42	247	15771		10.6675	[ 9.51, 11.97 ]	4.84E-354	2967	64910		10.1747	[ 9.21, 11.24 ]	8.30E-456	4052	59124
[truncated: 139 more rows]
